# Supplementary material for: Comprehensive structural annotation of Pichia pastoris transcriptome and the response to various carbon sources using deep paired-end RNA sequencing
Source: BMC Genomics. 2012 Dec 31;13:738. doi: 10.1186/1471-2164-13-738 (PMC3547764; doi:10.1186/1471-2164-13-738)
Supplement: Additional file 2 — Table S1. Summary of sequencing and reads mapping. Table S2. Gene expression level. Table S3. Overlapping transcripts in intergenic regions. Table S4. UTR annotation in P. pastoris by RNA-Seq data. Table S5. uATGs in P. pastoris. Table S6. uORFs in P. pastoris. Table S7. Novel transcripts in P. pastoris. Table S8. New exons in P. pastoris. Table S9. AS events in P. pastoris. Table S10. Differentially expressed genes between P. pastoris SDEM and SDEG. Table S11. Primer list and the IRES sequences. [file 1471-2164-13-738-S2.zip]

Archive with 11 entries (11 files):
- Additional File 2/Table S1 Summary of sequencing and reads mapping.xls
- Additional File 2/Table S10 Differentially expressed genes between P. pastoris SDEM and SDEG.xlsx
- Additional File 2/Table S11 Primer list and the IRES sequences.xls
- Additional File 2/Table S2 Gene expression level (rpkm).xls
- Additional File 2/Table S3 Overlapping transcripts in intergenic regions.xls
- Additional File 2/Table S4 UTR annotation in P. pastoris by RNA-Seq data.xls
- Additional File 2/Table S5 uATGs in P. pastoris.xlsx
- Additional File 2/Table S6 uORFs in P. pastoris.xlsx
- Additional File 2/Table S7 Novel transcripts in P. pastoris.xls
- Additional File 2/Table S8 New exons in P. pastoris.xls
- Additional File 2/Table S9 AS events in P. pastoris.xls
