# Supplementary material for: Comprehensive structural annotation of Pichia pastoris transcriptome and the response to various carbon sources using deep paired-end RNA sequencing
Source: BMC Genomics. 2012 Dec 31;13:738. doi: 10.1186/1471-2164-13-738 (PMC3547764; doi:10.1186/1471-2164-13-738)
Supplement: Additional file 2 — Table S1. Summary of sequencing and reads mapping. Table S2. Gene expression level. Table S3. Overlapping transcripts in intergenic regions. Table S4. UTR annotation in P. pastoris by RNA-Seq data. Table S5. uATGs in P. pastoris. Table S6. uORFs in P. pastoris. Table S7. Novel transcripts in P. pastoris. Table S8. New exons in P. pastoris. Table S9. AS events in P. pastoris. Table S10. Differentially expressed genes between P. pastoris SDEM and SDEG. Table S11. Primer list and the IRES sequences. [file 1471-2164-13-738-S2.zip › Additional File 2/Table S1 Summary of sequencing and reads mapping.xls]

## Sheet: RNA-Seq samples under methanol
RNA-Seq samples for gene annotation
		SDEM-replicate1	SDEM-replicate2	CKM	SEM	Total
Total Reads		27053802	25847878	52839006	46970720	152711406
Total Mapped Reads	#	26066067	24926447	49399725	43710778	144103017
	%	0.96349	0.964352	0.93491	0.930596	0.94363
perfect match	#	23016360	22145897	43236717	38680171	127079145
	%	0.850762	0.856778	0.818273	0.823495	0.832152
<=2bp mismatch	#	3049707	2780550	6163008	5030607	17023872
	%	0.112727	0.107574	0.116637	0.107101	0.111477
unique match	#	26035176	24897039	49315129	43608214	143855558
	%	0.962348	0.963214	0.933309	0.928413	0.942009
multi-position match	#	30891	29408	84596	102564	247459
	%	0.00114184	0.00113773	0.00160101	0.00218357	0.00162044
Total Unmapped Reads	#	987735	921431	3439281	3259942	8608389
	%	0.03651	0.0356482	0.0650898	0.0694037	0.0563703
reads in exons	#	21627104	20714057	41897911	37543583	121782655
	%	0.799411	0.801383	0.792935	0.799298	0.797469
reads in introns	#	66422	55735	111117	97769	331043
	%	0.00245518	0.00215627	0.00210294	0.00208149	0.00216777
reads in intergenic regions	#	4341650	4127247	7306101	5966862	21741860
	%	0.160482	0.159675	0.138271	0.127034	0.142372
Coverage of P. pastoris genome(bp)	#	9075773	9100649	9101992	9123336	9239822
	%	0.974476	0.977147	0.977292	0.979583	0.992091

## Sheet: RNA-Seq samples under glycerol
RNA-Seq samples cultivated with glycerol as carbon source
		SDEG-replicate1	SDEG-replicate2
Total reads		25679742	26965800
Total Mapped Reads	#	24895182	25953243
	%	0.9694	0.9625
perfect match	#	21685837	22474051
	%	0.8445	0.8334
<=2bp mismatch	#	3209345	3479192
	%	0.125	0.129
unique match	#	24867587	25920022
	%	0.9684	0.9612
multi-position match	#	27595	33221
	%	0.0011	0.0012
Total Unmapped Reads	#	784560	1012557
	%	0.0306	0.0375
