# Supplementary material for: Comprehensive structural annotation of Pichia pastoris transcriptome and the response to various carbon sources using deep paired-end RNA sequencing
Source: BMC Genomics. 2012 Dec 31;13:738. doi: 10.1186/1471-2164-13-738 (PMC3547764; doi:10.1186/1471-2164-13-738)
Supplement: Additional file 2 — Table S1. Summary of sequencing and reads mapping. Table S2. Gene expression level. Table S3. Overlapping transcripts in intergenic regions. Table S4. UTR annotation in P. pastoris by RNA-Seq data. Table S5. uATGs in P. pastoris. Table S6. uORFs in P. pastoris. Table S7. Novel transcripts in P. pastoris. Table S8. New exons in P. pastoris. Table S9. AS events in P. pastoris. Table S10. Differentially expressed genes between P. pastoris SDEM and SDEG. Table S11. Primer list and the IRES sequences. [file 1471-2164-13-738-S2.zip › Additional File 2/Table S10 Differentially expressed genes between P. pastoris SDEM and SDEG.xlsx]

## Sheet: Differential expression gene
Genes	Contig	Strand	Start	End	Length	baseMean	baseMeanA	baseMeanB	foldChange	log2FoldChange	pval	padj	resVarA	resVarB
PAS_chr1-4_0547	gi|238029138|emb|FN392319.1|	-	2417633	2418145	513	42949.6	407.561	85491.6	209.764	7.71262	1.45123e-125	1.83835e-122	0.000291088	2.16322
PAS_chr1-1_0319	gi|238029138|emb|FN392319.1|	+	1163600	1164705	1106	30535	401.38	60668.7	151.15	7.23984	1.52755e-126	2.58004e-123	6.3235e-07	4.60799
PAS_chr3_0834	gi|238032011|emb|FN392321.1|	+	1613196	1615319	2124	157701	2154.1	313248	145.42	7.18408	1.29034e-128	3.26908e-125	0.000333193	11.7988
PAS_chr3_0832	gi|238032011|emb|FN392321.1|	-	1608584	1610707	2124	132081	2544.05	261617	102.835	6.68418	3.34259e-114	2.82281e-111	0.00013806	4.55532
PAS_chr3_1071	gi|238032011|emb|FN392321.1|	-	2064952	2065602	651	21742.9	665.372	42820.4	64.3557	6.008	8.51912e-109	5.39579e-106	0.000385968	0.163658
PAS_chr1-1_0037	gi|238029138|emb|FN392319.1|	-	612911	614272	1362	18733.6	589.663	36877.4	62.5399	5.96671	1.60844e-112	1.16428e-109	2.73343e-05	0.918767
PAS_chr3_0374	gi|238032011|emb|FN392321.1|	+	730544	732433	1890	50018.5	2110.31	97926.7	46.4039	5.53617	8.42489e-80	2.51111e-77	0.000252795	0.0409562
PAS_chr3_0099	gi|238032011|emb|FN392321.1|	+	212600	213760	1161	42672	1866.28	83477.7	44.7294	5.48315	5.16498e-80	1.63569e-77	0.000724497	0.0610591
PAS_chr2-2_0338	gi|238030677|emb|FN392320.1|	+	1750248	1751306	1059	14028.9	645.578	27412.2	42.4615	5.40808	5.70736e-108	2.89192e-105	0.000710047	14.0271
PAS_chr2-1_0861	gi|238030677|emb|FN392320.1|	+	1039801	1041354	1554	697.009	33.6415	1360.38	40.4375	5.33762	5.38632e-90	1.94946e-87	0.0759715	4.50445
PAS_chr4_0821	gi|238033210|emb|FN392322.1|	-	1547751	1549742	1992	405717	19865.6	791568	39.8462	5.31637	3.76545e-131	1.90795e-127	0.00334153	6.85019
PAS_chr2-2_0177	gi|238030677|emb|FN392320.1|	+	2053578	2054306	729	22654.3	1867.69	43440.9	23.2592	4.53973	2.03454e-71	4.68592e-69	0.00446942	0.652745
PAS_chr3_1020	gi|238032011|emb|FN392321.1|	-	1959801	1960802	1002	7109.66	673.85	13545.5	20.1016	4.32924	3.21691e-99	1.48182e-96	0.00216979	0.0723105
PAS_chr4_0212	gi|238033210|emb|FN392322.1|	+	428135	428873	739	5687.77	653.124	10722.4	16.4171	4.03713	1.67672e-94	6.53533e-92	1.46914e-08	1.22792
PAS_chr1-4_0699	gi|238029138|emb|FN392319.1|	+	1922460	1923431	972	10031.5	1456.49	18606.5	12.7748	3.67523	6.3374e-68	1.28446e-65	0.00125055	0.696462
PAS_chr2-1_0504	gi|238030677|emb|FN392320.1|	-	923474	924223	750	23439.6	3617.45	43261.8	11.9592	3.58005	7.43453e-49	9.18799e-47	5.91331e-08	0.105666
PAS_chr1-1_0417	gi|238029138|emb|FN392319.1|	+	1333228	1334064	837	7234.64	1149.63	13319.7	11.5861	3.53432	8.06857e-71	1.77754e-68	0.0002354	13.3367
PAS_chr4_0152	gi|238033210|emb|FN392322.1|	+	301802	303793	1992	26272.3	4269.23	48275.4	11.3077	3.49924	1.12142e-45	1.07212e-43	0.00903266	1.75634
PAS_chr3_0867	gi|238032011|emb|FN392321.1|	+	1689813	1690712	900	26194.3	4358.19	48030.4	11.0207	3.46215	3.13299e-45	2.8348e-43	0.0719329	3.01532
PAS_chr4_0347	gi|238033210|emb|FN392322.1|	-	704890	706131	1242	6160.79	1088.38	11233.2	10.321	3.36751	4.50841e-69	9.51837e-67	0.0124505	3.16055
PAS_chr3_0196	gi|238032011|emb|FN392321.1|	-	393932	394147	216	268.909	48.0324	489.785	10.197	3.35007	3.12775e-32	1.66824e-30	0.14726	12.7187
PAS_chr4_0065	gi|238033210|emb|FN392322.1|	+	129794	130816	1023	181031	32593.9	329469	10.1083	3.33747	2.38315e-44	2.08197e-42	0.00362567	1.16147
PAS_chr3_0932	gi|238032011|emb|FN392321.1|	+	1821897	1822994	1098	141673	25666.1	257680	10.0397	3.32764	1.62822e-42	1.30955e-40	0.118737	0.185103
PAS_chr1-1_0284	gi|238029138|emb|FN392319.1|	+	1099220	1100704	1485	24318.7	4471.65	44165.8	9.87683	3.30405	1.76751e-42	1.37784e-40	0.00223556	0.0239226
PAS_c131_0014	gi|238032011|emb|FN392321.1|	+	2231211	2231607	397	223.389	41.6475	405.13	9.7276	3.28208	1.3142e-28	6.28214e-27	0.0776608	8.92196
PAS_chr1-3_0153	gi|238029138|emb|FN392319.1|	-	287291	288897	1607	20161.5	3868.42	36454.6	9.42364	3.23628	1.10675e-42	9.04504e-41	0.00170255	10.7163
PAS_chr1-3_0005	gi|238029138|emb|FN392319.1|	+	12198	13325	1128	86.0278	17.8242	154.231	8.65292	3.11319	1.03595e-15	1.97336e-14	0.153073	4.56252
PAS_chr1-3_0240	gi|238029138|emb|FN392319.1|	+	450432	451226	795	5670.09	1307.28	10032.9	7.67464	2.9401	2.78217e-56	4.27189e-54	0.142954	10.7628
PAS_chr2-1_0088	gi|238030677|emb|FN392320.1|	+	155095	156714	1620	27692.5	6576.07	48808.9	7.4222	2.89185	6.79706e-33	3.74355e-31	0.00629065	5.12163
PAS_chr4_0113	gi|238033210|emb|FN392322.1|	+	221077	223980	2904	17766.3	4227.03	31305.5	7.40603	2.8887	1.42336e-36	9.24638e-35	0.00582958	3.80417
PAS_chr2-2_0186	gi|238030677|emb|FN392320.1|	+	2034088	2035818	1731	23533.4	5640.02	41426.9	7.34517	2.8768	5.95869e-34	3.47042e-32	0.048198	0.647996
PAS_chr3_1028	gi|238032011|emb|FN392321.1|	-	1980650	1981903	1254	64935.2	15623.3	114247	7.3126	2.87039	7.14981e-30	3.55178e-28	0.155416	0.0820351
PAS_chr4_0047	gi|238033210|emb|FN392322.1|	-	100931	101815	885	3676.07	893.811	6458.34	7.22562	2.85312	4.39221e-57	6.95479e-55	0.0280036	1.76542
PAS_chr1-4_0531	gi|238029138|emb|FN392319.1|	+	2376204	2376974	771	3330.78	831.158	5830.4	7.01479	2.8104	5.54935e-56	8.27016e-54	0.209574	0.08142
PAS_chr3_0841	gi|238032011|emb|FN392321.1|	+	1626575	1628401	1827	48804.4	12314.8	85293.9	6.92612	2.79205	2.40093e-28	1.10596e-26	0.0104962	0.0200597
PAS_chr4_0050	gi|238033210|emb|FN392322.1|	-	105601	106449	849	6771.06	1710.98	11831.1	6.91482	2.78969	1.82299e-48	2.19931e-46	0.00478034	1.30664
PAS_chr1-4_0042	gi|238029138|emb|FN392319.1|	+	1489445	1490341	897	14468.6	3667.72	25269.6	6.88971	2.78444	6.64285e-37	4.42886e-35	0.00386593	0.697082
PAS_chr2-1_0194	gi|238030677|emb|FN392320.1|	-	363389	363894	506	387.775	102.546	673.004	6.56298	2.71435	2.57355e-27	1.12415e-25	0.0639012	1.32647
PAS_chr3_0648	gi|238032011|emb|FN392321.1|	-	1236581	1237618	1038	249203	65940.9	432465	6.55837	2.71334	2.0983e-35	1.3126e-33	0.0025737	0.613675
PAS_chr3_0059	gi|238032011|emb|FN392321.1|	-	128696	129052	357	461.552	126.82	796.284	6.27887	2.65051	9.02771e-29	4.35651e-27	0.073379	51.4106
PAS_chr1-4_0449	gi|238029138|emb|FN392319.1|	-	2234560	2236269	1710	1971.44	543.532	3399.35	6.25419	2.64482	3.34785e-46	3.32619e-44	0.024486	0.178357
PAS_chr3_0043	gi|238032011|emb|FN392321.1|	-	94614	95999	1386	4599.78	1283.12	7916.43	6.16967	2.62519	6.61099e-48	7.44397e-46	0.0876645	2.2142
PAS_chr3_0225	gi|238032011|emb|FN392321.1|	+	453965	455437	1473	3125.3	877.688	5372.92	6.12167	2.61393	1.75685e-49	2.28256e-47	0.0130735	2.7638
PAS_chr2-2_0276	gi|238030677|emb|FN392320.1|	-	1871441	1872685	1245	7625.59	2145.42	13105.8	6.10871	2.61087	1.14e-41	8.62148e-40	0.0183257	0.000425523
PAS_chr1-4_0459	gi|238029138|emb|FN392319.1|	+	2253809	2255092	1284	6559.05	1884.26	11233.9	5.96196	2.57579	7.72848e-43	6.4197e-41	0.174101	2.84015
PAS_chr1-3_0021	gi|238029138|emb|FN392319.1|	-	38765	38980	216	10.3141	2.97018	17.658	5.94509	2.5717	0.000796563	0.00254971	0.122457	0.00452138
PAS_chr2-1_0748	gi|238030677|emb|FN392320.1|	+	1423433	1424641	1209	16504.7	4779.26	28230.1	5.90678	2.56237	1.12343e-30	5.69244e-29	0.0591334	0.413386
PAS_chr4_0809	gi|238033210|emb|FN392322.1|	-	1532287	1533288	1002	4131.92	1202.29	7061.54	5.87342	2.5542	9.23621e-47	9.74997e-45	0.0111104	2.67589
PAS_chr2-2_0207	gi|238030677|emb|FN392320.1|	-	1997989	1999131	1143	12054.3	3542.83	20565.7	5.80487	2.53726	1.04837e-33	6.03648e-32	0.00681405	0.0188512
PAS_c034_0013	gi|238034182|emb|FN392323.1|	-	27049	27666	618	1561.05	463.232	2658.87	5.73983	2.52101	7.4616e-39	5.2511e-37	0.0584352	1.31467
PAS_chr3_0336	gi|238032011|emb|FN392321.1|	+	658126	658866	741	3248.66	968.646	5528.67	5.70762	2.51289	2.69191e-46	2.72798e-44	0.0320993	7.59519
PAS_chr1-3_0004	gi|238029138|emb|FN392319.1|	-	10239	11735	1497	388.741	117.884	659.598	5.5953	2.48421	1.1013e-23	3.90228e-22	0.189186	0.0134244
PAS_chr2-2_0022	gi|238030677|emb|FN392320.1|	+	2351820	2354033	2214	29784.8	9062.28	50507.3	5.57336	2.47855	3.52861e-25	1.419e-23	0.00429119	0.0238309
PAS_chr4_0602	gi|238033210|emb|FN392322.1|	-	1175436	1176665	1230	8667.68	2643.76	14691.6	5.55707	2.47433	2.19844e-36	1.41006e-34	0.000489132	0.711813
PAS_chr2-1_0684	gi|238030677|emb|FN392320.1|	+	1302426	1303598	1173	4856.44	1498.92	8213.96	5.47993	2.45416	2.85447e-42	2.19146e-40	0.00641136	0.179896
PAS_chr4_0390	gi|238033210|emb|FN392322.1|	+	782419	784008	1590	5518.85	1717.46	9320.25	5.42677	2.44009	1.4636e-40	1.07479e-38	0.00412041	0.45594
PAS_chr4_0058	gi|238033210|emb|FN392322.1|	-	117872	119011	1140	3261.08	1036.21	5485.96	5.29427	2.40443	1.67941e-42	1.32962e-40	0.00153436	0.370367
PAS_chr1-4_0315	gi|238029138|emb|FN392319.1|	-	1992440	1993498	1059	1287.18	409.84	2164.52	5.28139	2.40092	1.74983e-33	9.85154e-32	0.0059488	3.13243
KNS_RML_gene					1983	51388.1	16402.2	86374.1	5.26602	2.39671	5.65802e-22	1.71672e-20	0.00833398	1.65856
PAS_chr3_0040	gi|238032011|emb|FN392321.1|	-	87922	88806	885	4017.47	1295.75	6739.2	5.20102	2.3788	6.2041e-41	4.62296e-39	0.376933	6.4902
PAS_chr1-1_0491	gi|238029138|emb|FN392319.1|	+	1090876	1091232	357	842.525	272.538	1412.51	5.1828	2.37373	1.6453e-28	7.71918e-27	0.00159559	0.320167
PAS_chr3_0137	gi|238032011|emb|FN392321.1|	+	277352	277694	343	878.076	284.126	1472.03	5.1809	2.3732	5.95987e-29	2.93191e-27	0.511677	0.13028
PAS_chr1-1_0200	gi|238029138|emb|FN392319.1|	+	942426	943706	1281	24238.9	7907.04	40570.8	5.13097	2.35923	6.20473e-24	2.24567e-22	0.276956	8.03655
PAS_chr2-1_0020	gi|238030677|emb|FN392320.1|	-	37498	38027	530	73.8875	24.7959	122.979	4.95967	2.31024	2.83117e-09	2.8295e-08	0.267373	5.34814e-05
PAS_chr4_0575	gi|238033210|emb|FN392322.1|	+	1122208	1124229	2022	3889.56	1326.89	6452.23	4.86267	2.28175	1.51998e-38	1.05503e-36	0.123822	2.27358
PAS_chr1-4_0327	gi|238029138|emb|FN392319.1|	+	2016715	2017038	324	6240.46	2146.74	10334.2	4.81391	2.26721	2.62831e-34	1.56678e-32	0.0780829	4.86723
PAS_chr1-1_0339	gi|238029138|emb|FN392319.1|	+	1193933	1195246	1314	2692.07	927.839	4456.3	4.80288	2.2639	5.62656e-38	3.80131e-36	0.0840998	2.3559
PAS_chr1-4_0460	gi|238029138|emb|FN392319.1|	-	2255103	2255915	813	651.308	224.969	1077.65	4.79021	2.26009	3.06361e-24	1.14987e-22	0.00133823	0.781643
PAS_chr1-1_0394	gi|238029138|emb|FN392319.1|	+	1290085	1291695	1611	5428.67	1898.19	8959.15	4.71985	2.23874	7.27591e-35	4.38893e-33	0.0377653	2.45164
PAS_chr1-4_0200	gi|238029138|emb|FN392319.1|	-	1769442	1769963	522	532.992	190.296	875.688	4.60172	2.20217	1.16251e-21	3.42468e-20	0.00242093	2.75038
PAS_chr3_0299	gi|238032011|emb|FN392321.1|	+	594608	596191	1584	867.007	310.221	1423.79	4.5896	2.19837	6.3669e-25	2.48495e-23	0.00241622	13.617
PAS_chr4_0672	gi|238033210|emb|FN392322.1|	+	1299338	1299640	303	431.285	154.508	708.062	4.58267	2.19619	6.87094e-20	1.76726e-18	0.536271	4.08605
PAS_chr4_0759	gi|238033210|emb|FN392322.1|	-	1439626	1440855	1230	5810.43	2084.62	9536.24	4.57458	2.19364	2.95938e-33	1.64782e-31	0.0638195	0.626451
PAS_chr1-1_0174	gi|238029138|emb|FN392319.1|	+	878491	881691	3201	21461.6	7713.21	35210.1	4.5649	2.19058	7.34276e-22	2.18858e-20	0.00750098	0.174714
PAS_chr4_0416	gi|238033210|emb|FN392322.1|	-	819647	820888	1242	21810.1	8014.65	35605.5	4.44255	2.15139	4.4802e-21	1.22709e-19	0.00136407	0.0447428
PAS_chr1-4_0133	gi|238029138|emb|FN392319.1|	+	1650258	1653758	3501	13710.3	5047.06	22373.6	4.433	2.14828	5.68382e-24	2.07194e-22	5.2087e-05	0.779848
PAS_chr1-4_0160	gi|238029138|emb|FN392319.1|	+	1701657	1704188	2532	3419.88	1282.36	5557.4	4.33371	2.1156	1.41318e-33	8.04558e-32	0.53354	6.31546
PAS_chr3_1246	gi|238032011|emb|FN392321.1|	+	1959465	1959776	312	693.335	260.2	1126.47	4.32924	2.11411	1.88197e-22	5.88638e-21	0.0402862	22.1896
PAS_chr3_0513	gi|238032011|emb|FN392321.1|	-	985144	986013	870	675.149	254.652	1095.65	4.30252	2.10518	1.17456e-21	3.44017e-20	0.0787969	0.901597
PAS_chr1-3_0312	gi|238029138|emb|FN392319.1|	+	509334	509574	241	1358.1	514.463	2201.75	4.2797	2.09751	1.02597e-26	4.40557e-25	1.20225	1.87477
PAS_chr1-4_0668	gi|238029138|emb|FN392319.1|	-	1962130	1963482	1353	6859.97	2630.14	11089.8	4.21643	2.07602	1.43727e-28	6.80622e-27	0.149192	1.61259
PAS_chr3_0098	gi|238032011|emb|FN392321.1|	-	211981	212310	330	1577.5	609.904	2545.09	4.17294	2.06106	1.24112e-27	5.56527e-26	0.0664428	1.07564
PAS_chr3_0360	gi|238032011|emb|FN392321.1|	+	705392	706903	1512	1151.58	454.88	1848.29	4.06324	2.02263	7.91039e-24	2.82267e-22	0.00676616	0.0302426
PAS_chr1-4_0516	gi|238029138|emb|FN392319.1|	+	2348007	2348999	993	8672.06	3466.4	13877.7	4.0035	2.00126	1.05452e-24	4.04792e-23	0.00129536	6.97824
PAS_chr2-1_0221	gi|238030677|emb|FN392320.1|	-	419464	420696	1233	5944.91	2443.9	9445.92	3.8651	1.9505	1.2662e-26	5.39145e-25	0.00497472	1.21686
PAS_chr3_0842	gi|238032011|emb|FN392321.1|	+	1628960	1630621	1662	35455.9	14624.4	56287.4	3.84887	1.94443	3.59106e-16	7.05268e-15	0.0243469	0.0596428
PAS_chr2-1_0483	gi|238030677|emb|FN392320.1|	+	889198	889353	156	2248.56	930.79	3566.34	3.83152	1.93792	7.97983e-28	3.61016e-26	0.0894751	1.88831
PAS_chr1-4_0141	gi|238029138|emb|FN392319.1|	-	1664337	1666010	1674	2229.73	924.742	3534.71	3.82238	1.93447	1.42554e-27	6.33616e-26	0.012837	0.0644592
PAS_chr3_0278	gi|238032011|emb|FN392321.1|	+	548266	550068	1803	6874.37	2852.86	10895.9	3.81928	1.9333	3.1947e-25	1.295e-23	0.0685178	0.0549361
PAS_chr4_0299	gi|238033210|emb|FN392322.1|	+	596268	596639	372	1383.49	575.287	2191.68	3.80972	1.92969	1.51009e-23	5.27697e-22	0.00927937	3.93903
PAS_chr2-1_0134	gi|238030677|emb|FN392320.1|	-	251553	251921	369	97.7436	41.6228	153.864	3.69664	1.88621	5.49444e-08	4.39816e-07	0.00353835	0.136662
PAS_chr2-2_0131	gi|238030677|emb|FN392320.1|	-	2139070	2140602	1533	131915	56379.8	207450	3.67951	1.87951	9.30598e-17	1.92463e-15	0.168873	0.0011413
PAS_chr2-2_0236	gi|238030677|emb|FN392320.1|	+	1947811	1948326	516	5617.35	2414.47	8820.22	3.65306	1.86911	4.5254e-25	1.80553e-23	0.0452651	0.168043
PAS_chr3_0843	gi|238032011|emb|FN392321.1|	+	1630786	1632468	1683	8718.16	3754.43	13681.9	3.6442	1.8656	6.6697e-22	1.99973e-20	0.0149314	0.41221
PAS_chr3_0554	gi|238032011|emb|FN392321.1|	-	1056655	1059447	2793	7213.38	3135.28	11291.5	3.60143	1.84857	7.08945e-23	2.39482e-21	0.0650868	1.05011
PAS_chr4_0060	gi|238033210|emb|FN392322.1|	-	120152	120622	471	1237.3	539.719	1934.88	3.58498	1.84197	8.57725e-21	2.29952e-19	0.0475609	0.979364
PAS_chr3_0553	gi|238032011|emb|FN392321.1|	+	1055726	1056490	765	1689.06	739.617	2638.51	3.5674	1.83487	8.26641e-23	2.73418e-21	0.26692	4.22506
PAS_chr4_0589	gi|238033210|emb|FN392322.1|	-	1152262	1152600	339	12845.2	5672.16	20018.2	3.5292	1.81934	3.61587e-18	8.52168e-17	0.533237	6.60311
PAS_chr3_0868	gi|238032011|emb|FN392321.1|	-	1692961	1694022	1062	11950.1	5309.73	18590.5	3.50122	1.80786	1.61756e-18	3.90294e-17	0.182043	2.46185
PAS_chr4_0042	gi|238033210|emb|FN392322.1|	-	92062	92544	483	7716.31	3432.4	12000.2	3.49616	1.80577	1.18482e-21	3.45026e-20	0.384918	1.54683
PAS_chr3_1190	gi|238032011|emb|FN392321.1|	+	835261	835488	228	50.0467	22.2857	77.8078	3.49138	1.8038	3.1989e-05	0.000147672	0.226408	1.15047
PAS_chr3_0326	gi|238032011|emb|FN392321.1|	+	642694	643590	897	570.204	254.621	885.787	3.47884	1.79861	1.32181e-15	2.48059e-14	0.250285	2.09989
PAS_chr3_1072	gi|238032011|emb|FN392321.1|	+	2066255	2066797	543	1618.66	723.312	2514	3.47568	1.7973	3.51279e-22	1.09198e-20	0.561358	15.9533
PAS_chr4_0081	gi|238033210|emb|FN392322.1|	+	158969	159725	757	2301.52	1029.11	3573.92	3.47281	1.7961	2.12541e-24	8.09732e-23	0.0496887	1.33356
PAS_chr1-4_0394	gi|238029138|emb|FN392319.1|	-	2136313	2137797	1485	1959.57	877.268	3041.88	3.46745	1.79387	6.33972e-23	2.15593e-21	0.106317	12.7579
PAS_chr2-1_0717	gi|238030677|emb|FN392320.1|	-	1361182	1361510	329	675.498	302.925	1048.07	3.45984	1.7907	6.19931e-16	1.20352e-14	2.95023	43.1535
PAS_chr2-2_0007	gi|238030677|emb|FN392320.1|	+	2383164	2383403	240	36.469	16.3546	56.5834	3.45979	1.79069	0.000220732	0.000818778	0.00531576	0.0626865
PAS_chr4_0842	gi|238033210|emb|FN392322.1|	+	1587065	1588027	963	6737.13	3028.95	10445.3	3.44849	1.78596	3.96853e-22	1.2187e-20	0.013938	1.15171
PAS_c034_0014	gi|238034182|emb|FN392323.1|	-	28554	29813	1260	1539.23	692.665	2385.79	3.44436	1.78424	3.41235e-21	9.4483e-20	0.0617917	0.204774
PAS_chr1-1_0348	gi|238029138|emb|FN392319.1|	+	1210530	1211597	1068	1891.93	859.867	2923.98	3.40051	1.76575	1.87484e-22	5.88638e-21	0.0461738	2.15793
PAS_chr2-1_0318	gi|238030677|emb|FN392320.1|	+	594670	595809	1140	1612.71	735.107	2490.31	3.38768	1.7603	2.99987e-21	8.39798e-20	0.267782	6.60417
PAS_chr3_0001	gi|238032011|emb|FN392321.1|	+	1805	2812	1008	114.087	52.037	176.137	3.38484	1.75909	9.00996e-08	6.93822e-07	0.0102965	0.493714
PAS_chr4_0532	gi|238033210|emb|FN392322.1|	-	1043796	1045652	1857	2524.12	1156.76	3891.48	3.3641	1.75022	1.33746e-23	4.70619e-22	0.287392	0.024213
PAS_FragD_0013	gi|238033210|emb|FN392322.1|	-	1759852	1760378	527	7828.66	3589.52	12067.8	3.36196	1.7493	7.1249e-20	1.82333e-18	1.08153	23.1493
PAS_chr4_0493	gi|238033210|emb|FN392322.1|	+	968069	969046	978	3718.74	1709.02	5728.47	3.3519	1.74498	7.68089e-24	2.76022e-22	0.450753	0.903365
PAS_chr2-1_0771	gi|238030677|emb|FN392320.1|	+	1471227	1473020	1794	2726.56	1274.29	4178.83	3.27935	1.71341	4.85841e-23	1.67466e-21	0.141604	1.29467
HIS_gene					2535	3115.06	1458.28	4771.84	3.27224	1.71028	8.30994e-23	2.73418e-21	0.64875	7.4703
PAS_chr3_0649	gi|238032011|emb|FN392321.1|	-	1238135	1239813	1679	6523.1	3063.38	9982.83	3.25877	1.70433	2.81295e-20	7.27205e-19	0.109854	4.68657
PAS_chr2-1_0037	gi|238030677|emb|FN392320.1|	+	65610	66530	921	4961.02	2330.78	7591.27	3.25697	1.70353	5.70946e-22	1.72201e-20	0.367255	1.44486
PAS_chr2-1_0667	gi|238030677|emb|FN392320.1|	-	1269941	1271977	2037	6655.56	3126.97	10184.1	3.25687	1.70349	2.00296e-20	5.23144e-19	0.00393206	1.60747
PAS_chr1-1_0403	gi|238029138|emb|FN392319.1|	+	1310751	1312808	2058	5334.02	2510.85	8157.19	3.24878	1.6999	1.40628e-21	4.04865e-20	0.493119	2.72745
PAS_chr2-1_0810	gi|238030677|emb|FN392320.1|	-	201383	202243	861	1211.18	576.877	1845.49	3.1991	1.67767	1.37205e-17	3.0492e-16	0.0398985	2.87009
PAS_chr4_0591	gi|238033210|emb|FN392322.1|	+	1156653	1156802	150	40.4028	19.2938	61.5118	3.18816	1.67272	0.000418481	0.00144641	1.63376	13.3514
PAS_chr2-1_0309	gi|238030677|emb|FN392320.1|	+	580596	582104	1509	7055.35	3373.8	10736.9	3.18243	1.67013	2.61654e-19	6.56338e-18	0.204726	0.347715
PAS_chr2-2_0148	gi|238030677|emb|FN392320.1|	+	2107651	2109431	1781	15231.5	7328.6	23134.3	3.15672	1.65842	1.23735e-14	2.15452e-13	0.0411124	2.42432
PAS_chr4_0064	gi|238033210|emb|FN392322.1|	-	128559	129335	777	10471.4	5044.59	15898.3	3.15156	1.65606	1.14139e-16	2.35099e-15	0.0306167	0.175881
PAS_chr2-1_0007	gi|238030677|emb|FN392320.1|	-	11580	12767	1188	160.361	77.3145	243.408	3.14829	1.65457	2.82586e-08	2.39843e-07	0.02378	0.000920714
PAS_chr2-1_0425	gi|238030677|emb|FN392320.1|	+	782340	783869	1530	1374.14	663.05	2085.24	3.14491	1.65302	6.77258e-18	1.5458e-16	0.00176515	2.69202
PAS_chr4_0385	gi|238033210|emb|FN392322.1|	+	772871	773860	990	130.699	63.4206	197.977	3.12165	1.64231	1.77392e-07	1.29998e-06	0.0237645	0.846734
PAS_chr1-4_0349	gi|238029138|emb|FN392319.1|	-	2053878	2056019	2142	8925.61	4334.69	13516.5	3.11822	1.64073	2.40184e-17	5.22323e-16	0.0158543	0.0667318
PAS_chr4_0495	gi|238033210|emb|FN392322.1|	-	971725	973155	1431	4125.88	2005.92	6245.84	3.1137	1.63863	3.86053e-21	1.06311e-19	0.220369	1.76663
PAS_chr1-4_0522	gi|238029138|emb|FN392319.1|	+	2360487	2362082	1596	1695.4	824.505	2566.29	3.11252	1.63808	6.92364e-19	1.69479e-17	0.0294031	0.523914
PAS_chr3_0052	gi|238032011|emb|FN392321.1|	+	121028	121990	963	1139.63	556.136	1723.13	3.0984	1.63153	1.88646e-16	3.82347e-15	0.186056	3.37066
PAS_chr4_0622	gi|238033210|emb|FN392322.1|	-	1212301	1213104	804	5328.33	2615	8041.66	3.07521	1.62068	7.79809e-20	1.98557e-18	0.153916	3.39683
PAS_chr3_0086	gi|238032011|emb|FN392321.1|	+	192905	193699	795	6163.6	3038.23	9288.96	3.05736	1.61229	6.57657e-19	1.61764e-17	0.00171983	1.2559
PAS_chr3_0434	gi|238032011|emb|FN392321.1|	+	845551	847927	2377	9397.8	4635.93	14159.7	3.05433	1.61085	2.42026e-16	4.84722e-15	0.0182303	4.41945
PAS_chr1-3_0051	gi|238029138|emb|FN392319.1|	-	94332	94856	525	1777.09	877.894	2676.29	3.04853	1.60811	1.47898e-18	3.58564e-17	0.201527	0.313292
PAS_chr3_0811	gi|238032011|emb|FN392321.1|	-	1561410	1562642	1233	1119.33	554.515	1684.15	3.03716	1.60272	1.18859e-15	2.23962e-14	0.000148517	0.970511
PAS_chr2-1_0893	gi|238030677|emb|FN392320.1|	+	645192	645668	477	391.95	194.714	589.187	3.02591	1.59737	2.51737e-11	3.17301e-10	0.0680627	0.326337
PAS_chr4_0739	gi|238033210|emb|FN392322.1|	-	1410471	1411064	594	595.913	296.657	895.169	3.01752	1.59336	1.13279e-12	1.69818e-11	0.893686	14.3735
PAS_chr2-1_0348	gi|238030677|emb|FN392320.1|	+	649270	649977	708	403.53	201.192	605.868	3.01139	1.59043	2.95417e-11	3.70514e-10	0.000219664	0.303808
PAS_chr2-2_0161	gi|238030677|emb|FN392320.1|	+	2085502	2086332	831	684.851	342.269	1027.43	3.00183	1.58584	2.5259e-13	4.08906e-12	0.533538	0.0293807
PAS_chr1-1_0085	gi|238029138|emb|FN392319.1|	-	709895	710554	660	10087	5056.3	15117.6	2.98986	1.58008	1.64165e-15	3.03585e-14	1.68595	0.515979
PAS_chr2-1_0270	gi|238030677|emb|FN392320.1|	-	508992	509882	891	497.671	249.69	745.651	2.98631	1.57836	6.25027e-12	8.46794e-11	0.159327	0.690361
PAS_chr1-1_0234	gi|238029138|emb|FN392319.1|	-	1012542	1012899	358	268.947	135.261	402.633	2.97671	1.57372	1.57276e-09	1.63638e-08	0.0519774	0.487731
PAS_chr1-1_0097	gi|238029138|emb|FN392319.1|	+	736360	737103	744	11936.9	6020.69	17853.2	2.9653	1.56818	1.64489e-14	2.85433e-13	0.0107247	0.100031
PAS_chr1-1_0175	gi|238029138|emb|FN392319.1|	-	882178	883015	838	615.025	310.366	919.684	2.96322	1.56717	8.86322e-13	1.34767e-11	0.711847	2.26313
PAS_chr2-1_0578	gi|238030677|emb|FN392320.1|	+	1067001	1067600	600	1760.18	889.553	2630.81	2.95745	1.56436	9.99885e-18	2.25174e-16	0.0155933	2.99601
PAS_chr1-4_0167	gi|238029138|emb|FN392319.1|	+	1715787	1716707	921	1845.73	935.43	2756.02	2.94626	1.55889	1.67332e-17	3.68639e-16	0.104225	9.80821
PAS_chr1-4_0002	gi|238029138|emb|FN392319.1|	+	1409376	1409864	489	2050.19	1041.17	3059.21	2.93823	1.55495	7.8355e-18	1.78038e-16	3.47351	23.7689
PAS_c034_0007	gi|238034182|emb|FN392323.1|	-	13212	15351	2140	2426.35	1232.8	3619.91	2.93633	1.55402	6.1383e-19	1.51721e-17	0.0344242	0.00131542
PAS_chr3_0355	gi|238032011|emb|FN392321.1|	-	700288	701073	786	1047.26	533.307	1561.21	2.92741	1.54962	1.80555e-14	3.10127e-13	0.121739	0.735864
PAS_chr1-4_0548	gi|238029138|emb|FN392319.1|	+	2418626	2420059	1434	7394.39	3781.45	11007.3	2.91088	1.54145	2.27825e-16	4.58092e-15	0.00014557	2.37423
PAS_chr4_0696	gi|238033210|emb|FN392322.1|	+	1339020	1339451	432	285.824	146.175	425.472	2.9107	1.54137	1.80976e-09	1.85254e-08	0.00871422	0.000907256
PAS_chr1-4_0132	gi|238029138|emb|FN392319.1|	+	1648134	1649588	1455	4183.44	2144.08	6222.79	2.90232	1.53721	7.92889e-19	1.93152e-17	0.0163648	2.2973
PAS_chr2-1_0189	gi|238030677|emb|FN392320.1|	-	352773	353555	783	8302.88	4259.79	12346	2.89826	1.53519	1.18236e-15	2.23962e-14	0.376917	2.50582
PAS_chr1-1_0076	gi|238029138|emb|FN392319.1|	-	690342	691027	686	1155.76	596.844	1714.67	2.87289	1.5225	1.71688e-14	2.959e-13	0.759016	0.249699
PAS_chr2-1_0641	gi|238030677|emb|FN392320.1|	-	1207062	1209452	2391	13069.6	6750.03	19389.1	2.87244	1.52228	2.31599e-13	3.76592e-12	0.0350395	0.115191
PAS_chr1-4_0314	gi|238029138|emb|FN392319.1|	-	1991021	1992085	1065	7374.32	3809.09	10939.6	2.87196	1.52204	3.72846e-16	7.29425e-15	0.0335595	0.185743
PAS_chr3_0017	gi|238032011|emb|FN392321.1|	-	39926	40681	756	338.251	175.433	501.07	2.8562	1.5141	9.74917e-10	1.03779e-08	0.00911821	0.194286
PAS_chr2-1_0609	gi|238030677|emb|FN392320.1|	+	1138023	1140245	2223	9495.94	4926.18	14065.7	2.8553	1.51364	9.57363e-15	1.67853e-13	0.141481	0.0192371
PAS_chr4_0794	gi|238033210|emb|FN392322.1|	+	1505725	1507002	1278	23191.4	12039.4	34343.4	2.85258	1.51227	1.82927e-11	2.32887e-10	0.0250011	0.227259
PAS_chr2-1_0294	gi|238030677|emb|FN392320.1|	+	544698	546158	1461	444.267	230.952	657.582	2.84727	1.50958	1.12998e-10	1.33776e-09	0.044177	0.0760096
PAS_chr2-1_0624	gi|238030677|emb|FN392320.1|	+	1167476	1168501	1026	3861.5	2019.36	5703.63	2.82447	1.49798	4.79715e-18	1.12014e-16	0.250221	0.189331
PAS_chr4_0674	gi|238033210|emb|FN392322.1|	+	1300664	1301032	369	877.979	459.552	1296.41	2.82102	1.49622	3.9219e-13	6.28869e-12	0.525387	5.11868
PAS_chr3_0187	gi|238032011|emb|FN392321.1|	-	381786	382148	363	891.4	471.232	1311.57	2.78327	1.47678	1.23547e-12	1.83581e-11	0.0115634	2.07353
PAS_chr4_0204	gi|238033210|emb|FN392322.1|	+	418396	419346	951	2367.45	1253.28	3481.62	2.77801	1.47405	2.97511e-17	6.44226e-16	0.00884481	1.61328
PAS_chr4_0810	gi|238033210|emb|FN392322.1|	+	1533974	1535210	1237	2917.26	1545.1	4289.42	2.77613	1.47308	1.50312e-17	3.3259e-16	6.89989e-05	0.145061
PAS_chr3_0404	gi|238032011|emb|FN392321.1|	-	789468	790007	540	735.04	389.789	1080.29	2.77147	1.47065	7.88922e-12	1.05474e-10	0.852306	3.15892
PAS_chr3_0321	gi|238032011|emb|FN392321.1|	+	633575	634375	801	642.541	341.411	943.67	2.76403	1.46677	1.64297e-11	2.09696e-10	0.007445	0.756523
PAS_chr4_0579	gi|238033210|emb|FN392322.1|	+	1131823	1133535	1713	6737.85	3583.55	9892.15	2.76043	1.46489	1.7039e-15	3.13951e-14	0.469931	0.0581936
PAS_FragB_0065	gi|238029138|emb|FN392319.1|	-	2782682	2786647	3966	14903.7	7977.52	21829.9	2.73643	1.45229	1.02438e-11	1.35878e-10	0.0229845	2.15114
PAS_chr2-2_0160	gi|238030677|emb|FN392320.1|	-	2086398	2088029	1632	1291.3	691.588	1891.02	2.73432	1.45118	6.65722e-14	1.12817e-12	0.277334	0.530065
PAS_chr4_0448	gi|238033210|emb|FN392322.1|	-	879874	880295	422	703.556	377.736	1029.38	2.72512	1.44632	1.4377e-11	1.85838e-10	0.402559	2.34162
PAS_chr2-1_0368	gi|238030677|emb|FN392320.1|	-	680824	683175	2352	17426	9452.08	25400	2.68724	1.42612	5.84962e-11	7.10791e-10	0.024702	0.0480155
PAS_chr1-3_0171	gi|238029138|emb|FN392319.1|	+	323627	324331	705	917.676	498.711	1336.64	2.68019	1.42234	4.06781e-12	5.69381e-11	0.544941	1.24207
PAS_chr2-2_0381	gi|238030677|emb|FN392320.1|	+	1675100	1675606	507	787.331	428.467	1146.2	2.67511	1.4196	2.54333e-11	3.19778e-10	0.577607	5.98154
PAS_chr4_0146	gi|238033210|emb|FN392322.1|	-	288643	289896	1254	5069.24	2760.26	7378.23	2.67302	1.41847	1.18898e-15	2.23962e-14	0.104183	0.140009
PAS_chr3_1073	gi|238032011|emb|FN392321.1|	+	2067129	2068496	1368	9041.24	4957.43	13125.1	2.64755	1.40466	3.39516e-13	5.47874e-12	0.664481	0.647963
PAS_chr4_0762	gi|238033210|emb|FN392322.1|	-	1448612	1449544	933	15477.1	8501.34	22452.8	2.64109	1.40113	7.39678e-11	8.8604e-10	0.579095	3.31533
PAS_chr2-2_0107	gi|238030677|emb|FN392320.1|	-	2179729	2180637	909	522.566	287.321	757.811	2.63751	1.39918	9.37346e-10	9.99989e-09	0.323266	9.42649
PAS_chr1-1_0281	gi|238029138|emb|FN392319.1|	-	1093416	1094687	1272	530.361	292.357	768.366	2.62818	1.39406	6.10791e-10	6.61298e-09	0.0057971	0.146431
PAS_chr3_1085	gi|238032011|emb|FN392321.1|	+	2098934	2099593	660	1340.96	739.342	1942.57	2.62743	1.39365	4.07899e-13	6.51996e-12	0.000197141	0.209575
PAS_chr4_0213	gi|238033210|emb|FN392322.1|	+	428999	429757	759	4765.28	2631.67	6898.89	2.62149	1.39038	2.76702e-15	5.06155e-14	0.0883403	0.242558
PAS_chr1-1_0433	gi|238029138|emb|FN392319.1|	+	1356287	1356967	681	7856.18	4342.41	11369.9	2.61835	1.38866	2.2915e-13	3.7455e-12	5.09141e-05	1.85772
PAS_chr2-1_0346	gi|238030677|emb|FN392320.1|	+	645915	648149	2235	9793.18	5435.75	14150.6	2.60325	1.38031	2.09669e-12	3.01815e-11	0.00341329	0.126451
PAS_chr1-1_0407	gi|238029138|emb|FN392319.1|	+	1318767	1319300	534	12894	7175.84	18612.1	2.59372	1.37502	2.13772e-11	2.70795e-10	0.133426	2.86113
PAS_chr1-1_0487	gi|238029138|emb|FN392319.1|	+	1058281	1059008	728	898.772	501.465	1296.08	2.58459	1.36993	3.05093e-11	3.80091e-10	0.00769184	0.0702384
PAS_chr4_0973	gi|238033210|emb|FN392322.1|	-	1035247	1036218	972	1293.71	723.556	1863.86	2.57598	1.36512	1.49687e-12	2.19845e-11	0.033759	1.06603
PAS_chr4_0726	gi|238033210|emb|FN392322.1|	-	1383555	1384313	759	3715.31	2078.1	5352.52	2.57568	1.36495	2.6583e-15	4.88028e-14	1.80041	0.0066791
PAS_chr2-1_0005	gi|238030677|emb|FN392320.1|	+	7508	8287	780	552.045	309.675	794.416	2.56532	1.35914	1.28809e-09	1.35691e-08	0.051058	0.025117
PAS_chr4_0522	gi|238033210|emb|FN392322.1|	-	1021168	1022382	1215	3490.54	1973.27	5007.81	2.53782	1.34359	5.96596e-15	1.07197e-13	0.00117228	0.0318985
PAS_chr4_0941	gi|238033210|emb|FN392322.1|	-	594985	596148	1164	1512.37	856.14	2168.61	2.53301	1.34085	1.18436e-12	1.76505e-11	0.147603	2.01356
PAS_chr4_0612	gi|238033210|emb|FN392322.1|	+	1192485	1193543	1059	830.601	470.201	1191	2.53296	1.34083	1.37429e-10	1.60821e-09	0.0777695	0.0497793
PAS_chr1-4_0703	gi|238029138|emb|FN392319.1|	-	2478163	2480007	1845	3665.61	2078.79	5252.43	2.52668	1.33724	1.87375e-14	3.20754e-13	0.328975	18.9615
PAS_chr4_0780	gi|238033210|emb|FN392322.1|	-	1481393	1482354	962	1522.51	863.615	2181.4	2.52589	1.33679	1.0161e-12	1.53689e-11	0.0781005	0.0033159
PAS_chr1-4_0450	gi|238029138|emb|FN392319.1|	+	2236866	2237780	915	6406.92	3689.32	9124.52	2.47322	1.30639	1.02767e-12	1.54976e-11	0.798606	2.58963
PAS_chr1-4_0504	gi|238029138|emb|FN392319.1|	-	2322810	2322980	171	1789.08	1033.73	2544.43	2.4614	1.29948	6.5351e-12	8.83023e-11	17.9649	137.992
PAS_chr3_0231	gi|238032011|emb|FN392321.1|	-	469165	470121	957	1522.39	880.599	2164.19	2.45763	1.29727	5.01659e-12	6.90736e-11	0.00304992	0.766823
PAS_chr4_0535	gi|238033210|emb|FN392322.1|	-	1051184	1051552	369	914.805	530.086	1299.52	2.45154	1.29369	4.20185e-10	4.63852e-09	0.28977	4.12644
PAS_chr3_1074	gi|238032011|emb|FN392321.1|	-	2068594	2068944	351	971.602	563.339	1379.86	2.44944	1.29245	2.44216e-10	2.77453e-09	0.10728	0.860022
PAS_chr2-1_0422	gi|238030677|emb|FN392320.1|	+	775912	776439	528	1534.55	890.087	2179.02	2.44809	1.29166	6.5673e-12	8.85013e-11	0.958388	2.50824
PAS_chr2-1_0365	gi|238030677|emb|FN392320.1|	+	673798	674453	656	3781.43	2195.69	5367.16	2.4444	1.28948	5.90214e-14	1.00356e-12	0.361503	4.19482
PAS_chr1-3_0212	gi|238029138|emb|FN392319.1|	-	391121	392590	1470	6137.33	3566.16	8708.51	2.44198	1.28805	1.32081e-12	1.956e-11	0.629121	0.730104
PAS_chr1-1_0297	gi|238029138|emb|FN392319.1|	-	1122649	1123953	1305	1510.32	881.198	2139.45	2.42788	1.2797	7.70515e-12	1.03286e-10	0.0970198	1.14234
PAS_chr2-2_0176	gi|238030677|emb|FN392320.1|	-	2054368	2055516	1149	1137.02	664.597	1609.44	2.42168	1.27601	1.20283e-10	1.41738e-09	0.0558325	0.193682
PAS_chr2-1_0467	gi|238030677|emb|FN392320.1|	-	860910	861195	286	154.805	90.6896	218.92	2.41395	1.2714	2.01796e-05	9.82198e-05	0.00730308	0.0153565
PAS_chr1-3_0158	gi|238029138|emb|FN392319.1|	+	296677	296964	288	414.55	242.993	586.106	2.41203	1.27025	1.59483e-07	1.18143e-06	5.43137	32.5718
PAS_chr3_0284	gi|238032011|emb|FN392321.1|	+	560538	562466	1929	1165.88	684.638	1647.12	2.40583	1.26654	1.58372e-10	1.84053e-09	0.371804	1.81346
PAS_chr3_0317	gi|238032011|emb|FN392321.1|	+	625496	626894	1399	1725.31	1014.47	2436.14	2.40139	1.26387	4.37717e-12	6.07648e-11	0.0478819	0.442943
PAS_chr3_0209	gi|238032011|emb|FN392321.1|	-	412934	414088	1155	1322.22	778.072	1866.36	2.3987	1.26225	5.07002e-11	6.20526e-10	0.0394763	0.160946
PAS_chr3_0743	gi|238032011|emb|FN392321.1|	-	1420700	1421584	885	1984.65	1169.3	2799.99	2.39459	1.25978	2.90803e-12	4.10445e-11	1.80897	8.38295
PAS_chr1-1_0390	gi|238029138|emb|FN392319.1|	-	1280610	1282265	1656	5372.1	3168.79	7575.4	2.39063	1.25739	1.68885e-12	2.45903e-11	0.26707	0.141458
PAS_chr2-1_0652	gi|238030677|emb|FN392320.1|	+	1232741	1235398	2658	4753.61	2805.05	6702.17	2.38932	1.2566	8.88342e-13	1.34767e-11	0.060639	0.587488
PAS_chr3_0457	gi|238032011|emb|FN392321.1|	-	881649	882854	1206	4710.6	2788.07	6633.12	2.37911	1.25042	1.0574e-12	1.58987e-11	0.0185178	0.316722
PAS_chr4_0613	gi|238033210|emb|FN392322.1|	+	1194049	1195335	1287	9494.2	5628.37	13360	2.37369	1.24713	1.94623e-10	2.23112e-09	1.72235	1.90231
PAS_chr1-3_0117	gi|238029138|emb|FN392319.1|	+	224173	224477	305	1832.2	1089.44	2574.97	2.36358	1.24097	6.10905e-12	8.29881e-11	0.300118	0.916861
PAS_chr4_0517	gi|238033210|emb|FN392322.1|	-	1011250	1011612	363	253.284	150.652	355.916	2.3625	1.24032	2.555e-06	1.4984e-05	0.00679006	0.668958
PAS_chr2-1_0188	gi|238030677|emb|FN392320.1|	+	351947	352760	814	3692.39	2196.54	5188.24	2.362	1.24001	5.7978e-13	9.06712e-12	0.0464935	0.194666
PAS_chr2-1_0110	gi|238030677|emb|FN392320.1|	+	202765	204114	1350	4244.1	2526.07	5962.14	2.36025	1.23894	8.61257e-13	1.31843e-11	0.0395463	0.803906
PAS_chr1-3_0119	gi|238029138|emb|FN392319.1|	+	225743	226312	570	3825.89	2279.82	5371.97	2.35631	1.23653	5.70565e-13	8.95062e-12	0.130518	4.27521
PAS_chr4_0437	gi|238033210|emb|FN392322.1|	-	858367	859317	951	950.084	568.347	1331.82	2.34333	1.22856	1.64267e-09	1.6952e-08	0.0203573	0.131194
PAS_chr4_0122	gi|238033210|emb|FN392322.1|	+	243693	245247	1555	1086.67	650.073	1523.26	2.34321	1.22849	8.39074e-10	8.98856e-09	0.0620603	1.16965
PAS_chr4_0703	gi|238033210|emb|FN392322.1|	-	1350389	1352074	1686	5323.27	3184.73	7461.8	2.34299	1.22835	5.29783e-12	7.27483e-11	0.00683787	0.787625
PAS_chr3_1126	gi|238032011|emb|FN392321.1|	+	2170764	2171513	750	2876.61	1722.1	4031.12	2.34081	1.22701	1.32407e-12	1.956e-11	0.336197	1.66039
PAS_chr3_0471	gi|238032011|emb|FN392321.1|	+	903300	904370	1071	9698.09	5808.18	13588	2.33946	1.22618	4.40412e-10	4.85124e-09	0.573389	1.65647
PAS_chr4_0270	gi|238033210|emb|FN392322.1|	+	543289	544365	1077	3635.15	2180.09	5090.21	2.33487	1.22334	1.15868e-12	1.73187e-11	0.0524757	0.0780481
PAS_chr4_0948	gi|238033210|emb|FN392322.1|	-	706243	707652	1410	1396.91	840.996	1952.83	2.32204	1.2154	1.57938e-10	1.83971e-09	0.0266808	0.0725189
PAS_chr2-1_0006	gi|238030677|emb|FN392320.1|	-	9189	10913	1725	1012.87	610.102	1415.64	2.32034	1.21433	1.47839e-09	1.54773e-08	0.0974368	1.1434
PAS_chr3_0164	gi|238032011|emb|FN392321.1|	+	337216	337944	729	557.434	336.261	778.606	2.31548	1.21131	6.27843e-08	4.97075e-07	1.48879	0.459685
PAS_chr3_0018	gi|238032011|emb|FN392321.1|	-	41112	42821	1710	452.527	273.563	631.491	2.30839	1.20689	2.35142e-07	1.67106e-06	0.0275256	1.74169
PAS_chr2-1_0476	gi|238030677|emb|FN392320.1|	-	880081	880479	399	420.418	254.226	586.61	2.30744	1.20629	3.11033e-07	2.16484e-06	0.00926746	0.0212026
PAS_chr3_0010	gi|238032011|emb|FN392321.1|	+	21714	22675	962	334.579	202.708	466.45	2.30109	1.20232	8.09626e-07	5.19288e-06	0.0739651	6.00971
PAS_chr1-4_0310	gi|238029138|emb|FN392319.1|	+	1983652	1985616	1965	3799.47	2302.54	5296.4	2.30025	1.20179	2.46192e-12	3.51395e-11	0.076095	2.98924
PAS_chr1-4_0270	gi|238029138|emb|FN392319.1|	-	1895555	1895896	342	1154.84	702.4	1607.28	2.28827	1.19425	1.34493e-09	1.41385e-08	0.722952	0.0750567
PAS_chr1-4_0156	gi|238029138|emb|FN392319.1|	+	1698288	1698761	474	469.891	286.484	653.298	2.2804	1.18928	2.50524e-07	1.76797e-06	0.165894	0.0337626
PAS_chr3_0788	gi|238032011|emb|FN392321.1|	-	1510824	1511498	675	3583.74	2185.86	4981.61	2.27901	1.18841	3.22634e-12	4.5285e-11	0.00140585	7.89345
PAS_chr3_0682	gi|238032011|emb|FN392321.1|	-	1304166	1305188	1023	1005.69	613.52	1397.87	2.27844	1.18804	3.70915e-09	3.63525e-08	0.0190419	0.395189
PAS_chr2-1_0464	gi|238030677|emb|FN392320.1|	-	856533	857486	954	656.029	401.3	910.759	2.26952	1.18239	4.54807e-08	3.69378e-07	0.198919	0.805255
PAS_chr3_0485	gi|238032011|emb|FN392321.1|	+	922552	923895	1344	1016.19	622.406	1409.97	2.26535	1.17974	4.23568e-09	4.08804e-08	0.000429092	0.995339
PAS_chr1-1_0315	gi|238029138|emb|FN392319.1|	-	1156488	1156742	255	2713.64	1663.98	3763.3	2.26163	1.17736	1.17363e-11	1.53268e-10	0.704974	2.53504
PAS_chr1-3_0075	gi|238029138|emb|FN392319.1|	+	142625	142855	231	1199.3	736.848	1661.75	2.25521	1.17326	1.58201e-09	1.63927e-08	0.00433357	2.81399
PAS_chr2-1_0291	gi|238030677|emb|FN392320.1|	+	541915	542746	832	1908.61	1173.26	2643.96	2.25352	1.17218	5.69116e-11	6.932e-10	0.409494	0.973625
PAS_chr3_0214	gi|238032011|emb|FN392321.1|	+	425378	426386	1009	1939.01	1192.82	2685.2	2.25113	1.17065	5.50492e-11	6.7213e-10	0.013266	0.8594
PAS_chr3_0085	gi|238032011|emb|FN392321.1|	-	190791	192482	1692	7209.26	4442.77	9975.75	2.24539	1.16697	2.96996e-10	3.34417e-09	0.0164661	0.284219
PAS_chr2-2_0016	gi|238030677|emb|FN392320.1|	+	2363444	2364832	1389	2798.8	1727.76	3869.83	2.23979	1.16337	1.38363e-11	1.79305e-10	0.0798078	0.235617
PAS_chr1-1_0198	gi|238029138|emb|FN392319.1|	-	936662	938275	1614	2809.22	1735.04	3883.41	2.23823	1.16236	1.52299e-11	1.94873e-10	0.046872	0.00301148
PAS_chr2-2_0092	gi|238030677|emb|FN392320.1|	+	2211091	2211378	288	251.903	155.682	348.125	2.23613	1.161	1.04882e-05	5.45065e-05	0.779665	0.931713
PAS_chr2-1_0851	gi|238030677|emb|FN392320.1|	+	899500	901056	1557	1715.42	1060.36	2370.49	2.23554	1.16062	2.46483e-10	2.79403e-09	0.0450961	0.386705
PAS_chr4_0206	gi|238033210|emb|FN392322.1|	+	421685	422362	678	1025.49	635.071	1415.92	2.22954	1.15674	5.77382e-09	5.47864e-08	0.920525	8.79198
PAS_chr1-4_0445	gi|238029138|emb|FN392319.1|	-	2230529	2231014	486	3196.05	1980.28	4411.83	2.22789	1.15568	3.56493e-11	4.4114e-10	0.280125	21.8559
PAS_chr3_0102	gi|238032011|emb|FN392321.1|	-	216374	216871	498	224.014	138.809	309.22	2.22767	1.15554	1.75765e-05	8.68034e-05	0.449888	0.188767
PAS_chr1-1_0298	gi|238029138|emb|FN392319.1|	-	1124333	1125649	1317	717.441	445.177	989.706	2.22318	1.15262	6.14684e-08	4.88182e-07	0.702422	1.0088
PAS_chr2-1_0056	gi|238030677|emb|FN392320.1|	+	101035	102195	1161	469.376	291.424	647.327	2.22125	1.15137	5.86672e-07	3.87066e-06	0.0931599	0.00210043
PAS_chr2-1_0218	gi|238030677|emb|FN392320.1|	-	412670	413169	500	12773.7	7933.7	17613.6	2.2201	1.15062	1.75239e-08	1.54156e-07	0.0115755	2.84421
PAS_chr3_0812	gi|238032011|emb|FN392321.1|	+	1562821	1564149	1329	817.477	507.912	1127.04	2.21897	1.14989	3.5854e-08	2.97336e-07	0.00570233	0.291994
PAS_chr2-1_0474	gi|238030677|emb|FN392320.1|	+	878057	878465	409	398.008	247.31	548.706	2.2187	1.14971	1.44613e-06	8.86042e-06	0.069322	0.236005
PAS_chr3_1045	gi|238032011|emb|FN392321.1|	-	2010220	2013692	3473	10714.1	6661.75	14766.5	2.21661	1.14835	8.49206e-09	7.86642e-08	0.0497808	0.360305
PAS_chr3_0566	gi|238032011|emb|FN392321.1|	-	1076638	1077810	1173	5902.17	3670.35	8133.99	2.21614	1.14805	1.71212e-10	1.97615e-09	0.171778	0.0363996
PAS_chr3_0588	gi|238032011|emb|FN392321.1|	+	1115729	1116292	564	771.455	480.615	1062.3	2.21029	1.14423	6.61647e-08	5.21976e-07	0.0688424	0.551293
PAS_chr3_0986	gi|238032011|emb|FN392321.1|	+	1905106	1906050	945	1683.87	1049.07	2318.66	2.21022	1.14419	3.82208e-10	4.23774e-09	0.000160127	1.13534
PAS_chr3_1177	gi|238032011|emb|FN392321.1|	-	663233	665257	2025	9412.64	5872.57	12952.7	2.20563	1.14119	4.04023e-09	3.91431e-08	0.00126992	0.216996
PAS_chr3_0957	gi|238032011|emb|FN392321.1|	-	1860871	1862418	1548	1792.61	1119.61	2465.61	2.2022	1.13895	4.19564e-10	4.63852e-09	0.45278	1.39371
PAS_chr1-1_0094	gi|238029138|emb|FN392319.1|	+	728325	728690	366	481.832	301.267	662.397	2.1987	1.13665	7.45191e-07	4.81004e-06	0.0199428	0.121824
PAS_chr1-4_0581	gi|238029138|emb|FN392319.1|	-	2489295	2489862	568	88.4918	55.5012	121.482	2.18883	1.13016	0.00122862	0.00375931	0.00014977	0.291037
PAS_chr1-4_0393	gi|238029138|emb|FN392319.1|	+	2133204	2134094	891	15029.6	9437.41	20621.9	2.18512	1.12771	1.18305e-07	8.93368e-07	0.329163	1.31715
PAS_chr1-4_0168	gi|238029138|emb|FN392319.1|	+	1716853	1717347	495	1316.32	826.747	1805.89	2.18434	1.12719	2.95303e-09	2.94547e-08	0.255902	8.79404
PAS_chr3_0500	gi|238032011|emb|FN392321.1|	+	955489	955899	411	838.186	526.931	1149.44	2.18139	1.12525	4.37981e-08	3.58522e-07	0.476218	8.03206
PAS_chr4_0063	gi|238033210|emb|FN392322.1|	+	127078	128520	1443	2315.86	1456	3175.73	2.18114	1.12508	1.25734e-10	1.47817e-09	0.49779	0.0146638
PAS_chr2-2_0194	gi|238030677|emb|FN392320.1|	+	2021105	2021956	852	579.958	364.75	795.166	2.18003	1.12435	3.65291e-07	2.50803e-06	0.0305025	0.112414
PAS_chr4_0991	gi|238033210|emb|FN392322.1|	+	1470715	1471590	876	391.211	246.208	536.214	2.17789	1.12293	2.95543e-06	1.7056e-05	0.341805	1.20415
PAS_chr4_0811	gi|238033210|emb|FN392322.1|	+	1535317	1535898	582	1522.08	958.386	2085.78	2.17634	1.12191	1.7691e-09	1.81458e-08	0.000522658	0.564266
PAS_chr3_1050	gi|238032011|emb|FN392321.1|	-	2019618	2020661	1044	467.71	295.793	639.627	2.16241	1.11264	1.40738e-06	8.64388e-06	0.0891642	5.2448e-07
PAS_chr3_0821	gi|238032011|emb|FN392321.1|	-	1580789	1581631	843	504.943	319.74	690.147	2.15846	1.11	8.34945e-07	5.32159e-06	0.522414	1.8365
PAS_chr2-1_0415	gi|238030677|emb|FN392320.1|	-	761083	762798	1716	10664.8	6754.64	14574.9	2.15776	1.10954	2.65441e-08	2.26811e-07	0.0366677	0.639507
PAS_chr2-1_0565	gi|238030677|emb|FN392320.1|	+	1050161	1050469	309	1315.1	832.966	1797.23	2.15763	1.10945	4.14386e-09	4.00705e-08	1.57135	18.5294
PAS_chr4_0233	gi|238033210|emb|FN392322.1|	-	471614	473752	2139	7008.73	4442.69	9574.76	2.15517	1.1078	1.59347e-09	1.64778e-08	0.39851	1.85597
PAS_chr3_0837	gi|238032011|emb|FN392321.1|	-	1619969	1620283	315	4498.24	2852.39	6144.09	2.15401	1.10703	3.47791e-10	3.8646e-09	3.08775	8.72061
PAS_chr2-1_0091	gi|238030677|emb|FN392320.1|	-	162816	163547	732	725.698	460.302	991.094	2.15314	1.10644	1.86339e-07	1.35269e-06	0.0656443	1.3085
PAS_chr1-1_0089	gi|238029138|emb|FN392319.1|	+	717463	718425	963	937.997	595.059	1280.94	2.15262	1.10609	1.10712e-07	8.39785e-07	4.54075	18.4049
PAS_chr2-1_0640	gi|238030677|emb|FN392320.1|	-	1206219	1206803	585	1920.14	1220.65	2619.62	2.14609	1.10171	1.04942e-09	1.11476e-08	3.11072	2.53002
PAS_chr3_0922	gi|238032011|emb|FN392321.1|	+	1794243	1796895	2653	646.906	411.248	882.565	2.14607	1.1017	4.13337e-07	2.80748e-06	0.0685982	0.065022
PAS_chr3_1010	gi|238032011|emb|FN392321.1|	+	1945105	1946931	1827	4381.22	2786.93	5975.5	2.14412	1.10038	2.01801e-10	2.30299e-09	2.64919e-05	2.61152
PAS_chr1-1_0393	gi|238029138|emb|FN392319.1|	-	1286615	1289476	2862	3472.4	2211.23	4733.58	2.1407	1.09808	1.95282e-10	2.23362e-09	0.0233522	1.00242
PAS_chr3_1004	gi|238032011|emb|FN392321.1|	+	1937396	1938271	876	781.925	498.454	1065.4	2.1374	1.09586	1.78506e-07	1.30518e-06	0.0667082	0.665565
PAS_c034_0008	gi|238034182|emb|FN392323.1|	+	15568	16938	1371	1351.51	863.266	1839.75	2.13115	1.09163	1.06767e-08	9.71253e-08	0.00792554	0.207731
PAS_chr3_1011	gi|238032011|emb|FN392321.1|	-	1946983	1948371	1389	8235.71	5261.91	11209.5	2.13031	1.09107	8.20759e-09	7.61682e-08	0.0126229	0.274038
PAS_chr3_0463	gi|238032011|emb|FN392321.1|	+	892906	893973	1068	599.357	383.009	815.704	2.12972	1.09067	6.86405e-07	4.44759e-06	0.0571655	0.247511
PAS_chr4_0214	gi|238033210|emb|FN392322.1|	-	429843	430380	538	254.947	162.996	346.897	2.12826	1.08967	2.96369e-05	0.000137645	0.155843	0.0397656
PAS_chr4_0965	gi|238033210|emb|FN392322.1|	+	924603	925509	907	1278.35	817.53	1739.17	2.12735	1.08906	1.30941e-08	1.17222e-07	0.100095	4.44731
PAS_chr4_0714	gi|238033210|emb|FN392322.1|	+	1367978	1368916	939	1594.83	1020.01	2169.64	2.12707	1.08887	4.42588e-09	4.24734e-08	0.526988	0.187017
PAS_chr2-1_0769	gi|238030677|emb|FN392320.1|	-	1465321	1466838	1518	15316.3	9798.97	20833.7	2.12612	1.08822	3.05366e-07	2.12832e-06	0.246736	0.00291543
PAS_chr2-1_0473	gi|238030677|emb|FN392320.1|	-	876267	877664	1398	4083.11	2613.99	5552.23	2.12404	1.08681	3.07099e-10	3.44263e-09	0.997865	0.737171
PAS_chr1-4_0364	gi|238029138|emb|FN392319.1|	+	2078887	2080179	1293	1873.86	1199.98	2547.74	2.12315	1.08621	1.52894e-09	1.59734e-08	0.218407	0.178882
PAS_chr3_0467	gi|238032011|emb|FN392321.1|	+	897081	898661	1581	3205.1	2056.79	4353.41	2.1166	1.08175	3.02701e-10	3.40085e-09	0.0672069	0.00131562
PAS_chr1-4_0647	gi|238029138|emb|FN392319.1|	-	2620165	2621121	957	880.86	565.503	1196.22	2.11531	1.08087	1.64373e-07	1.21057e-06	0.122735	0.0170509
PAS_chr3_1016	gi|238032011|emb|FN392321.1|	+	1952992	1954212	1221	1859.23	1194.4	2524.07	2.11326	1.07947	2.31551e-09	2.34185e-08	0.557796	0.384048
PAS_chr3_1069	gi|238032011|emb|FN392321.1|	+	2060200	2061507	1308	5904.12	3793.18	8015.06	2.11301	1.0793	1.88319e-09	1.91994e-08	0.043504	0.0361705
PAS_chr2-1_0184	gi|238030677|emb|FN392320.1|	+	345726	346304	579	727.468	467.833	987.103	2.10995	1.07721	4.2796e-07	2.89516e-06	0.0363644	0.00520925
PAS_chr2-1_0431	gi|238030677|emb|FN392320.1|	+	789586	790083	498	1763.12	1134.59	2391.66	2.10796	1.07585	3.98353e-09	3.86677e-08	0.196582	1.47954
PAS_chr3_0053	gi|238032011|emb|FN392321.1|	-	122032	122976	945	4709.95	3030.96	6388.94	2.10789	1.0758	9.37428e-10	9.99989e-09	1.18782	0.906782
PAS_chr3_1160	gi|238032011|emb|FN392321.1|	+	363792	364988	1197	2428.08	1564.36	3291.81	2.10425	1.07331	6.67485e-10	7.16557e-09	0.0116932	0.00262493
PAS_chr1-4_0448	gi|238029138|emb|FN392319.1|	+	2233956	2234537	582	292.207	188.277	396.138	2.10402	1.07315	2.55319e-05	0.00012102	0.0778545	0.476076
PAS_chr1-3_0278	gi|238029138|emb|FN392319.1|	+	507150	507623	474	204.276	131.849	276.703	2.09863	1.06945	0.000110669	0.00043981	0.195961	7.15927e-05
PAS_chr2-2_0139	gi|238030677|emb|FN392320.1|	-	2129256	2129567	312	426.491	276.277	576.706	2.08742	1.06172	6.54551e-06	3.51708e-05	2.81324	0.146137
PAS_chr1-4_0121	gi|238029138|emb|FN392319.1|	-	1628452	1628899	448	1037.05	673.25	1400.86	2.08074	1.05709	2.24044e-07	1.59892e-06	5.29059	12.5182
PAS_chr1-4_0441	gi|238029138|emb|FN392319.1|	+	2221476	2224184	2709	827.622	537.607	1117.64	2.07891	1.05583	4.6257e-07	3.10855e-06	0.0506171	0.813447
PAS_chr3_0744	gi|238032011|emb|FN392321.1|	-	1421703	1422662	960	4864.57	3161.79	6567.35	2.0771	1.05457	2.62478e-09	2.63362e-08	1.08546	4.51188
PAS_chr1-4_0655	gi|238029138|emb|FN392319.1|	-	1580381	1581181	801	1612.71	1048.52	2176.89	2.07616	1.05392	1.14008e-08	1.02973e-07	0.0113472	0.0726696
PAS_chr1-1_0093	gi|238029138|emb|FN392319.1|	+	727061	727720	660	281.519	183.25	379.788	2.07251	1.05138	4.52565e-05	0.000201153	0.977567	1.18564
PAS_chr2-1_0114	gi|238030677|emb|FN392320.1|	+	208795	210153	1359	1384.5	901.699	1867.29	2.07086	1.05023	3.65218e-08	3.02379e-07	0.240162	0.24799
PAS_chr2-1_0262	gi|238030677|emb|FN392320.1|	-	491647	493602	1956	5958.26	3881.69	8034.84	2.06994	1.04959	6.89875e-09	6.46137e-08	0.826755	2.07131
PAS_c121_0009	gi|238029138|emb|FN392319.1|	+	2647156	2649561	2406	4772.1	3109.84	6434.37	2.06904	1.04896	1.94419e-09	1.97815e-08	0.477059	0.433199
PAS_chr4_0976	gi|238033210|emb|FN392322.1|	+	1041839	1043788	1950	5521.26	3598.94	7443.59	2.06828	1.04843	3.94092e-09	3.84753e-08	0.016875	0.00659597
PAS_chr3_1037	gi|238032011|emb|FN392321.1|	-	1996477	1996962	486	2460.26	1605.46	3315.06	2.06486	1.04605	3.43217e-09	3.39002e-08	3.30459	22.721
PAS_FragD_0023	gi|238033210|emb|FN392322.1|	-	1739637	1740686	1050	1301.38	849.594	1753.16	2.06353	1.04511	6.04094e-08	4.8128e-07	0.514319	0.239206
PAS_chr2-1_0758	gi|238030677|emb|FN392320.1|	-	1444399	1444846	448	3034.98	1981.54	4088.41	2.06325	1.04492	1.13675e-09	1.20249e-08	0.031098	0.248738
PAS_chr3_0677	gi|238032011|emb|FN392321.1|	-	1299483	1300349	867	622.947	407.302	838.592	2.0589	1.04187	1.72646e-06	1.03895e-05	0.0300295	0.681889
PAS_chr2-2_0255	gi|238030677|emb|FN392320.1|	+	1913538	1913897	360	84.0122	54.9979	113.027	2.05511	1.03921	0.00365894	0.00986674	0.0281583	0.502744
PAS_chr4_0713	gi|238033210|emb|FN392322.1|	+	1366920	1367693	774	530.537	347.475	713.599	2.05367	1.0382	4.13004e-06	2.30219e-05	0.362792	0.31455
PAS_chr2-1_0104	gi|238030677|emb|FN392320.1|	-	190625	191148	524	889.859	584.574	1195.14	2.04447	1.03172	6.8108e-07	4.4244e-06	0.396651	2.74448
PAS_chr1-4_0063	gi|238029138|emb|FN392319.1|	-	1527782	1529067	1286	14417.8	9471.71	19363.9	2.04439	1.03167	1.19245e-06	7.38649e-06	0.842645	5.11617
PAS_chr3_0008	gi|238032011|emb|FN392321.1|	-	20160	21622	1463	414.662	272.482	556.842	2.04359	1.03111	1.08469e-05	5.61978e-05	0.226468	0.890156
PAS_chr1-1_0447	gi|238029138|emb|FN392319.1|	-	1384076	1385179	1104	27369.6	17991.6	36747.6	2.04249	1.03033	5.4738e-06	2.98555e-05	0.00351006	0.20287
PAS_c034_0036	gi|238034182|emb|FN392323.1|	+	71418	71831	414	5142	3380.7	6903.29	2.04197	1.02996	5.97893e-09	5.66266e-08	0.00876856	0.3095
PAS_chr2-1_0273	gi|238030677|emb|FN392320.1|	+	515647	516558	912	1636.78	1076.81	2196.75	2.04005	1.0286	1.88331e-08	1.6453e-07	6.28067e-07	2.57779
PAS_chr4_0824	gi|238033210|emb|FN392322.1|	-	1552077	1553639	1563	2254.75	1484.54	3024.95	2.03762	1.02689	3.93761e-09	3.84753e-08	0.0306596	1.19602
PAS_chr4_0730	gi|238033210|emb|FN392322.1|	+	1391987	1392875	889	591.558	389.549	793.568	2.03715	1.02655	3.4581e-06	1.95779e-05	0.0845892	0.368113
PAS_chr1-3_0015	gi|238029138|emb|FN392319.1|	-	27496	29475	1980	1845.35	1215.86	2474.84	2.03546	1.02535	1.12376e-08	1.01862e-07	0.405414	0.982531
PAS_chr4_0718	gi|238033210|emb|FN392322.1|	+	1374516	1375337	822	623.571	410.948	836.194	2.03479	1.02488	2.87949e-06	1.66643e-05	0.57093	0.277201
PAS_chr1-4_0198	gi|238029138|emb|FN392319.1|	-	1767660	1768601	942	9435.24	6218.65	12651.8	2.0345	1.02467	1.28018e-07	9.63847e-07	0.281668	0.16814
PAS_chr4_0840	gi|238033210|emb|FN392322.1|	+	1584951	1585346	396	23693.9	15616.4	31771.5	2.03449	1.02467	4.98997e-06	2.73048e-05	0.492554	0.528808
PAS_chr2-1_0059	gi|238030677|emb|FN392320.1|	+	108193	108432	240	144.958	95.5801	194.335	2.03322	1.02377	0.00071786	0.00232422	0.903021	0.0478465
PAS_chr2-2_0382	gi|238030677|emb|FN392320.1|	-	1674449	1674934	486	3212.81	2120.33	4305.29	2.03048	1.02182	2.8276e-09	2.8295e-08	0.0145001	0.109417
PAS_chr1-1_0226	gi|238029138|emb|FN392319.1|	-	999638	1001317	1680	21246.6	14027	28466.3	2.0294	1.02105	4.62623e-06	2.5535e-05	1.09053	1.25193
PAS_chr1-3_0279	gi|238029138|emb|FN392319.1|	-	507620	508201	582	252.119	166.451	337.787	2.02935	1.02102	8.89329e-05	0.000363993	0.297679	1.02453
PAS_chr1-4_0061	gi|238029138|emb|FN392319.1|	-	1523759	1524495	737	347.865	229.834	465.895	2.02709	1.01941	3.19999e-05	0.000147672	0.653648	0.0745861
PAS_chr1-4_0166	gi|238029138|emb|FN392319.1|	+	1714424	1715487	1064	903.238	597.255	1209.22	2.02463	1.01766	6.75909e-07	4.4021e-06	0.233985	0.251681
PAS_chr1-1_0290	gi|238029138|emb|FN392319.1|	-	1110628	1111299	672	1760.58	1164.22	2356.95	2.02449	1.01756	1.49671e-08	1.3305e-07	0.171919	7.81265
PAS_chr1-1_0160	gi|238029138|emb|FN392319.1|	-	856216	857325	1110	2774.12	1835.4	3712.83	2.02291	1.01643	3.97578e-09	3.86677e-08	0.773151	0.273449
PAS_chr2-1_0269	gi|238030677|emb|FN392320.1|	+	507151	508659	1509	8733	5778.58	11687.4	2.02254	1.01617	1.04011e-07	7.94907e-07	0.0320682	0.472601
PAS_chr4_0847	gi|238033210|emb|FN392322.1|	-	1592377	1593606	1230	5913.53	3915.34	7911.72	2.0207	1.01485	1.19928e-08	1.08128e-07	0.0817683	6.56659
PAS_chr1-4_0048	gi|238029138|emb|FN392319.1|	+	1499478	1500254	777	1185.01	786.112	1583.9	2.01485	1.01067	1.77539e-07	1.29998e-06	0.301858	5.79123
PAS_chr3_0140	gi|238032011|emb|FN392321.1|	+	280750	281607	858	533.221	353.82	712.622	2.01408	1.01012	8.1228e-06	4.30075e-05	0.000419439	2.12989
PAS_chr1-4_0228	gi|238029138|emb|FN392319.1|	+	1819425	1819924	500	153.103	101.638	204.569	2.01272	1.00915	0.000636493	0.00209559	0.640482	0.655983
PAS_chr2-1_0325	gi|238030677|emb|FN392320.1|	-	609467	610468	1002	984.875	654.019	1315.73	2.01176	1.00846	5.75721e-07	3.80336e-06	0.112374	0.533951
PAS_chr4_0974	gi|238033210|emb|FN392322.1|	-	1036349	1037591	1243	20272.8	13464.7	27080.8	2.01124	1.00809	6.27759e-06	3.39111e-05	1.68285	4.53943
PAS_chr1-4_0444	gi|238029138|emb|FN392319.1|	+	2229704	2230387	684	120.791	80.2661	161.315	2.00976	1.00702	0.00142972	0.00429424	0.0443135	0.760664
PAS_chr2-1_0279	gi|238030677|emb|FN392320.1|	+	524046	525805	1760	3972.04	2641.71	5302.36	2.00717	1.00516	6.24965e-09	5.87513e-08	0.290318	0.0908385
PAS_chr4_0376	gi|238033210|emb|FN392322.1|	-	754404	755063	660	972.149	646.875	1297.42	2.00568	1.00409	6.2396e-07	4.10598e-06	0.469518	1.33447
PAS_chr3_0676	gi|238032011|emb|FN392321.1|	+	1298042	1299474	1433	2189.92	1458.82	2921.02	2.00232	1.00167	1.05636e-08	9.62697e-08	0.00881505	1.17423
PAS_chr1-4_0278	gi|238029138|emb|FN392319.1|	+	1907115	1908374	1260	2246.64	1498.05	2995.23	1.99943	0.999586	1.09769e-08	9.96772e-08	0.00211967	0.214474
PAS_chr2-2_0159	gi|238030677|emb|FN392320.1|	+	2088639	2089985	1347	5474.02	3650.78	7297.27	1.99883	0.999152	1.87325e-08	1.63934e-07	0.072619	0.219545
PAS_chr2-1_0736	gi|238030677|emb|FN392320.1|	+	1389349	1390392	1044	6118.8	4084.32	8153.28	1.99624	0.997286	2.94996e-08	2.47885e-07	0.0018756	0.951037
PAS_chr4_0940	gi|238033210|emb|FN392322.1|	+	572827	573693	867	1100.26	734.585	1465.93	1.99558	0.996811	4.43869e-07	2.98683e-06	0.375934	0.892447
PAS_chr2-1_0488	gi|238030677|emb|FN392320.1|	-	895161	896915	1755	6524.2	4356.73	8691.67	1.995	0.996389	4.66944e-08	3.7856e-07	0.114155	0.00420736
PAS_chr3_1148	gi|238032011|emb|FN392321.1|	+	132173	132910	738	4070.83	2720.61	5421.06	1.99259	0.994643	9.37008e-09	8.6324e-08	0.169806	0.0783987
PAS_chr4_0922	gi|238033210|emb|FN392322.1|	+	361651	362400	750	2007.03	1342.12	2671.94	1.99084	0.993375	1.7475e-08	1.53993e-07	1.86445	4.43002
PAS_chr4_0527	gi|238033210|emb|FN392322.1|	+	1029726	1030973	1248	909.895	609.229	1210.56	1.98704	0.99062	1.24895e-06	7.70817e-06	0.612496	0.40341
PAS_chr4_0607	gi|238033210|emb|FN392322.1|	+	1185547	1185942	396	1127.73	755.697	1499.76	1.9846	0.988848	4.89754e-07	3.26524e-06	0.000116674	0.690293
PAS_chr3_0386	gi|238032011|emb|FN392321.1|	-	751239	752480	1242	1077.67	722.723	1432.62	1.98225	0.98714	8.16513e-07	5.22383e-06	0.523981	1.4318
PAS_chr4_0055	gi|238033210|emb|FN392322.1|	-	114813	116495	1683	1213.28	813.739	1612.82	1.98199	0.986948	4.04576e-07	2.75166e-06	0.0313612	0.00989126
PAS_chr1-3_0052	gi|238029138|emb|FN392319.1|	-	95232	96422	1191	5240.42	3517.53	6963.32	1.97961	0.985213	2.38819e-08	2.05798e-07	0.0601255	0.422332
PAS_chr2-2_0215	gi|238030677|emb|FN392320.1|	-	1985789	1986928	1140	5376.11	3608.91	7143.32	1.97936	0.985033	2.84341e-08	2.40527e-07	0.211233	0.0583745
PAS_chr1-3_0186	gi|238029138|emb|FN392319.1|	+	352171	353154	984	1110.24	745.536	1474.94	1.97837	0.98431	8.36946e-07	5.32764e-06	0.643126	2.88598
PAS_chr3_0528	gi|238032011|emb|FN392321.1|	+	1014737	1016071	1335	8491.16	5704.66	11277.7	1.97692	0.983256	2.82829e-07	1.98215e-06	0.42585	0.694886
PAS_chr1-1_0415	gi|238029138|emb|FN392319.1|	-	1330389	1331033	645	1028.87	691.748	1366	1.9747	0.981637	9.91094e-07	6.26169e-06	0.00845873	0.00689311
PAS_chr3_0533	gi|238032011|emb|FN392321.1|	-	1023714	1024643	930	545.317	366.726	723.909	1.97398	0.981106	1.27687e-05	6.51553e-05	0.0216427	0.825212
PAS_chr1-4_0312	gi|238029138|emb|FN392319.1|	-	1987995	1990190	2196	3438.51	2313.26	4563.77	1.97287	0.980299	1.13931e-08	1.02973e-07	1.25685	0.0454983
PAS_chr4_0638	gi|238033210|emb|FN392322.1|	-	1243881	1244558	678	633.995	426.565	841.424	1.97256	0.980069	7.10546e-06	3.78585e-05	0.245525	0.0317304
PAS_chr4_0154	gi|238033210|emb|FN392322.1|	+	306052	307500	1449	2798.56	1882.99	3714.14	1.97247	0.980006	1.02829e-08	9.40493e-08	0.0113589	2.26659
PAS_chr4_0571	gi|238033210|emb|FN392322.1|	-	1113020	1114609	1590	1427.91	961.038	1894.77	1.97159	0.97936	2.40304e-07	1.70059e-06	0.643481	0.356664
PAS_chr3_0338	gi|238032011|emb|FN392321.1|	-	661108	661725	618	654.372	440.745	867.998	1.96939	0.977747	7.04534e-06	3.75776e-05	2.05477	0.271224
PAS_chr1-3_0053	gi|238029138|emb|FN392319.1|	-	97347	98426	1080	1184.09	797.761	1570.42	1.96853	0.977118	5.73615e-07	3.79439e-06	0.0324214	0.133352
PAS_chr3_0803	gi|238032011|emb|FN392321.1|	+	1548562	1550220	1659	4754.09	3206.44	6301.74	1.96534	0.974776	2.80279e-08	2.38284e-07	0.0309373	0.206142
PAS_chr1-4_0567	gi|238029138|emb|FN392319.1|	-	2455809	2456606	798	3059.31	2063.79	4054.84	1.96476	0.974351	2.03087e-08	1.76812e-07	2.41877	5.9898
PAS_chr4_0892	gi|238033210|emb|FN392322.1|	+	1676498	1676844	347	1615	1090.05	2139.96	1.96318	0.973195	1.82462e-07	1.32645e-06	0.1134	5.19078
PAS_chr1-1_0350	gi|238029138|emb|FN392319.1|	-	1212700	1213014	315	155.579	105.043	206.114	1.96218	0.972459	0.000986817	0.00309227	0.0296791	0.161902
PAS_chr1-4_0153	gi|238029138|emb|FN392319.1|	+	1687273	1691475	4203	19773.7	13387.1	26160.4	1.95415	0.966542	1.30836e-05	6.62944e-05	0.0929444	2.43928
PAS_chr2-1_0341	gi|238030677|emb|FN392320.1|	+	635802	636761	960	3379.77	2293.66	4465.88	1.94705	0.961292	1.41205e-08	1.25966e-07	0.960509	10.5441
PAS_chr4_0867	gi|238033210|emb|FN392322.1|	+	1630605	1631297	693	570.244	387.079	753.41	1.9464	0.960808	1.46632e-05	7.35802e-05	0.11743	0.0313765
PAS_chr1-1_0480	gi|238029138|emb|FN392319.1|	+	898818	900506	1689	2825.58	1918.54	3732.61	1.94554	0.960174	1.9043e-08	1.66077e-07	0.0804054	3.44731
PAS_chr1-4_0507	gi|238029138|emb|FN392319.1|	+	2325953	2327254	1302	976.62	663.454	1289.78	1.94404	0.959062	2.14842e-06	1.27621e-05	0.0708588	0.011225
PAS_chr2-1_0477	gi|238030677|emb|FN392320.1|	+	880717	882738	2022	1601.55	1088.23	2114.87	1.9434	0.958582	1.93581e-07	1.40325e-06	0.00375764	0.758698
PAS_chr3_0238	gi|238032011|emb|FN392321.1|	+	481331	481917	587	1822.78	1239.57	2405.99	1.94098	0.956787	1.0518e-07	8.01426e-07	0.337877	1.07906
PAS_chr2-1_0552	gi|238030677|emb|FN392320.1|	-	1022711	1023589	879	2102.96	1431.89	2774.03	1.93732	0.954062	7.98141e-08	6.20273e-07	1.87815	1.25148
PAS_chr1-3_0124	gi|238029138|emb|FN392319.1|	+	232220	232510	291	205.119	139.673	270.566	1.93714	0.953927	0.000582265	0.00193338	0.752579	1.36234
PAS_chr3_0939	gi|238032011|emb|FN392321.1|	+	1835615	1836553	939	1360.59	926.708	1794.47	1.9364	0.953374	5.38844e-07	3.57372e-06	0.0151322	0.194166
PAS_chr4_0472	gi|238033210|emb|FN392322.1|	+	921370	922719	1350	4296.65	2926.75	5666.55	1.93612	0.95317	4.26161e-08	3.49977e-07	0.153877	0.118404
PAS_chr1-4_0564	gi|238029138|emb|FN392319.1|	+	2452430	2453283	854	475.196	324.093	626.298	1.93246	0.950441	4.05864e-05	0.000182153	0.00369915	1.93285
PAS_chr4_0092	gi|238033210|emb|FN392322.1|	-	178200	179402	1203	1130.27	770.955	1489.59	1.93213	0.950194	1.42585e-06	8.74669e-06	0.110341	0.103679
PAS_chr1-3_0152	gi|238029138|emb|FN392319.1|	+	286111	286944	834	3125.45	2133.18	4117.71	1.93031	0.948835	3.14509e-08	2.63408e-07	0.0272331	0.230818
PAS_chr3_0211	gi|238032011|emb|FN392321.1|	-	419912	421165	1254	503.669	343.807	663.531	1.92995	0.948565	2.93529e-05	0.000136576	0.376349	0.0595154
PAS_chr3_1129	gi|238032011|emb|FN392321.1|	-	2176583	2177350	768	3375.63	2305.76	4445.49	1.92799	0.947096	3.98233e-08	3.27573e-07	0.361697	0.717147
PAS_chr3_0864	gi|238032011|emb|FN392321.1|	+	1682776	1684470	1695	969.212	662.929	1275.49	1.92403	0.94413	3.56753e-06	2.01523e-05	0.13851	0.536314
PAS_chr1-1_0054	gi|238029138|emb|FN392319.1|	+	649007	650201	1195	4375.68	2993.31	5758.06	1.92365	0.943843	4.45346e-08	3.63376e-07	0.473988	2.82234
PAS_chr2-1_0486	gi|238030677|emb|FN392320.1|	-	891636	892022	387	10402.7	7118.93	13686.5	1.92256	0.943026	1.52754e-06	9.31412e-06	2.32989e-05	2.85799
PAS_chr3_0484	gi|238032011|emb|FN392321.1|	-	919911	922289	2379	4521.96	3097.4	5946.53	1.91985	0.94099	6.62385e-08	5.21976e-07	0.057703	0.0108245
PAS_chr2-2_0448	gi|238030677|emb|FN392320.1|	-	2362456	2363010	555	1166.01	798.848	1533.18	1.91924	0.940532	1.72493e-06	1.03895e-05	0.0116028	0.166571
PAS_chr1-4_0662	gi|238029138|emb|FN392319.1|	-	1787551	1788609	1059	529.296	362.798	695.794	1.91785	0.939491	2.60954e-05	0.00012332	0.138302	0.69221
PAS_chr3_1197	gi|238032011|emb|FN392321.1|	-	1025661	1026326	666	3306.9	2266.93	4346.86	1.91751	0.939232	4.4274e-08	3.61833e-07	0.7088	0.0709374
PAS_chr2-2_0238	gi|238030677|emb|FN392320.1|	+	1944630	1946768	2139	11792.1	8085.82	15498.4	1.91674	0.938651	3.81349e-06	2.1375e-05	0.0722607	0.536448
PAS_chr3_0853	gi|238032011|emb|FN392321.1|	+	1659314	1659988	675	1628.11	1117.81	2138.41	1.91304	0.935863	4.4e-07	2.96473e-06	2.10529	1.03413
PAS_chr4_0248	gi|238033210|emb|FN392322.1|	+	504239	505456	1218	8496.07	5835.97	11156.2	1.91162	0.934797	9.00175e-07	5.70148e-06	0.755229	0.331872
PAS_chr1-3_0215	gi|238029138|emb|FN392319.1|	+	394737	396632	1896	3097.29	2128.44	4066.13	1.91038	0.933861	1.83011e-08	1.60713e-07	0.301913	74.7212
PAS_chr1-1_0301	gi|238029138|emb|FN392319.1|	+	1131117	1132145	1029	1749.4	1203.09	2295.71	1.90817	0.932191	3.00414e-07	2.09669e-06	0.0318132	0.000521335
PAS_chr3_0189	gi|238032011|emb|FN392321.1|	-	384516	386051	1536	6251.81	4300.4	8203.23	1.90755	0.931723	2.6593e-07	1.87148e-06	0.13338	0.0298041
PAS_chr1-4_0573	gi|238029138|emb|FN392319.1|	+	2475150	2476895	1746	5593.4	3850.48	7336.31	1.9053	0.930016	2.01335e-07	1.4553e-06	0.630452	0.418239
PAS_chr1-4_0455	gi|238029138|emb|FN392319.1|	+	2245796	2246494	699	460.517	317.047	603.987	1.90504	0.929819	6.06256e-05	0.000261216	0.436159	0.145994
PAS_chr1-1_0038	gi|238029138|emb|FN392319.1|	+	614490	616586	2097	1501.17	1034.26	1968.08	1.90288	0.928186	6.65245e-07	4.35504e-06	0.0276191	0.0942504
PAS_chr3_0937	gi|238032011|emb|FN392321.1|	-	1833532	1835046	1515	12758.1	8801.87	16714.3	1.89895	0.925204	7.59632e-06	4.03042e-05	0.258906	1.54321
PAS_chr4_0059	gi|238033210|emb|FN392322.1|	+	119176	120147	972	313.253	216.129	410.376	1.89875	0.925052	0.000215971	0.000802881	0.438033	0.237769
PAS_chr4_1000	gi|238033210|emb|FN392322.1|	+	1618027	1618803	777	1299.34	896.546	1702.13	1.89854	0.92489	1.63051e-06	9.8753e-06	0.0964635	0.499485
PAS_chr2-2_0024	gi|238030677|emb|FN392320.1|	-	2344058	2347582	3525	42732	29486.1	55978	1.89846	0.924826	7.75148e-05	0.000322469	0.634351	0.512139
PAS_chr2-1_0242	gi|238030677|emb|FN392320.1|	-	454732	456021	1290	3645.25	2515.75	4774.75	1.89794	0.924436	7.32801e-08	5.73895e-07	0.0158775	0.182879
PAS_chr4_0642	gi|238033210|emb|FN392322.1|	-	1249736	1250707	972	856.214	591.08	1121.35	1.89712	0.923809	8.38345e-06	4.4295e-05	0.159331	0.00588873
PAS_chr4_0232	gi|238033210|emb|FN392322.1|	+	470358	471599	1242	906.498	625.842	1187.15	1.89689	0.923637	6.60746e-06	3.54661e-05	0.00984456	0.0303069
PAS_chr4_0435	gi|238033210|emb|FN392322.1|	-	856753	857484	732	468.964	324.069	613.859	1.89423	0.921609	6.74949e-05	0.000287151	0.0102544	0.405984
PAS_chr2-1_0290	gi|238030677|emb|FN392320.1|	-	541229	541633	405	158.393	109.455	207.33	1.8942	0.921589	0.00185911	0.00542633	0.784231	0.245849
PAS_chr2-1_0789	gi|238030677|emb|FN392320.1|	+	1509745	1511419	1675	2036.93	1407.65	2666.2	1.89409	0.921502	2.4201e-07	1.71027e-06	0.132302	1.21757
PAS_chr3_0666	gi|238032011|emb|FN392321.1|	+	1275360	1276358	999	3090.83	2138.52	4043.13	1.89062	0.91886	8.96931e-08	6.91743e-07	0.102265	0.0154776
PAS_chr1-4_0384	gi|238029138|emb|FN392319.1|	-	2117968	2118888	921	5145.99	3561.24	6730.73	1.88999	0.918382	2.26689e-07	1.61551e-06	0.887462	0.683489
PAS_chr2-1_0369	gi|238030677|emb|FN392320.1|	-	683375	685749	2375	2628.89	1819.36	3438.41	1.8899	0.918309	1.07464e-07	8.16374e-07	0.174038	0.000126814
PAS_chr3_0991	gi|238032011|emb|FN392321.1|	-	1914706	1915665	960	1093.86	757.562	1430.16	1.88785	0.916746	4.397e-06	2.43759e-05	0.149228	1.43295
PAS_chr1-4_0598	gi|238029138|emb|FN392319.1|	-	2526728	2528890	2163	6224.91	4314.19	8135.63	1.88578	0.915163	4.72825e-07	3.16487e-06	0.0928282	0.529185
PAS_chr4_0933	gi|238033210|emb|FN392322.1|	+	502438	503268	831	1284.01	890.476	1677.55	1.88388	0.913705	2.13754e-06	1.27273e-05	0.0010184	0.00929983
PAS_chr1-1_0066	gi|238029138|emb|FN392319.1|	+	669837	671249	1413	3020.47	2094.75	3946.19	1.88384	0.913679	1.04817e-07	7.99861e-07	0.298605	0.019924
PAS_chr3_1157	gi|238032011|emb|FN392321.1|	-	341523	343303	1781	6624.75	4594.79	8654.7	1.88359	0.913484	6.619e-07	4.33874e-06	0.249193	1.06298
PAS_chr3_0244	gi|238032011|emb|FN392321.1|	-	492700	493115	416	444.234	308.31	580.158	1.88174	0.912065	8.5525e-05	0.000352035	0.327733	1.15159e-05
PAS_chr4_0359	gi|238033210|emb|FN392322.1|	+	727983	728618	636	446.088	309.607	582.569	1.88164	0.911994	0.000105221	0.000420139	0.533507	2.79796
PAS_chr1-1_0492	gi|238029138|emb|FN392319.1|	+	1100815	1101798	984	368.973	256.177	481.768	1.88061	0.911197	0.000133238	0.000521327	0.0195959	2.61407
PAS_chr3_0097	gi|238032011|emb|FN392321.1|	+	210605	211930	1326	5887.49	4089.62	7685.36	1.87924	0.910146	4.02513e-07	2.745e-06	1.62538	0.00715467
PAS_chr2-1_0055	gi|238030677|emb|FN392320.1|	+	98740	100866	2127	1189.77	827.38	1552.16	1.87599	0.907654	3.17103e-06	1.81146e-05	0.268705	0.517336
PAS_chr2-1_0570	gi|238030677|emb|FN392320.1|	-	1055526	1057262	1737	541.419	376.513	706.326	1.87597	0.907634	5.33436e-05	0.000233413	0.331978	0.117774
PAS_chr1-1_0434	gi|238029138|emb|FN392319.1|	-	1357988	1359235	1248	16301.2	11336.6	21265.8	1.87585	0.907543	2.01983e-05	9.82198e-05	0.100705	0.960705
PAS_chr3_0165	gi|238032011|emb|FN392321.1|	+	338088	339311	1224	5481.13	3811.99	7150.27	1.87573	0.907451	4.27087e-07	2.89311e-06	0.261012	3.09506
PAS_chr2-2_0288	gi|238030677|emb|FN392320.1|	-	1847877	1848860	984	1331.15	926.294	1736.02	1.87415	0.906238	2.92306e-06	1.68884e-05	0.99699	5.09204
PAS_chr1-4_0392	gi|238029138|emb|FN392319.1|	-	2132248	2132925	678	2402.99	1673.9	3132.07	1.87113	0.903909	2.06008e-07	1.48484e-06	0.00528203	3.48956e-06
PAS_chr3_0936	gi|238032011|emb|FN392321.1|	-	1831956	1833059	1104	7802.58	5436.35	10168.8	1.87052	0.90344	1.6917e-06	1.02167e-05	1.13484	0.555592
PAS_chr1-1_0233	gi|238029138|emb|FN392319.1|	+	1011140	1012453	1314	7963.73	5548.83	10378.6	1.87042	0.90336	1.73961e-06	1.04315e-05	0.118316	0.15353
PAS_chr1-1_0326	gi|238029138|emb|FN392319.1|	+	1172477	1173568	1092	3132.58	2184.78	4080.38	1.86764	0.901214	1.60856e-07	1.18813e-06	0.555216	0.0238476
PAS_chr3_0717	gi|238032011|emb|FN392321.1|	+	1370658	1372283	1626	2733.16	1906.41	3559.9	1.86733	0.900975	1.49282e-07	1.11895e-06	0.737791	1.20577
PAS_chr1-1_0414	gi|238029138|emb|FN392319.1|	-	1329630	1330268	639	903.511	630.449	1176.57	1.86625	0.90014	1.04333e-05	5.4322e-05	0.206627	0.976401
PAS_chr2-2_0220	gi|238030677|emb|FN392320.1|	+	1978382	1978969	588	3335.5	2327.61	4343.39	1.86603	0.899971	1.8152e-07	1.3234e-06	0.311202	0.702345
PAS_chr3_0945	gi|238032011|emb|FN392321.1|	+	1845382	1845909	528	399.636	278.982	520.291	1.86496	0.899147	0.000174128	0.000663887	0.00366068	1.34562
PAS_chr2-2_0126	gi|238030677|emb|FN392320.1|	-	2149366	2149944	579	1262.6	881.88	1643.32	1.86343	0.897959	3.97052e-06	2.21815e-05	0.268437	1.5162
PAS_FragB_0023	gi|238029138|emb|FN392319.1|	+	2705358	2706878	1521	9556.99	6678.8	12435.2	1.86189	0.896766	4.43732e-06	2.45726e-05	0.359228	0.492539
PAS_chr1-4_0487	gi|238029138|emb|FN392319.1|	-	2293025	2293610	586	4194.17	2931.57	5456.77	1.86138	0.896374	1.62215e-07	1.19642e-06	0.00260694	8.50057
PAS_chr1-1_0237	gi|238029138|emb|FN392319.1|	-	1015708	1016826	1119	986.075	689.529	1282.62	1.86014	0.895413	1.02009e-05	5.32314e-05	0.650402	0.694855
PAS_chr1-3_0257	gi|238029138|emb|FN392319.1|	-	474086	475011	926	516.068	361.252	670.885	1.85711	0.893061	7.28028e-05	0.000306217	0.000143737	0.206974
PAS_chr1-1_0079	gi|238029138|emb|FN392319.1|	+	697016	698269	1254	3924.18	2748.31	5100.06	1.85571	0.891972	2.17374e-07	1.5579e-06	1.17808	0.34169
PAS_chr3_0862	gi|238032011|emb|FN392321.1|	-	1679857	1680240	384	1410.35	988.196	1832.51	1.8544	0.89095	2.28895e-06	1.35334e-05	0.050709	0.583258
PAS_chr3_0525	gi|238032011|emb|FN392321.1|	+	1009271	1009575	305	1765.72	1238.08	2293.36	1.85235	0.889359	2.62633e-06	1.5349e-05	14.822	57.8244
PAS_chr2-2_0187	gi|238030677|emb|FN392320.1|	-	2031919	2033586	1668	1826.36	1281.46	2371.25	1.85043	0.887861	1.00815e-06	6.36151e-06	0.000381295	1.19326
PAS_chr1-4_0173	gi|238029138|emb|FN392319.1|	-	1722149	1723666	1518	1625.47	1140.53	2110.42	1.85038	0.887823	1.45757e-06	8.91971e-06	0.227858	0.00414702
PAS_chr4_0137	gi|238033210|emb|FN392322.1|	-	270109	272389	2281	1302.22	914.133	1690.3	1.84908	0.886806	4.72481e-06	2.59942e-05	0.151475	2.35286
PAS_chr2-1_0623	gi|238030677|emb|FN392320.1|	+	1165333	1167336	2004	2814.75	1976.46	3653.04	1.84828	0.886182	2.10727e-07	1.51669e-06	0.125627	3.17081
PAS_chr1-4_0025	gi|238029138|emb|FN392319.1|	-	1456479	1456976	498	763.847	536.585	991.108	1.84707	0.885235	3.18161e-05	0.000147091	0.141083	1.39315
PAS_chr3_0699	gi|238032011|emb|FN392321.1|	+	1331576	1332347	772	2298.76	1616.23	2981.29	1.8446	0.883305	3.91257e-07	2.67183e-06	0.226164	0.67008
PAS_chr1-1_0010	gi|238029138|emb|FN392319.1|	-	557993	559849	1857	3198.01	2248.8	4147.21	1.84418	0.882983	2.3645e-07	1.678e-06	0.488872	1.08443
PAS_chr1-4_0124	gi|238029138|emb|FN392319.1|	+	1632073	1633365	1293	3297.97	2319.72	4276.22	1.84342	0.882386	2.98904e-07	2.08903e-06	0.267515	0.286755
PAS_chr3_1151	gi|238032011|emb|FN392321.1|	+	161385	162191	807	717.379	504.602	930.157	1.84335	0.882328	3.33159e-05	0.000152771	0.422855	0.445586
PAS_chr4_0637	gi|238033210|emb|FN392322.1|	+	1242494	1243810	1317	1803.17	1268.8	2337.54	1.84233	0.881528	1.07173e-06	6.72916e-06	0.361811	0.0680262
PAS_chr4_0775	gi|238033210|emb|FN392322.1|	+	1471787	1472477	691	624.718	439.619	809.816	1.84209	0.881341	6.29817e-05	0.000269534	0.147195	1.98125
PAS_chr3_0548	gi|238032011|emb|FN392321.1|	-	1047779	1048624	846	2855.97	2010.95	3700.99	1.84041	0.880031	3.72863e-07	2.5531e-06	1.91447	1.2268
PAS_chr4_0513	gi|238033210|emb|FN392322.1|	-	1002603	1004216	1614	2792.76	1966.88	3618.64	1.83979	0.879541	3.43702e-07	2.37452e-06	0.400161	0.061626
PAS_chr2-1_0791	gi|238030677|emb|FN392320.1|	+	1512698	1513351	654	602.895	424.651	781.14	1.83949	0.879305	6.50862e-05	0.000277836	0.0230059	0.0571654
PAS_chr3_0976	gi|238032011|emb|FN392321.1|	-	1890865	1891563	699	1227.69	864.884	1590.49	1.83896	0.878893	6.40295e-06	3.44779e-05	0.226878	0.284779
PAS_chr4_0709	gi|238033210|emb|FN392322.1|	+	1357436	1360654	3219	15197.1	10707.7	19686.6	1.83855	0.878568	3.77739e-05	0.000171046	0.0976242	1.2358
PAS_chr4_0789	gi|238033210|emb|FN392322.1|	-	1493382	1493951	570	148.365	104.583	192.146	1.83726	0.877552	0.00309997	0.0085367	0.143005	2.16343
PAS_chr3_0290	gi|238032011|emb|FN392321.1|	+	571585	572987	1403	2883.23	2034.14	3732.32	1.83484	0.875655	6.27134e-07	4.12151e-06	5.04179	17.359
PAS_chr3_0746	gi|238032011|emb|FN392321.1|	+	1423485	1424213	729	835.875	589.898	1081.85	1.83397	0.874968	2.11698e-05	0.000102452	0.675268	2.81621
PAS_chr3_0279	gi|238032011|emb|FN392321.1|	-	550571	552928	2358	3241.94	2288.11	4195.77	1.83373	0.87478	3.358e-07	2.32445e-06	0.0627748	0.134088
PAS_chr2-1_0745	gi|238030677|emb|FN392320.1|	-	1416498	1418252	1755	1928.63	1361.71	2495.55	1.83266	0.87394	1.0782e-06	6.7531e-06	0.0064428	0.0532315
PAS_chr1-4_0500	gi|238029138|emb|FN392319.1|	-	2315883	2316839	957	574.775	405.872	743.678	1.8323	0.873652	7.71369e-05	0.000321425	0.0179456	0.250877
PAS_chr2-2_0168	gi|238030677|emb|FN392320.1|	+	2071465	2072577	1113	3562.05	2515.51	4608.59	1.83207	0.873477	4.64683e-07	3.11573e-06	0.172708	2.67321
PAS_chr4_0318	gi|238033210|emb|FN392322.1|	-	644240	645622	1383	982.751	694.283	1271.22	1.83098	0.872617	1.58011e-05	7.87257e-05	0.0109978	4.29921e-05
PAS_chr4_0741	gi|238033210|emb|FN392322.1|	-	1412427	1413338	912	647.218	457.465	836.971	1.82959	0.871518	5.73169e-05	0.000248438	0.163397	0.199238
PAS_chr4_0704	gi|238033210|emb|FN392322.1|	+	1352418	1352795	378	4616.4	3263.79	5969.01	1.82886	0.870945	5.05054e-07	3.35841e-06	0.0926223	2.26507
PAS_chr2-2_0203	gi|238030677|emb|FN392320.1|	+	2005508	2007292	1785	3701.67	2618.24	4785.11	1.8276	0.869954	4.28624e-07	2.89579e-06	0.0508734	0.0108603
PAS_chr1-3_0163	gi|238029138|emb|FN392319.1|	+	304872	305927	1056	721.602	510.422	932.782	1.82747	0.86985	4.04288e-05	0.000181768	0.00427137	1.2446
PAS_chr2-1_0612	gi|238030677|emb|FN392320.1|	+	1148337	1148581	245	418.534	296.086	540.981	1.82711	0.869561	0.000295381	0.00105847	3.16674	7.52521
PAS_chr3_0039	gi|238032011|emb|FN392321.1|	+	86733	87860	1128	3334.34	2359.45	4309.23	1.82637	0.868981	6.82335e-07	4.42688e-06	1.0436	14.5261
PAS_chr2-1_0751	gi|238030677|emb|FN392320.1|	+	1427323	1427517	195	643.364	455.272	831.456	1.82628	0.868912	0.00011788	0.000467004	10.0651	31.7383
PAS_chr1-3_0250	gi|238029138|emb|FN392319.1|	-	464370	465522	1153	4372.29	3095.08	5649.5	1.82532	0.868147	4.86733e-07	3.24937e-06	0.749203	2.29033
PAS_chr3_1199	gi|238032011|emb|FN392321.1|	-	1054973	1055521	549	2365.89	1674.81	3056.98	1.82527	0.86811	6.728e-07	4.39314e-06	0.0453616	0.212916
PAS_chr1-3_0261	gi|238029138|emb|FN392319.1|	-	477935	480061	2127	1876.42	1328.79	2424.06	1.82426	0.867311	1.25853e-06	7.75786e-06	0.257302	0.537617
PAS_chr4_0255	gi|238033210|emb|FN392322.1|	-	515603	516178	576	1943.3	1376.71	2509.88	1.82309	0.86639	1.73137e-06	1.04067e-05	0.0411794	6.73444
PAS_chr2-1_0545	gi|238030677|emb|FN392320.1|	-	1011273	1012361	1089	890.955	631.273	1150.64	1.82273	0.866097	2.31995e-05	0.000110898	0.0313632	1.09189
PAS_chr3_0501	gi|238032011|emb|FN392321.1|	-	955906	956580	675	208.442	147.741	269.144	1.82173	0.86531	0.00155121	0.00461808	0.722829	0.097557
PAS_chr4_0791	gi|238033210|emb|FN392322.1|	+	1502389	1503438	1050	377.624	267.66	487.589	1.82167	0.865265	0.000321364	0.0011403	0.277172	0.00501172
PAS_chr1-4_0331	gi|238029138|emb|FN392319.1|	+	2022815	2023549	735	652.336	462.713	841.958	1.81961	0.86363	6.37752e-05	0.000272699	0.374489	0.707623
PAS_chr2-2_0455	gi|238030677|emb|FN392320.1|	+	2244251	2246527	2277	1536.3	1089.76	1982.85	1.81954	0.86357	3.62301e-06	2.04014e-05	0.0223364	0.114827
PAS_chr3_0933	gi|238032011|emb|FN392321.1|	-	1824332	1826722	2391	1789.38	1269.59	2309.17	1.81884	0.863016	2.14732e-06	1.27621e-05	0.000713266	0.966273
PAS_chr4_0978	gi|238033210|emb|FN392322.1|	-	1115362	1116596	1235	1078.33	765.256	1391.4	1.81822	0.862525	1.19599e-05	6.16486e-05	0.20574	2.78287
PAS_chr2-1_0715	gi|238030677|emb|FN392320.1|	+	1357913	1358815	903	2227.28	1581.03	2873.53	1.81751	0.861961	7.67658e-07	4.94876e-06	1.85173	1.27201
PAS_chr1-1_0277	gi|238029138|emb|FN392319.1|	+	1084924	1085793	870	5128.9	3641.28	6616.52	1.81709	0.861628	1.07617e-06	6.74872e-06	0.000915785	0.011574
PAS_chr4_0763	gi|238033210|emb|FN392322.1|	-	1450112	1451116	1005	1464.32	1040.67	1887.97	1.81419	0.859326	3.9397e-06	2.20336e-05	0.00520538	2.55303
PAS_chr1-4_0334	gi|238029138|emb|FN392319.1|	-	2025899	2028196	2298	1603.1	1139.89	2066.3	1.81272	0.858155	3.16419e-06	1.80959e-05	0.11938	0.317754
PAS_chr4_0631	gi|238033210|emb|FN392322.1|	-	1226812	1227999	1188	1359.09	966.599	1751.58	1.8121	0.857666	6.09393e-06	3.29893e-05	0.291073	0.688735
PAS_chr3_0704	gi|238032011|emb|FN392321.1|	+	1343065	1343819	755	2955.23	2102.4	3808.05	1.81129	0.857014	4.91367e-07	3.27169e-06	1.32764	3.21033
PAS_chr4_0401	gi|238033210|emb|FN392322.1|	-	801336	802757	1422	1638.62	1166.1	2111.14	1.81043	0.856334	3.29435e-06	1.87556e-05	0.879586	0.00126537
PAS_chr2-1_0679	gi|238030677|emb|FN392320.1|	-	1293942	1296111	2170	10670.9	7596.05	13745.7	1.80959	0.855661	1.72907e-05	8.56422e-05	0.00110248	0.230182
PAS_chr3_0422	gi|238032011|emb|FN392321.1|	+	823588	824601	1014	2184.03	1555.52	2812.55	1.80811	0.854483	1.1118e-06	6.93778e-06	0.000633414	0.201108
PAS_c034_0022	gi|238034182|emb|FN392323.1|	-	45157	46449	1293	1185.95	844.874	1527.02	1.80739	0.853909	1.29636e-05	6.60831e-05	0.00521317	0.148188
PAS_chr1-1_0462	gi|238029138|emb|FN392319.1|	-	575900	578170	2271	2230.23	1589.04	2871.42	1.80702	0.853612	1.10846e-06	6.92549e-06	0.0873175	0.0240525
PAS_chr3_0989	gi|238032011|emb|FN392321.1|	-	1911234	1912226	993	1129.44	804.813	1454.07	1.80671	0.853366	1.30327e-05	6.61157e-05	0.0283226	1.75489
PAS_chr2-2_0052	gi|238030677|emb|FN392320.1|	-	2281322	2281942	621	943.12	672.198	1214.04	1.80608	0.852861	3.06715e-05	0.000142189	0.833787	0.310333
PAS_chr2-2_0164	gi|238030677|emb|FN392320.1|	+	2079529	2080854	1326	2974.95	2120.65	3829.24	1.8057	0.852556	8.11085e-07	5.19566e-06	0.144347	0.942575
PAS_chr2-1_0016	gi|238030677|emb|FN392320.1|	+	32010	32696	687	426.464	304.222	548.706	1.80364	0.850909	0.000303286	0.00108099	0.0814599	0.214588
PAS_chr4_0814	gi|238033210|emb|FN392322.1|	+	1538158	1538767	610	10524.9	7509.32	13540.4	1.80315	0.850517	1.99486e-05	9.71917e-05	1.86847	1.11405
PAS_chr1-4_0272	gi|238029138|emb|FN392319.1|	+	1897524	1898886	1363	4264.17	3046.27	5482.07	1.7996	0.847678	1.16717e-06	7.24554e-06	0.095498	0.946565
PAS_chr3_0489	gi|238032011|emb|FN392321.1|	+	931826	934387	2562	4868.92	3479.2	6258.65	1.79888	0.847098	1.69523e-06	1.02259e-05	0.170031	2.38871
PAS_chr1-4_0008	gi|238029138|emb|FN392319.1|	+	1417673	1418953	1281	1964.95	1405.8	2524.11	1.7955	0.844386	2.22077e-06	1.3161e-05	0.0112837	0.00182646
PAS_chr3_1007	gi|238032011|emb|FN392321.1|	+	1941481	1942491	1011	926.584	662.985	1190.18	1.79519	0.844136	2.89532e-05	0.000134964	0.0328689	3.89468
PAS_chr3_1113	gi|238032011|emb|FN392321.1|	-	2153364	2155031	1668	6138.84	4392.67	7885.01	1.79504	0.844014	3.177e-06	1.81282e-05	0.0371317	0.205093
PAS_chr2-1_0388	gi|238030677|emb|FN392320.1|	+	717482	718144	663	216.767	155.138	278.395	1.79449	0.843576	0.00192403	0.00559328	0.163	0.154845
PAS_chr1-1_0396	gi|238029138|emb|FN392319.1|	+	1294199	1296286	2088	2210.33	1582.68	2837.98	1.79314	0.842492	1.56348e-06	9.52183e-06	0.020116	0.0499579
PAS_chr1-3_0295	gi|238029138|emb|FN392319.1|	-	162207	162644	438	299.968	214.829	385.107	1.79262	0.84207	0.00125068	0.00381072	4.83291	17.5441
PAS_chr3_0985	gi|238032011|emb|FN392321.1|	+	1904057	1905007	951	802.969	575.219	1030.72	1.79187	0.841467	6.21187e-05	0.000266516	0.189336	0.187412
PAS_chr3_0622	gi|238032011|emb|FN392321.1|	-	1179154	1181711	2558	6296.5	4512.67	8080.34	1.79059	0.840434	3.35477e-06	1.90781e-05	0.225088	0.261325
PAS_chr3_1255	gi|238032011|emb|FN392321.1|	+	2126165	2126830	666	2310.16	1656.76	2963.56	1.78877	0.838968	1.63341e-06	9.87649e-06	0.340836	0.0713082
PAS_chr1-1_0209	gi|238029138|emb|FN392319.1|	-	961445	962062	618	694.528	498.229	890.827	1.78799	0.838336	9.55484e-05	0.000386079	1.83477	0.00577779
PAS_chr2-1_0461	gi|238030677|emb|FN392320.1|	+	851343	852165	823	1089.65	783.155	1396.14	1.78272	0.834079	2.73755e-05	0.000128556	0.406874	0.123095
PAS_chr3_0442	gi|238032011|emb|FN392321.1|	+	859462	859935	474	717.266	515.952	918.581	1.78036	0.832171	7.53371e-05	0.000315482	0.184252	5.45999
PAS_chr3_0690	gi|238032011|emb|FN392321.1|	+	1314532	1315498	967	1470.58	1059.52	1881.64	1.77594	0.828584	1.01584e-05	5.30644e-05	0.0160243	8.71959e-05
PAS_chr3_0572	gi|238032011|emb|FN392321.1|	+	1090117	1091079	963	1039.1	749.04	1329.15	1.77448	0.827393	3.67461e-05	0.00016719	0.530186	0.00872459
PAS_chr3_1166	gi|238032011|emb|FN392321.1|	+	457382	458996	1615	665.312	479.652	850.973	1.77415	0.827126	0.000140181	0.000546384	0.0254339	0.448565
PAS_chr1-4_0632	gi|238029138|emb|FN392319.1|	+	2592292	2595237	2946	2951.23	2128.84	3773.62	1.77261	0.825877	1.63127e-06	9.8753e-06	0.496871	0.0640954
PAS_chr4_0536	gi|238033210|emb|FN392322.1|	+	1052241	1053074	834	1212.86	874.996	1550.72	1.77226	0.825589	1.85753e-05	9.11143e-05	1.14097	1.85357
PAS_chr1-4_0234	gi|238029138|emb|FN392319.1|	-	1834756	1835730	975	3540.86	2554.69	4527.03	1.77205	0.825418	1.79086e-06	1.07261e-05	0.0425508	1.11025
PAS_chr1-4_0553	gi|238029138|emb|FN392319.1|	-	2430757	2431470	714	278.741	201.118	356.364	1.77192	0.825312	0.00116371	0.00358081	0.506014	0.53698
PAS_chr1-1_0399	gi|238029138|emb|FN392319.1|	+	1302943	1304406	1464	4630.51	3341.85	5919.17	1.77122	0.824747	2.31491e-06	1.36674e-05	0.892193	0.0519739
PAS_chr2-1_0200	gi|238030677|emb|FN392320.1|	+	372275	374335	2061	2334.09	1685.18	2983.01	1.77014	0.823863	2.18151e-06	1.29435e-05	0.357362	0.256297
PAS_chr1-3_0080	gi|238029138|emb|FN392319.1|	+	149341	149974	634	534.246	386.023	682.469	1.76795	0.822078	0.00022959	0.000845445	0.00055072	0.553189
PAS_chr4_0884	gi|238033210|emb|FN392322.1|	+	1658287	1658583	297	2033.33	1469.73	2596.93	1.76694	0.821255	3.75326e-06	2.1084e-05	0.772526	0.0513757
PAS_chr1-4_0126	gi|238029138|emb|FN392319.1|	-	1635085	1636158	1074	1069.46	773.823	1365.1	1.76409	0.818927	4.029e-05	0.000181305	0.475071	0.0143233
PAS_chr1-1_0311	gi|238029138|emb|FN392319.1|	+	1146755	1147801	1047	1268.37	918.328	1618.4	1.76234	0.81749	2.51782e-05	0.000119567	1.3026	0.399313
PAS_chr1-1_0337	gi|238029138|emb|FN392319.1|	-	1191789	1192202	414	3414.99	2473.58	4356.4	1.76117	0.816532	3.07416e-06	1.76607e-05	6.87389	10.3869
PAS_chr4_0928	gi|238033210|emb|FN392322.1|	-	440719	441906	1188	1351.62	979.092	1724.15	1.76097	0.816371	1.31692e-05	6.65953e-05	1.13157	8.13366
PAS_chr2-1_0058	gi|238030677|emb|FN392320.1|	-	107358	107813	456	802.868	581.768	1023.97	1.7601	0.815655	9.22118e-05	0.000375291	0.000115144	0.681146
PAS_chr3_1076	gi|238032011|emb|FN392321.1|	+	2072446	2074149	1704	1882.96	1366.45	2399.47	1.75598	0.812277	5.85005e-06	3.17368e-05	0.262906	0.0672963
PAS_chr1-1_0354	gi|238029138|emb|FN392319.1|	-	1218124	1219698	1575	483.97	351.338	616.603	1.75502	0.811484	0.00037018	0.00129627	6.06682e-05	0.563296
PAS_chr3_0680	gi|238032011|emb|FN392321.1|	-	1302114	1303439	1326	707.998	514.244	901.752	1.75355	0.810278	0.000154737	0.000595332	0.355253	4.28883e-05
PAS_chr3_0480	gi|238032011|emb|FN392321.1|	-	913879	915109	1231	904.305	656.912	1151.7	1.7532	0.809991	7.9648e-05	0.000329719	0.438446	0.0116394
PAS_chr3_0168	gi|238032011|emb|FN392321.1|	+	345343	345981	639	924.601	672.349	1176.85	1.75036	0.807651	6.28323e-05	0.000269122	0.136439	4.08911
PAS_chr4_0518	gi|238033210|emb|FN392322.1|	+	1011803	1013383	1581	3393.2	2468.35	4318.04	1.74936	0.80683	2.3991e-06	1.41023e-05	0.0053965	0.676827
PAS_chr2-2_0029	gi|238030677|emb|FN392320.1|	-	2337520	2337975	456	2210.39	1608.61	2812.17	1.7482	0.805867	5.49166e-06	2.99207e-05	0.0252881	3.21666
PAS_chr4_0603	gi|238033210|emb|FN392322.1|	-	1177081	1177854	774	3652.29	2658.68	4645.89	1.74744	0.805243	2.7973e-06	1.62325e-05	0.19994	0.0546522
PAS_chr2-1_0595	gi|238030677|emb|FN392320.1|	+	1107991	1108575	585	567.184	412.909	721.46	1.74726	0.805096	0.000283417	0.00101849	0.478588	0.0545005
PAS_chr3_0665	gi|238032011|emb|FN392321.1|	+	1274725	1275213	489	490.937	357.442	624.432	1.74695	0.804836	0.00036753	0.00128866	0.977977	1.28657
PAS_chr4_0676	gi|238033210|emb|FN392322.1|	-	1303123	1304589	1467	1297.25	944.582	1649.91	1.74671	0.804643	2.57317e-05	0.000121799	0.0492734	0.700818
PAS_chr2-1_0870	gi|238030677|emb|FN392320.1|	+	1168877	1170826	1950	3267.03	2379.96	4154.1	1.74545	0.803598	2.63444e-06	1.53787e-05	0.227953	0.433076
PAS_chr2-1_0287	gi|238030677|emb|FN392320.1|	+	538527	539465	939	2740.56	1996.44	3484.68	1.74544	0.803594	3.13963e-06	1.79757e-05	0.796112	0.019529
PAS_chr3_0410	gi|238032011|emb|FN392321.1|	-	800865	802169	1305	6893.93	5022.59	8765.27	1.74517	0.803369	1.27195e-05	6.49693e-05	0.902372	0.00228134
PAS_chr2-1_0678	gi|238030677|emb|FN392320.1|	-	1291257	1293500	2244	1532.22	1116.52	1947.93	1.74465	0.80294	1.4683e-05	7.35802e-05	0.0225786	0.509062
PAS_chr3_1205	gi|238032011|emb|FN392321.1|	-	1201949	1204363	2415	1209.75	881.696	1537.8	1.74414	0.802517	3.60765e-05	0.000164536	0.139495	0.0638318
PAS_chr2-1_0566	gi|238030677|emb|FN392320.1|	-	1050600	1051772	1173	2184.62	1592.37	2776.88	1.74387	0.80229	4.71757e-06	2.59942e-05	0.314179	0.406053
PAS_chr1-3_0140	gi|238029138|emb|FN392319.1|	+	253340	253855	516	508.972	371.153	646.79	1.74265	0.801284	0.000350567	0.00123356	0.00195811	2.28444
PAS_chr2-2_0224	gi|238030677|emb|FN392320.1|	-	1969266	1969760	495	210.066	153.193	266.94	1.7425	0.80116	0.00341601	0.00930087	0.74342	0.0333386
PAS_chr3_0316	gi|238032011|emb|FN392321.1|	+	624226	625249	1024	1364.52	995.189	1733.85	1.74223	0.800936	2.43422e-05	0.000115923	0.143429	0.213029
PAS_chr3_0312	gi|238032011|emb|FN392321.1|	+	618158	619693	1536	1221.13	890.893	1551.36	1.74136	0.800212	3.43356e-05	0.000157188	0.0687105	1.17618
PAS_chr3_0334	gi|238032011|emb|FN392321.1|	+	655890	656438	549	285.182	208.16	362.204	1.74002	0.799108	0.00140108	0.00422325	0.101403	4.11383
PAS_chr1-4_0576	gi|238029138|emb|FN392319.1|	+	2481583	2482632	1050	1088.15	794.853	1381.46	1.738	0.797431	5.52053e-05	0.000240728	0.000221084	0.420047
PAS_chr4_0906	gi|238033210|emb|FN392322.1|	+	1697020	1697535	516	336.472	245.785	427.158	1.73794	0.797376	0.0011895	0.00364844	0.00104136	0.0100669
PAS_chr2-2_0352	gi|238030677|emb|FN392320.1|	+	1727931	1728565	635	419.765	306.633	532.896	1.73789	0.797341	0.000792693	0.00254214	0.583587	1.25615
PAS_chr1-4_0453	gi|238029138|emb|FN392319.1|	+	2242047	2242823	777	405.68	296.874	514.487	1.73301	0.793283	0.000829847	0.00264622	0.107576	0.0179916
PAS_chr4_0284	gi|238033210|emb|FN392322.1|	+	572333	572641	309	1323.3	968.395	1678.21	1.73298	0.793254	3.68903e-05	0.000167644	1.11314	0.341806
PAS_chr1-4_0217	gi|238029138|emb|FN392319.1|	+	1801284	1802492	1209	1501.09	1098.66	1903.52	1.73259	0.792927	2.17269e-05	0.000104649	0.0130082	0.0103998
PAS_chr2-1_0737	gi|238030677|emb|FN392320.1|	-	1390699	1392369	1671	3723.5	2725.68	4721.32	1.73217	0.792577	3.81857e-06	2.13798e-05	0.0499093	0.652928
PAS_chr1-4_0484	gi|238029138|emb|FN392319.1|	-	2290280	2290612	333	552.601	404.545	700.657	1.73196	0.792408	0.000358983	0.00125967	1.1072	0.508541
PAS_chr2-1_0458	gi|238030677|emb|FN392320.1|	-	843267	844238	972	1347.7	986.798	1708.6	1.73146	0.791992	2.92404e-05	0.000136178	0.220151	0.869229
PAS_chr3_0239	gi|238032011|emb|FN392321.1|	+	482144	483025	882	504.639	369.554	639.724	1.73107	0.791666	0.000490918	0.00166498	0.550354	0.00094289
PAS_chr3_0462	gi|238032011|emb|FN392321.1|	+	889696	892641	2946	14472.3	10599.6	18345	1.73072	0.791372	0.000174737	0.000665208	0.61852	0.491502
PAS_chr1-4_0683	gi|238029138|emb|FN392319.1|	-	2282668	2283579	912	2722.68	1994.8	3450.55	1.72977	0.790584	4.31067e-06	2.39497e-05	0.145859	0.377836
PAS_chr4_0720	gi|238033210|emb|FN392322.1|	-	1376908	1377363	456	6202.42	4546.12	7858.72	1.72866	0.789658	1.23238e-05	6.32304e-05	0.371369	0.154082
PAS_chr1-3_0275	gi|238029138|emb|FN392319.1|	+	500977	502728	1752	1374	1007.29	1740.7	1.72811	0.789193	2.76204e-05	0.000129346	0.853536	2.16106
PAS_chr2-1_0429	gi|238030677|emb|FN392320.1|	+	787331	787723	393	7584.42	5562.72	9606.12	1.72687	0.788162	2.08525e-05	0.00010111	0.766866	1.98094
PAS_chr4_0802	gi|238033210|emb|FN392322.1|	+	1521435	1523291	1857	1565.53	1149	1982.07	1.72505	0.786636	2.27601e-05	0.000109003	0.152508	0.0525226
PAS_chr3_0343	gi|238032011|emb|FN392321.1|	+	672548	673711	1164	891.282	654.186	1128.38	1.72486	0.786478	0.000133605	0.000522359	0.0737074	0.0296777
PAS_chr3_1084	gi|238032011|emb|FN392321.1|	-	2093952	2098196	4245	18724.3	13743.8	23704.8	1.72476	0.786399	0.000383014	0.00133567	0.255165	4.14467
PAS_FragB_0043	gi|238029138|emb|FN392319.1|	+	2738676	2740277	1602	713.992	524.325	903.659	1.72347	0.785318	0.000230026	0.000846437	0.0380505	0.143886
PAS_chr1-4_0122	gi|238029138|emb|FN392319.1|	+	1629128	1630288	1161	929.536	683.205	1175.87	1.7211	0.783335	0.000128091	0.000503909	0.28871	0.0358235
PAS_chr1-3_0020	gi|238029138|emb|FN392319.1|	+	36296	37459	1164	2964.61	2181.15	3748.07	1.71839	0.781059	6.4342e-06	3.46095e-05	0.148617	1.61607
PAS_chr3_0089	gi|238032011|emb|FN392321.1|	+	196924	198018	1095	2353.1	1731.32	2974.88	1.71828	0.780963	6.76704e-06	3.62076e-05	0.0325846	0.695364
PAS_chr4_0300	gi|238033210|emb|FN392322.1|	+	596935	598206	1272	5263.68	3872.94	6654.41	1.71818	0.78088	1.0442e-05	5.4322e-05	0.0247866	0.000611912
PAS_chr4_0498	gi|238033210|emb|FN392322.1|	+	978688	979752	1065	1042.23	767.062	1317.4	1.71746	0.780274	9.46251e-05	0.000382959	0.0141626	0.0459982
PAS_chr1-4_0490	gi|238029138|emb|FN392319.1|	-	2298537	2299196	660	3822.64	2813.4	4831.88	1.71745	0.780272	6.66313e-06	3.57271e-05	0.722148	0.503101
PAS_chr3_0698	gi|238032011|emb|FN392321.1|	-	1329393	1331282	1890	1619.13	1191.84	2046.42	1.71704	0.77992	2.12557e-05	0.000102592	0.0192051	0.427669
PAS_chr1-4_0627	gi|238029138|emb|FN392319.1|	-	2581855	2583504	1650	1859.84	1369.34	2350.33	1.71639	0.77938	1.35277e-05	6.81361e-05	0.117229	0.75933
PAS_chr1-4_0218	gi|238029138|emb|FN392319.1|	+	1802671	1803806	1136	8493.58	6253.67	10733.5	1.71635	0.779347	4.43115e-05	0.000197126	0.791041	0.00944834
PAS_chr1-4_0670	gi|238029138|emb|FN392319.1|	-	2017195	2017737	543	1006.61	741.176	1272.04	1.71624	0.77925	0.000109581	0.000436513	0.27644	0.000880249
PAS_chr2-1_0788	gi|238030677|emb|FN392320.1|	+	1507516	1508892	1377	944.585	695.716	1193.45	1.71543	0.778574	0.000129816	0.000509511	0.00763628	0.0480266
PAS_chr2-2_0467	gi|238030677|emb|FN392320.1|	+	2068472	2071238	2767	2820.71	2078.11	3563.31	1.71469	0.777946	7.04405e-06	3.75776e-05	0.0790938	0.920411
PAS_chr2-1_0523	gi|238030677|emb|FN392320.1|	-	965303	966538	1236	841.354	620.433	1062.28	1.71215	0.77581	0.000213406	0.000793928	0.00376024	1.52264
PAS_chr3_0335	gi|238032011|emb|FN392321.1|	+	657493	657771	279	6476.16	4778.01	8174.32	1.71082	0.77469	1.48077e-05	7.39945e-05	0.0873863	10.3156
PAS_chr4_0997	gi|238033210|emb|FN392322.1|	+	1530846	1532285	1440	1208.1	891.526	1524.67	1.71018	0.774148	5.80335e-05	0.00025133	0.0192091	2.79839
PAS_chr2-1_0391	gi|238030677|emb|FN392320.1|	+	721942	724108	2167	2581.71	1905.73	3257.7	1.70942	0.77351	8.35217e-06	4.41758e-05	0.357974	0.536765
PAS_chr2-1_0792	gi|238030677|emb|FN392320.1|	-	1513408	1514466	1059	1112.47	822.072	1402.88	1.70651	0.77105	9.034e-05	0.000368561	0.00926398	0.256278
PAS_chr2-2_0397	gi|238030677|emb|FN392320.1|	-	1648165	1650129	1965	2869.55	2121.02	3618.08	1.70582	0.770466	6.7095e-06	3.59377e-05	0.0216356	0.98786
PAS_chr1-4_0088	gi|238029138|emb|FN392319.1|	+	1568656	1569141	486	493.37	364.787	621.952	1.70497	0.76975	0.000710877	0.00230603	0.18532	0.234925
PAS_chr1-4_0608	gi|238029138|emb|FN392319.1|	-	2542997	2544445	1449	8476.42	6271.74	10681.1	1.70305	0.768124	5.69834e-05	0.000247629	0.020267	0.0483858
PAS_chr1-4_0136	gi|238029138|emb|FN392319.1|	-	1656860	1658152	1293	2631.72	1947.58	3315.87	1.70256	0.767704	8.9137e-06	4.68039e-05	0.0261394	0.00027915
PAS_chr4_0238	gi|238033210|emb|FN392322.1|	-	480926	482569	1644	877.744	650.2	1105.29	1.69992	0.765468	0.000195614	0.000735296	0.0366323	0.407183
PAS_chr1-1_0292	gi|238029138|emb|FN392319.1|	+	1113117	1114553	1437	2152.17	1594.25	2710.09	1.69992	0.765464	1.40982e-05	7.08685e-05	0.0291785	0.0361294
PAS_chr4_0066	gi|238033210|emb|FN392322.1|	-	131003	131751	749	3279.54	2429.54	4129.53	1.69971	0.765292	7.28434e-06	3.87707e-05	0.26171	1.33469
PAS_chr4_0312	gi|238033210|emb|FN392322.1|	+	622978	623604	627	1709.32	1267.34	2151.31	1.6975	0.763408	3.24712e-05	0.000149574	0.321054	0.901466
PAS_chr4_0314	gi|238033210|emb|FN392322.1|	+	626843	628651	1809	4127.33	3063.85	5190.81	1.69421	0.760616	1.73145e-05	8.56763e-05	0.336361	13.9554
PAS_chr4_0111	gi|238033210|emb|FN392322.1|	-	216985	218613	1629	756.895	562.428	951.362	1.69153	0.758327	0.00041625	0.00143968	0.00256352	4.529
PAS_chr1-1_0223	gi|238029138|emb|FN392319.1|	+	995958	996467	510	547.355	406.919	687.791	1.69024	0.757228	0.000622515	0.00205357	0.212328	1.52366
PAS_chr1-4_0675	gi|238029138|emb|FN392319.1|	+	2134828	2136228	1401	6275.29	4668.11	7882.46	1.68858	0.755806	2.65446e-05	0.000125001	0.727811	1.86854
PAS_chr4_0516	gi|238033210|emb|FN392322.1|	+	1009767	1010855	1089	5110.88	3802.45	6419.31	1.6882	0.755488	1.89952e-05	9.30838e-05	0.0680345	0.0280347
PAS_chr4_0242	gi|238033210|emb|FN392322.1|	-	492720	493973	1254	2628.51	1955.75	3301.26	1.68797	0.755292	1.30352e-05	6.61157e-05	0.300154	0.23676
PAS_chr1-4_0591	gi|238029138|emb|FN392319.1|	-	2508638	2511745	3108	1034.65	769.927	1299.37	1.68765	0.755016	0.000196218	0.000737019	0.231596	2.77421
PAS_chr2-1_0521	gi|238030677|emb|FN392320.1|	-	963096	964544	1449	1066.12	793.433	1338.8	1.68736	0.754766	0.000159436	0.000611554	0.0536146	0.314248
PAS_chr3_1019	gi|238032011|emb|FN392321.1|	+	1958409	1959371	963	475.787	354.212	597.362	1.68645	0.753993	0.000973021	0.00305282	0.419413	0.392772
PAS_chr1-3_0067	gi|238029138|emb|FN392319.1|	+	124543	126299	1757	1358.35	1011.6	1705.1	1.68555	0.753221	6.9223e-05	0.000293272	0.283592	0.593732
PAS_chr2-1_0111	gi|238030677|emb|FN392320.1|	+	204478	205149	672	747.785	556.913	938.657	1.68546	0.753145	0.000387087	0.00134802	0.110627	0.000998981
PAS_chr4_0280	gi|238033210|emb|FN392322.1|	+	564053	564775	723	919.503	685.061	1153.95	1.68444	0.752271	0.000227622	0.000838808	0.682481	0.131703
PAS_chr3_1123	gi|238032011|emb|FN392321.1|	-	2167042	2168145	1104	1337.85	997.591	1678.1	1.68215	0.750306	8.19619e-05	0.000338469	0.0325092	0.0810619
PAS_chr1-3_0156	gi|238029138|emb|FN392319.1|	-	294882	295748	867	1576.73	1175.94	1977.53	1.68166	0.749889	4.75705e-05	0.000210883	0.00145803	0.420646
PAS_chr4_0283	gi|238033210|emb|FN392322.1|	-	570623	571264	642	2531.19	1888.11	3174.28	1.6812	0.749488	1.47126e-05	7.35918e-05	0.0244351	0.100792
PAS_chr2-2_0354	gi|238030677|emb|FN392320.1|	-	1722032	1724542	2511	1197.45	893.632	1501.26	1.67995	0.748421	0.000124154	0.000489944	0.254391	0.0150374
PAS_chr3_0106	gi|238032011|emb|FN392321.1|	-	218966	219460	495	2193.26	1636.79	2749.73	1.67995	0.748416	2.0733e-05	0.000100627	0.0014369	0.0141726
PAS_chr2-1_0605	gi|238030677|emb|FN392320.1|	+	1131218	1131991	774	1348.93	1006.76	1691.11	1.67976	0.748259	7.03306e-05	0.000297467	0.694363	3.92733
PAS_chr1-4_0305	gi|238029138|emb|FN392319.1|	-	1975218	1976441	1224	960.578	717.06	1204.1	1.67921	0.747784	0.000247722	0.000903028	0.00171401	0.596895
PAS_chr3_0482	gi|238032011|emb|FN392321.1|	+	915864	917396	1533	12118.7	9050.68	15186.6	1.67795	0.746704	0.000226723	0.000836104	0.204811	0.134384
PAS_chr1-4_0495	gi|238029138|emb|FN392319.1|	+	2304992	2305960	969	1125.27	840.443	1410.09	1.67779	0.746564	0.000145909	0.000564366	0.000250105	0.31664
PAS_chr4_0085	gi|238033210|emb|FN392322.1|	-	164052	165104	1053	2615.93	1954.79	3277.06	1.67643	0.745389	1.46957e-05	7.35802e-05	0.0353867	0.887461
PAS_chr1-4_0275	gi|238029138|emb|FN392319.1|	-	1902019	1902686	668	13148.4	9825.73	16471.1	1.67632	0.745296	0.00050012	0.00169166	5.60598	23.9553
PAS_chr4_0708	gi|238033210|emb|FN392322.1|	-	1355706	1357260	1555	1278.48	955.654	1601.3	1.67561	0.744683	9.79598e-05	0.00039456	0.489802	1.25994
PAS_chr2-1_0333	gi|238030677|emb|FN392320.1|	+	626914	627924	1011	3060.73	2288.18	3833.28	1.67525	0.74438	1.33647e-05	6.7449e-05	0.0973166	0.944338
PAS_chr2-2_0408	gi|238030677|emb|FN392320.1|	-	1629988	1631002	1015	544.2	406.87	681.53	1.67506	0.74421	0.000882462	0.00279465	0.0308262	0.0160438
PAS_chr3_0450	gi|238032011|emb|FN392321.1|	-	870572	871382	811	4099.37	3069.55	5129.19	1.67099	0.740704	2.27869e-05	0.000109028	0.694903	2.76391
PAS_chr2-1_0308	gi|238030677|emb|FN392320.1|	+	578841	580355	1515	13547	10145.5	16948.5	1.67054	0.740315	0.000315737	0.00112269	0.00195101	1.31353
PAS_FragD_0027	gi|238033210|emb|FN392322.1|	+	1731636	1732076	441	1248.31	935.251	1561.38	1.66948	0.739395	0.000154463	0.000594731	0.889192	1.43524
PAS_chr1-3_0258	gi|238029138|emb|FN392319.1|	+	475067	476257	1191	2169.07	1625.2	2712.95	1.6693	0.73924	2.75329e-05	0.000129175	0.361718	0.139591
PAS_chr2-2_0138	gi|238030677|emb|FN392320.1|	+	2129724	2130365	642	813.521	609.568	1017.47	1.66917	0.739132	0.000376259	0.00131392	0.0464658	0.650022
PAS_chr3_0613	gi|238032011|emb|FN392321.1|	+	1160086	1160826	741	1892.12	1417.99	2366.24	1.66873	0.738746	3.78987e-05	0.000171458	0.268125	0.000614099
PAS_chr1-4_0417	gi|238029138|emb|FN392319.1|	-	2170704	2172514	1811	2255.85	1691.38	2820.32	1.66747	0.737657	2.47391e-05	0.000117702	0.0334149	0.0295691
PAS_chr1-1_0426	gi|238029138|emb|FN392319.1|	-	1345163	1345870	708	1160.06	870.92	1449.21	1.664	0.734653	0.000236334	0.000866502	0.537009	6.27326
PAS_chr3_0241	gi|238032011|emb|FN392321.1|	-	485768	486904	1137	2937.87	2205.76	3669.97	1.66381	0.734492	1.77819e-05	8.75617e-05	0.0229593	0.616806
PAS_chr1-1_0391	gi|238029138|emb|FN392319.1|	+	1282721	1284754	2034	4016.14	3017.48	5014.8	1.66191	0.732845	2.26396e-05	0.000108661	0.0187942	0.0138054
PAS_chr1-4_0271	gi|238029138|emb|FN392319.1|	+	1896033	1897340	1308	2126.55	1597.77	2655.33	1.66189	0.732826	2.75969e-05	0.000129346	0.431442	2.84974
PAS_chr4_0736	gi|238033210|emb|FN392322.1|	-	1405115	1406440	1326	5306.99	3989.36	6624.61	1.66057	0.731679	3.22583e-05	0.000148729	0.0362321	1.24989
PAS_chr3_0013	gi|238032011|emb|FN392321.1|	-	25147	26417	1271	535.582	402.853	668.312	1.65895	0.73027	0.00103231	0.00322286	0.0172825	1.11102
PAS_chr1-1_0276	gi|238029138|emb|FN392319.1|	-	1083170	1083724	555	740.488	557.114	923.862	1.6583	0.729704	0.000572919	0.00190503	0.317548	0.227898
PAS_chr2-2_0072	gi|238030677|emb|FN392320.1|	+	2247782	2248966	1185	2739.85	2062.3	3417.4	1.65708	0.728646	3.1303e-05	0.000144984	2.98449	4.73023
PAS_c034_0037	gi|238034182|emb|FN392323.1|	-	71945	73198	1254	781.441	588.267	974.615	1.65676	0.728361	0.000507593	0.00171465	0.0651875	0.36858
PAS_chr3_0327	gi|238032011|emb|FN392321.1|	+	643646	644934	1289	1174.11	886.092	1462.12	1.65008	0.722538	0.000236888	0.000867276	0.0371161	0.336478
PAS_chr1-4_0556	gi|238029138|emb|FN392319.1|	+	2436199	2437308	1110	549.446	414.78	684.113	1.64934	0.721889	0.00133269	0.0040315	0.00458848	0.590017
PAS_chr3_0464	gi|238032011|emb|FN392321.1|	-	893999	895111	1113	3448.41	2603.25	4293.58	1.64932	0.72187	2.85094e-05	0.00013314	0.157167	0.24572
PAS_chr2-2_0195	gi|238030677|emb|FN392320.1|	+	2018403	2019782	1380	939.874	709.9	1169.85	1.6479	0.720631	0.000374754	0.00131013	1.07193	0.640062
PAS_chr2-1_0759	gi|238030677|emb|FN392320.1|	+	1445027	1446379	1353	1101.45	832.153	1370.75	1.64723	0.720042	0.000264745	0.000957503	0.194895	0.0954657
PAS_chr4_0706	gi|238033210|emb|FN392322.1|	+	1354675	1355742	1068	611.366	462.13	760.603	1.64587	0.718847	0.00123019	0.00376184	1.22867	2.61705
PAS_chr2-1_0027	gi|238030677|emb|FN392320.1|	+	51223	52572	1350	1875.72	1418.1	2333.34	1.64541	0.718443	5.06482e-05	0.000223744	0.538064	3.78065
PAS_chr4_0257	gi|238033210|emb|FN392322.1|	-	517432	519429	1998	1470.02	1111.54	1828.51	1.64502	0.718103	0.000134208	0.000524311	0.0117379	0.166598
PAS_chr2-1_0512	gi|238030677|emb|FN392320.1|	-	940883	942427	1545	653.816	494.543	813.09	1.64412	0.71732	0.000972337	0.00305256	0.00141377	0.0757506
PAS_chr4_0369	gi|238033210|emb|FN392322.1|	+	743945	747127	3183	6995.72	5291.77	8699.67	1.644	0.717209	0.000129928	0.000509553	0.364487	5.61714
PAS_chr3_0303	gi|238032011|emb|FN392321.1|	-	604555	605976	1422	13520.4	10234.9	16805.9	1.64201	0.715467	0.000523354	0.00175968	0.0161598	0.352806
PAS_chr3_0630	gi|238032011|emb|FN392321.1|	+	1198585	1199445	861	591.361	447.668	735.054	1.64196	0.71542	0.00110136	0.00341737	1.11017	0.61267
PAS_chr1-3_0162	gi|238029138|emb|FN392319.1|	+	302957	303757	801	1825.92	1382.56	2269.29	1.64136	0.714895	7.85083e-05	0.0003258	5.3393e-06	0.181669
PAS_chr1-1_0367	gi|238029138|emb|FN392319.1|	-	1242653	1243706	1054	2001.96	1516.48	2487.44	1.64027	0.713936	5.14132e-05	0.000226197	0.0592893	2.1473
PAS_chr1-4_0467	gi|238029138|emb|FN392319.1|	+	2266834	2268394	1561	733.334	555.58	911.088	1.63989	0.713596	0.000730163	0.00235952	0.123866	0.985115
PAS_chr3_0801	gi|238032011|emb|FN392321.1|	+	1542766	1545528	2763	3283.39	2487.72	4079.06	1.63968	0.713414	3.29505e-05	0.000151369	0.0157241	0.0006456
PAS_c034_0027	gi|238034182|emb|FN392323.1|	-	55233	56750	1518	1462.71	1108.7	1816.72	1.63861	0.712471	0.000157841	0.000605894	0.659151	0.206447
PAS_chr2-2_0185	gi|238030677|emb|FN392320.1|	+	2036017	2037069	1053	1760	1334.12	2185.88	1.63845	0.712332	7.54391e-05	0.000315648	0.0665634	2.02214
PAS_chr2-2_0324	gi|238030677|emb|FN392320.1|	-	1768619	1770352	1734	2182.91	1655.21	2710.61	1.63763	0.711605	4.81054e-05	0.000213068	0.0360576	0.5059
PAS_chr4_0970	gi|238033210|emb|FN392322.1|	-	1004365	1006344	1980	1144.26	867.647	1420.87	1.63761	0.711591	0.000257976	0.000937037	0.0195613	1.69785
PAS_chr1-1_0405	gi|238029138|emb|FN392319.1|	-	1313906	1314360	455	1871.38	1419.76	2323.01	1.6362	0.710345	7.83229e-05	0.000325564	1.22212	0.0259461
PAS_chr2-1_0598	gi|238030677|emb|FN392320.1|	+	1111288	1111806	519	1285.52	975.312	1595.73	1.63612	0.71028	0.000202368	0.000755636	0.0582269	0.927963
PAS_chr1-1_0327	gi|238029138|emb|FN392319.1|	-	1173601	1175784	2184	9044.42	6863.89	11224.9	1.63536	0.709608	0.000264648	0.000957503	3.00842	1.17897
PAS_chr3_1231	gi|238032011|emb|FN392321.1|	-	1690750	1691265	516	803.573	609.994	997.153	1.63469	0.709019	0.000700288	0.00227459	0.00515749	0.0342343
PAS_chr1-4_0089	gi|238029138|emb|FN392319.1|	+	1569340	1571841	2502	4038.21	3065.49	5010.93	1.63463	0.708962	3.72154e-05	0.000168819	1.18592	0.850886
PAS_chr1-3_0089	gi|238029138|emb|FN392319.1|	+	168844	169668	825	729.527	553.816	905.237	1.63454	0.708887	0.000840369	0.00267426	0.809352	0.354262
PAS_FragD_0029	gi|238033210|emb|FN392322.1|	-	1726397	1728327	1931	1775.1	1348.44	2201.77	1.63283	0.707377	0.000109848	0.000436893	0.0212893	1.82268
PAS_chr3_0962	gi|238032011|emb|FN392321.1|	+	1865691	1867151	1461	4204.68	3196.06	5213.29	1.63116	0.705898	4.42261e-05	0.000196919	1.31327	0.509914
PAS_chr2-2_0294	gi|238030677|emb|FN392320.1|	-	1837216	1838406	1191	15123.5	11498.2	18748.7	1.63058	0.705386	0.000835546	0.00266104	0.0322778	0.0582685
PAS_FragB_0004	gi|238029138|emb|FN392319.1|	+	2675109	2675342	234	441.929	336.045	547.814	1.63018	0.70503	0.00236339	0.00675045	0.218104	0.137733
PAS_chr3_0361	gi|238032011|emb|FN392321.1|	+	707000	707659	660	4674.41	3554.99	5793.82	1.62977	0.704668	5.08168e-05	0.000224293	0.77608	1.20231
PAS_chr1-4_0478	gi|238029138|emb|FN392319.1|	+	2283916	2284605	690	3053.63	2322.38	3784.87	1.62974	0.704638	3.45704e-05	0.000157952	0.0883749	2.77225
PAS_chr2-1_0385	gi|238030677|emb|FN392320.1|	-	714707	715444	738	550.567	418.914	682.219	1.62854	0.70358	0.00131223	0.00397435	1.09134	5.09934
PAS_chr1-4_0332	gi|238029138|emb|FN392319.1|	-	2023565	2024356	792	547.763	416.824	678.703	1.62827	0.703342	0.00149399	0.00445822	0.180358	1.19471
PAS_chr2-2_0110	gi|238030677|emb|FN392320.1|	-	2176176	2176988	813	2275.98	1732.19	2819.76	1.62785	0.702969	5.34587e-05	0.000233715	0.247123	0.89623
PAS_chr1-4_0644	gi|238029138|emb|FN392319.1|	-	2612390	2614450	2061	4518.26	3441.44	5595.09	1.6258	0.701148	5.33002e-05	0.000233413	0.132161	0.678219
PAS_chr1-1_0278	gi|238029138|emb|FN392319.1|	+	1086194	1087765	1572	1157.86	882.016	1433.7	1.62548	0.700868	0.000357931	0.00125685	0.0203643	0.00136685
PAS_chr4_0196	gi|238033210|emb|FN392322.1|	-	402351	403886	1536	5840.49	4450.08	7230.9	1.62489	0.700343	8.98627e-05	0.000367376	0.0633777	0.255322
PAS_chr1-3_0259	gi|238029138|emb|FN392319.1|	-	476258	476821	564	742.783	565.972	919.594	1.6248	0.700265	0.000959884	0.00302095	0.0820163	0.032712
PAS_chr2-2_0127	gi|238030677|emb|FN392320.1|	+	2148090	2149220	1131	38531.5	29361.6	47701.3	1.62461	0.700095	0.00225406	0.00647101	0.00883433	0.355958
PAS_chr2-1_0763	gi|238030677|emb|FN392320.1|	-	1454131	1455015	885	1194.65	910.563	1478.73	1.62397	0.699528	0.000392066	0.00136068	0.508793	1.98404
PAS_chr1-1_0307	gi|238029138|emb|FN392319.1|	-	1139959	1141017	1059	3258.03	2483.37	4032.69	1.62388	0.699444	4.7465e-05	0.0002106	0.131048	0.0164619
PAS_chr1-4_0470	gi|238029138|emb|FN392319.1|	-	2270524	2272392	1869	2164.32	1650.67	2677.97	1.62236	0.698094	6.99242e-05	0.000295995	0.0010749	0.204795
PAS_chr4_0984	gi|238033210|emb|FN392322.1|	-	1339471	1340193	723	557.613	425.296	689.93	1.62223	0.697983	0.00146254	0.00437985	0.477963	3.62865
PAS_chr1-3_0128	gi|238029138|emb|FN392319.1|	+	237162	238673	1512	4554.41	3474.23	5634.6	1.62183	0.697622	6.38937e-05	0.000272976	0.209845	0.015441
PAS_chr4_0830	gi|238033210|emb|FN392322.1|	-	1562149	1563540	1392	2336.64	1783.63	2889.65	1.6201	0.696083	6.16331e-05	0.000265106	0.092053	0.372042
PAS_chr3_1056	gi|238032011|emb|FN392321.1|	-	2033874	2034404	531	1268.56	968.921	1568.19	1.61849	0.694649	0.000296536	0.00105888	0.149781	0.294236
PAS_chr2-2_0140	gi|238030677|emb|FN392320.1|	-	2128272	2128898	627	896.726	685.046	1108.41	1.618	0.694214	0.000678042	0.00221511	0.616248	0.665514
PAS_chr2-1_0764	gi|238030677|emb|FN392320.1|	+	1455597	1456718	1122	867.459	663.124	1071.79	1.61628	0.692676	0.000754659	0.00242939	0.122508	0.634426
PAS_chr1-4_0187	gi|238029138|emb|FN392319.1|	-	1746445	1746960	516	491.99	376.14	607.84	1.616	0.692423	0.00253605	0.00717086	0.0222998	0.21809
PAS_chr3_0905	gi|238032011|emb|FN392321.1|	-	1760947	1763445	2499	2387.56	1825.82	2949.31	1.61534	0.691834	7.26213e-05	0.000305879	0.188419	0.023785
PAS_chr2-2_0027	gi|238030677|emb|FN392320.1|	-	2341511	2342422	912	782.209	598.172	966.247	1.61533	0.691831	0.00105556	0.00328534	0.0524221	0.204087
PAS_chr1-4_0462	gi|238029138|emb|FN392319.1|	+	2257972	2259001	1030	572.833	438.131	707.535	1.61489	0.69144	0.00167271	0.00493056	0.161434	0.555223
PAS_chr1-4_0307	gi|238029138|emb|FN392319.1|	+	1977914	1978651	738	1033.31	790.651	1275.98	1.61383	0.690489	0.000655417	0.00215091	0.771028	2.36373
PAS_chr3_0261	gi|238032011|emb|FN392321.1|	+	520684	521806	1123	3584.12	2742.78	4425.47	1.6135	0.690193	6.22708e-05	0.000266943	0.00249006	0.062198
PAS_chr1-4_0397	gi|238029138|emb|FN392319.1|	-	2141693	2142775	1083	1291.93	988.977	1594.88	1.61265	0.689436	0.000335676	0.0011828	0.116559	0.0040456
PAS_chr2-1_0591	gi|238030677|emb|FN392320.1|	-	1095273	1097186	1914	2424.6	1856.42	2992.77	1.61212	0.688956	7.28224e-05	0.000306217	0.0458104	0.0119604
PAS_chr2-1_0101	gi|238030677|emb|FN392320.1|	+	185845	186891	1047	772.517	591.589	953.445	1.61167	0.688554	0.00104708	0.00326494	0.140357	0.375089
PAS_chr4_0344	gi|238033210|emb|FN392322.1|	+	702204	703118	915	1264.62	968.458	1560.78	1.61161	0.688504	0.000367752	0.00128866	0.229806	0.0154683
PAS_chr3_0108	gi|238032011|emb|FN392321.1|	-	223044	223907	864	1557.87	1193.3	1922.43	1.61102	0.687971	0.000194935	0.00073383	0.00891488	0.555148
PAS_chr4_0753	gi|238033210|emb|FN392322.1|	-	1428215	1428916	702	613.84	470.213	757.468	1.6109	0.687871	0.0017566	0.00515981	0.085443	0.0582751
PAS_chr2-1_0778	gi|238030677|emb|FN392320.1|	+	1485289	1487994	2706	4166.13	3191.84	5140.41	1.61048	0.687493	7.9248e-05	0.000328332	0.00395963	0.578593
PAS_chr3_0167	gi|238032011|emb|FN392321.1|	-	344017	344693	677	4777.09	3660.06	5894.13	1.61039	0.687413	7.92258e-05	0.000328332	0.186021	1.25005
PAS_FragB_0009	gi|238029138|emb|FN392319.1|	+	2682761	2683288	528	3067.46	2350.89	3784.02	1.60961	0.686709	7.84335e-05	0.000325756	1.6599	2.45686
PAS_chr4_0403	gi|238033210|emb|FN392322.1|	+	804100	804696	597	1299.29	996.103	1602.48	1.60875	0.685943	0.000330924	0.0011685	0.0324255	0.472512
PAS_chr3_0330	gi|238032011|emb|FN392321.1|	-	647848	648675	828	662.028	507.585	816.471	1.60854	0.685754	0.00146738	0.00439174	0.546606	0.276147
PAS_chr4_0096	gi|238033210|emb|FN392322.1|	+	184690	185937	1248	947.577	726.539	1168.62	1.60847	0.685689	0.000726648	0.00234967	0.0731724	0.197489
PAS_chr3_1080	gi|238032011|emb|FN392321.1|	-	2086522	2087676	1155	1813.03	1390.51	2235.55	1.60772	0.685016	0.000129314	0.000507934	4.67126	1.52174
PAS_chr2-1_0299	gi|238030677|emb|FN392320.1|	-	551747	553456	1710	3614.12	2772.73	4455.51	1.6069	0.68428	6.05542e-05	0.00026113	0.0431404	1.70729
PAS_chr1-4_0367	gi|238029138|emb|FN392319.1|	+	2083203	2084357	1155	6175.76	4739.68	7611.84	1.60598	0.683456	0.000140859	0.000548603	0.546515	1.39269
PAS_c034_0038	gi|238034182|emb|FN392323.1|	-	73370	74188	819	4251.65	3263.35	5239.95	1.6057	0.6832	6.84177e-05	0.0002905	1.34875	2.55757
PAS_chr1-4_0038	gi|238029138|emb|FN392319.1|	+	1483606	1484202	597	675.129	518.372	831.886	1.6048	0.682398	0.00140915	0.00424253	0.0302748	1.42962
PAS_chr1-4_0306	gi|238029138|emb|FN392319.1|	-	1976650	1977330	681	1171.47	899.476	1443.46	1.60478	0.682376	0.000394975	0.00136984	0.0429327	5.37886
PAS_chr3_0966	gi|238032011|emb|FN392321.1|	-	1872768	1873967	1200	2077.07	1595.07	2559.07	1.60437	0.682006	0.000109828	0.000436893	0.0247907	0.324882
PAS_chr4_0665	gi|238033210|emb|FN392322.1|	+	1285950	1287296	1347	5097.88	3914.88	6280.88	1.60436	0.681998	0.000120711	0.000477101	1.1883	0.514107
PAS_chr4_0529	gi|238033210|emb|FN392322.1|	+	1034536	1035246	711	737.121	566.185	908.057	1.60382	0.681509	0.00123733	0.00377329	0.961604	0.98219
PAS_chr3_0612	gi|238032011|emb|FN392321.1|	-	1157985	1159631	1647	8869.53	6812.83	10926.2	1.60377	0.681471	0.000389121	0.00135417	0.314487	0.000346217
PAS_chr4_0943	gi|238033210|emb|FN392322.1|	+	618897	619952	1056	4502.94	3460.1	5545.77	1.60278	0.680576	8.65589e-05	0.000356002	0.0431229	0.636265
PAS_chr3_1132	gi|238032011|emb|FN392321.1|	+	2182854	2184158	1305	2375.22	1825.15	2925.28	1.60276	0.680556	9.36591e-05	0.000379657	0.0167128	0.000215616
PAS_chr2-1_0617	gi|238030677|emb|FN392320.1|	+	1157057	1160334	3278	3797.73	2919.54	4675.92	1.6016	0.679512	8.8208e-05	0.00036161	0.109331	0.720239
PAS_chr1-4_0062	gi|238029138|emb|FN392319.1|	+	1524717	1526081	1365	2284.26	1756.23	2812.29	1.60132	0.679265	9.7594e-05	0.000393404	0.0033631	0.302962
PAS_chr2-1_0747	gi|238030677|emb|FN392320.1|	-	1420876	1422996	2121	957.571	736.335	1178.81	1.60091	0.678893	0.000860284	0.00272953	0.019586	0.0715064
PAS_chr3_0223	gi|238032011|emb|FN392321.1|	+	448741	450153	1413	8834.27	6793.85	10874.7	1.60067	0.678672	0.000444888	0.00152006	0.174914	0.721543
PAS_chr3_1248	gi|238032011|emb|FN392321.1|	+	2045225	2046778	1554	1096.13	843.151	1349.12	1.60009	0.678153	0.000569885	0.00189849	0.559018	0.561701
PAS_c034_0026	gi|238034182|emb|FN392323.1|	-	53427	55046	1620	1272.03	978.634	1565.43	1.59961	0.677716	0.000402825	0.00139516	0.0283196	0.673147
PAS_chr4_0981	gi|238033210|emb|FN392322.1|	-	1306633	1307511	879	2058.89	1584.62	2533.16	1.59859	0.676797	0.000118253	0.000468114	0.0517915	1.78959
PAS_chr2-1_0023	gi|238030677|emb|FN392320.1|	-	41115	41558	444	4738.48	3648.67	5828.29	1.59737	0.675701	9.68726e-05	0.000390807	0.181443	2.66947
PAS_chr1-4_0079	gi|238029138|emb|FN392319.1|	+	1554556	1555737	1182	1947.45	1499.6	2395.31	1.59729	0.675629	0.000148569	0.000573778	0.0368755	0.239147
PAS_chr1-1_0353	gi|238029138|emb|FN392319.1|	+	1216369	1218029	1661	1589.97	1224.5	1955.44	1.59693	0.675304	0.000240557	0.000879438	0.00100685	0.489331
PAS_chr1-4_0458	gi|238029138|emb|FN392319.1|	-	2251545	2253371	1827	6310.56	4860.7	7760.41	1.59656	0.674968	0.000193906	0.000731045	0.00134371	0.0618138
PAS_chr1-4_0067	gi|238029138|emb|FN392319.1|	+	1535392	1537014	1623	3007.44	2316.55	3698.33	1.59648	0.674894	8.46002e-05	0.000348795	0.0203712	0.10037
PAS_chr1-4_0447	gi|238029138|emb|FN392319.1|	+	2232453	2233877	1425	1248.99	962.61	1535.37	1.595	0.673559	0.000499111	0.00168938	0.417541	0.000107242
PAS_chr2-2_0401	gi|238030677|emb|FN392320.1|	+	1643158	1644261	1104	1654.77	1275.74	2033.79	1.5942	0.672835	0.000224218	0.000828673	0.40038	0.939985
PAS_chr3_0479	gi|238032011|emb|FN392321.1|	+	913094	913837	744	854.732	659.151	1050.31	1.59344	0.672142	0.00105507	0.00328534	0.100938	1.41131
PAS_chr2-1_0152	gi|238030677|emb|FN392320.1|	-	278789	279775	987	1341.78	1034.98	1648.59	1.59287	0.671625	0.000440694	0.00150675	0.302481	0.0182559
PAS_chr4_0776	gi|238033210|emb|FN392322.1|	-	1472544	1473348	805	3298.95	2544.69	4053.2	1.59281	0.671573	9.63816e-05	0.000389136	0.271677	0.0473331
PAS_chr2-2_0057	gi|238030677|emb|FN392320.1|	-	2276047	2276985	939	1825.36	1408.38	2242.34	1.59215	0.670972	0.000200571	0.000749479	0.0116454	0.00541321
PAS_chr1-4_0618	gi|238029138|emb|FN392319.1|	+	2559718	2561850	2133	4510.9	3480.57	5541.24	1.59205	0.670884	0.000110778	0.000439901	0.12184	0.420532
PAS_chr2-2_0348	gi|238030677|emb|FN392320.1|	-	1736126	1736749	624	1036.09	799.493	1272.69	1.59187	0.670724	0.000852886	0.00270775	1.07204	0.214937
PAS_chr2-1_0596	gi|238030677|emb|FN392320.1|	+	1108732	1110570	1839	2109.92	1628.43	2591.41	1.59136	0.670261	0.000122013	0.00048187	1.18816	3.40865
PAS_chr4_0931	gi|238033210|emb|FN392322.1|	-	465024	467189	2166	1353.39	1044.58	1662.2	1.59126	0.670169	0.000474098	0.00161225	0.00306353	0.557041
PAS_chr1-4_0410	gi|238029138|emb|FN392319.1|	-	2160141	2162474	2334	4029.41	3111.18	4947.64	1.59028	0.669276	9.48437e-05	0.000383538	0.0325265	1.69054
PAS_chr1-4_0094	gi|238029138|emb|FN392319.1|	-	1579107	1580184	1078	1601.97	1237.28	1966.67	1.58951	0.66858	0.000296266	0.00105888	0.040006	0.014657
PAS_chr1-4_0005	gi|238029138|emb|FN392319.1|	-	1412384	1412899	516	1024.55	791.413	1257.69	1.58917	0.668272	0.000846942	0.00269057	0.0130758	0.0276825
PAS_chr2-1_0548	gi|238030677|emb|FN392320.1|	+	1015301	1016938	1638	2587.84	2000.14	3175.54	1.58766	0.666905	0.00010489	0.000419148	0.0438201	0.941372
PAS_chr3_1029	gi|238032011|emb|FN392321.1|	+	1982270	1983703	1434	1117.17	863.523	1370.82	1.58747	0.666734	0.000590854	0.00195888	0.819215	4.99143
PAS_chr2-2_0388	gi|238030677|emb|FN392320.1|	+	1659214	1660404	1191	1130.21	873.711	1386.71	1.58715	0.666438	0.000733287	0.00236651	0.0494316	0.0783274
PAS_chr2-2_0309	gi|238030677|emb|FN392320.1|	+	1794867	1795304	438	532.011	411.294	652.728	1.58701	0.666312	0.0025615	0.00723474	0.000967887	5.04519
PAS_c034_0011	gi|238034182|emb|FN392323.1|	+	22275	23560	1286	1397.43	1080.41	1714.45	1.58685	0.666166	0.00040746	0.00141025	0.110843	0.409122
PAS_chr1-3_0219	gi|238029138|emb|FN392319.1|	-	402413	403903	1491	1149.55	889.044	1410.06	1.58604	0.665426	0.00063898	0.00210241	0.0169148	1.16441
PAS_chr2-1_0074	gi|238030677|emb|FN392320.1|	+	134416	135756	1341	1458.25	1127.82	1788.69	1.58597	0.665365	0.000374915	0.00131013	0.00661214	0.355932
PAS_chr1-1_0170	gi|238029138|emb|FN392319.1|	-	874716	875288	573	794.867	614.943	974.79	1.58517	0.664638	0.0016929	0.00498428	0.00964126	0.997446
PAS_c121_0019	gi|238029138|emb|FN392319.1|	+	2652484	2653221	738	691	534.665	847.335	1.5848	0.664298	0.00201736	0.00584781	0.013127	0.000130716
PAS_chr3_0020	gi|238032011|emb|FN392321.1|	-	47774	48733	960	2204.88	1706.21	2703.55	1.58453	0.664059	0.000179004	0.000679922	0.626494	1.27737
PAS_chr3_0127	gi|238032011|emb|FN392321.1|	-	253092	255248	2157	5168.2	4001.1	6335.3	1.58339	0.663015	0.000153132	0.000590053	0.00652775	1.80207
PAS_chr4_0497	gi|238033210|emb|FN392322.1|	-	974000	974875	876	2901.69	2246.55	3556.82	1.58324	0.66288	0.000102804	0.000411134	0.138249	1.81419
PAS_chr3_0714	gi|238032011|emb|FN392321.1|	-	1363634	1365100	1467	2056.36	1592.23	2520.5	1.58299	0.662655	0.000187612	0.000709426	0.713613	0.000444412
PAS_chr3_0551	gi|238032011|emb|FN392321.1|	+	1052002	1053717	1716	1449.9	1122.69	1777.1	1.5829	0.662571	0.000437826	0.00149795	0.278019	0.0390259
PAS_chr1-4_0411	gi|238029138|emb|FN392319.1|	-	2162805	2163521	717	1542.75	1195.39	1890.11	1.58117	0.660991	0.000340639	0.00119946	4.20902	1.54007
PAS_chr2-2_0175	gi|238030677|emb|FN392320.1|	+	2056914	2058188	1275	778.382	603.248	953.516	1.58064	0.660505	0.00169062	0.00498046	0.555797	0.0199324
PAS_chr3_0490	gi|238032011|emb|FN392321.1|	-	934468	937152	2685	1416.43	1098	1734.86	1.58001	0.659938	0.000521473	0.00175452	0.094064	0.64751
PAS_chr1-4_0351	gi|238029138|emb|FN392319.1|	-	2057159	2057799	641	1600.34	1240.74	1959.94	1.57965	0.659603	0.000281724	0.00101384	0.0476071	4.68432
PAS_chr4_0046	gi|238033210|emb|FN392322.1|	-	99138	100178	1041	7368.44	5715.56	9021.33	1.57838	0.658445	0.000530792	0.0017835	0.267297	7.71796
PAS_chr2-1_0604	gi|238030677|emb|FN392320.1|	-	1128580	1130700	2121	1340.14	1040.37	1639.91	1.57628	0.656528	0.000534924	0.00179382	0.365619	0.530803
PAS_chr3_0154	gi|238032011|emb|FN392321.1|	-	311262	312863	1602	1532.22	1189.69	1874.76	1.57584	0.656118	0.000421643	0.00145437	0.0639582	0.00132265
PAS_chr1-4_0123	gi|238029138|emb|FN392319.1|	-	1630321	1631649	1329	1687.82	1310.67	2064.98	1.57551	0.655819	0.000272518	0.000981414	0.00627651	3.90835
PAS_chr4_0414	gi|238033210|emb|FN392322.1|	+	816923	817508	586	11078.8	8605.88	13551.6	1.57469	0.655072	0.0011924	0.0036551	0.703196	1.56423
PAS_chr2-1_0122	gi|238030677|emb|FN392320.1|	-	221574	222371	798	2356.81	1830.9	2882.73	1.57449	0.654884	0.000189037	0.000714279	1.16589	0.441097
PAS_chr4_0387	gi|238033210|emb|FN392322.1|	+	775381	776631	1251	8760.63	6807.43	10713.8	1.57384	0.654293	0.000591105	0.00195888	0.817184	0.495692
PAS_chr4_0370	gi|238033210|emb|FN392322.1|	+	749536	749904	369	1614.96	1254.98	1974.93	1.57367	0.654129	0.000432401	0.00148541	0.265395	1.14418
PAS_chr2-1_0749	gi|238030677|emb|FN392320.1|	-	1424753	1425766	1014	4083.35	3177.69	4989.01	1.57001	0.650773	0.000169193	0.000645556	1.48594	0.018134
PAS_chr1-4_0101	gi|238029138|emb|FN392319.1|	+	1593329	1594999	1671	4998	3892.28	6103.72	1.56816	0.649072	0.000247562	0.000903028	0.309719	0.489322
PAS_chr2-2_0204	gi|238030677|emb|FN392320.1|	-	2003535	2004581	1047	2450.84	1909.1	2992.59	1.56754	0.648501	0.000264483	0.000957503	1.44965	9.63364
PAS_chr2-1_0362	gi|238030677|emb|FN392320.1|	+	669261	669620	360	3044.2	2372.51	3715.88	1.56623	0.647292	0.000195136	0.000734041	2.42209	1.5513
PAS_chr1-3_0018	gi|238029138|emb|FN392319.1|	-	33147	35351	2205	4831.48	3765.73	5897.23	1.56602	0.647107	0.000268192	0.000968587	0.00940462	2.57309
PAS_chr1-1_0041	gi|238029138|emb|FN392319.1|	+	621975	623366	1392	1364.7	1063.88	1665.52	1.56551	0.646636	0.000633832	0.00208818	0.0153963	0.337934
PAS_chr1-1_0303	gi|238029138|emb|FN392319.1|	-	1133222	1136086	2865	3228.83	2517.66	3940	1.56494	0.64611	0.000185399	0.000702104	0.0569151	0.731163
PAS_chr1-1_0450	gi|238029138|emb|FN392319.1|	-	1389450	1390490	1041	1071.35	835.503	1307.19	1.56456	0.645756	0.00115673	0.00356519	0.00440141	0.054074
PAS_chr2-1_0760	gi|238030677|emb|FN392320.1|	-	1447940	1448647	708	4060.95	3167.57	4954.33	1.56408	0.645311	0.000166042	0.000634493	0.184762	2.34016
PAS_chr4_0939	gi|238033210|emb|FN392322.1|	-	567012	567831	820	1310.37	1022.3	1598.45	1.56358	0.644857	0.00077574	0.00249092	0.00011758	0.0101424
PAS_chr3_0506	gi|238032011|emb|FN392321.1|	-	968316	972953	4638	15228.9	11881	18576.8	1.56358	0.644854	0.00259976	0.00733463	0.0577331	1.74068
PAS_chr1-1_0019	gi|238029138|emb|FN392319.1|	+	572961	574425	1465	6800.17	5307.49	8292.85	1.56248	0.643838	0.000510837	0.00172389	0.970522	1.34451
PAS_chr4_0912	gi|238033210|emb|FN392322.1|	+	48112	49848	1737	6295.09	4914.69	7675.5	1.56175	0.643159	0.000423008	0.00145808	0.445191	0.447963
PAS_chr1-1_0328	gi|238029138|emb|FN392319.1|	+	1178112	1179722	1611	4535.65	3541.98	5529.33	1.56109	0.642549	0.000231001	0.000849408	0.571127	0.00984296
PAS_chr2-2_0395	gi|238030677|emb|FN392320.1|	+	1651008	1652423	1416	2049.15	1600.34	2497.95	1.56088	0.642362	0.000330049	0.00116622	0.242383	1.23203
PAS_chr3_0805	gi|238032011|emb|FN392321.1|	-	1551721	1554549	2829	808.067	631.835	984.299	1.55784	0.639549	0.00238316	0.00679544	0.00688559	0.412588
PAS_chr2-1_0423	gi|238030677|emb|FN392320.1|	-	777240	778535	1296	3028.49	2368.61	3688.37	1.55719	0.638941	0.000211415	0.000787675	0.0100945	0.124365
PAS_chr4_0138	gi|238033210|emb|FN392322.1|	-	272556	273818	1263	4066.4	3180.76	4952.04	1.55687	0.638651	0.000225082	0.000830656	0.0138881	0.00225361
PAS_chr4_0471	gi|238033210|emb|FN392322.1|	+	919728	921194	1467	3080.82	2410.01	3751.63	1.55669	0.638479	0.00020556	0.000766991	0.167076	0.000937393
PAS_chr3_0549	gi|238032011|emb|FN392321.1|	+	1048880	1049875	996	1784.87	1396.32	2173.41	1.55653	0.638332	0.000434736	0.0014904	0.0597254	0.0146237
PAS_chr2-1_0728	gi|238030677|emb|FN392320.1|	-	1379773	1380222	450	7095.41	5555.76	8635.06	1.55425	0.636221	0.000548146	0.00183089	0.867707	0.610476
PAS_chr4_0043	gi|238033210|emb|FN392322.1|	-	93081	94586	1506	8403.86	6582.49	10225.2	1.5534	0.635429	0.000893207	0.00282338	0.117186	0.301195
PAS_chr4_0436	gi|238033210|emb|FN392322.1|	+	857861	858320	460	986.982	773.384	1200.58	1.55237	0.634474	0.00215177	0.006209	5.11373	5.74838
PAS_chr2-1_0062	gi|238030677|emb|FN392320.1|	+	111011	112648	1638	1558.96	1222.44	1895.47	1.55056	0.632792	0.000667102	0.00218501	0.0190111	0.0969829
PAS_chr1-4_0422	gi|238029138|emb|FN392319.1|	+	2179232	2180124	893	11657.7	9142.26	14173.2	1.5503	0.632547	0.00214667	0.00619782	1.36231	5.83176
PAS_chr3_0306	gi|238032011|emb|FN392321.1|	+	608614	610404	1791	4064.75	3190.96	4938.54	1.54767	0.630097	0.000261062	0.000947566	0.0283534	0.109189
PAS_chr3_1087	gi|238032011|emb|FN392321.1|	-	2103131	2104363	1233	13771.7	10812.3	16731.1	1.54742	0.629867	0.00255756	0.00722764	0.0521835	0.224443
PAS_c131_0016	gi|238032011|emb|FN392321.1|	-	2233110	2234240	1131	1060.49	832.74	1288.24	1.54699	0.629461	0.00145079	0.00434723	0.567109	1.04523
PAS_chr4_0336	gi|238033210|emb|FN392322.1|	+	686332	687399	1068	1513.96	1188.9	1839.01	1.54682	0.629306	0.000740935	0.00238824	0.0557532	0.00153118
PAS_chr4_0996	gi|238033210|emb|FN392322.1|	+	1519302	1519867	566	1755.83	1378.97	2132.69	1.54657	0.629076	0.000553231	0.00184666	0.683686	0.144285
PAS_chr1-3_0160	gi|238029138|emb|FN392319.1|	+	300197	302074	1878	6485.01	5094.35	7875.67	1.54596	0.628505	0.000540104	0.00180879	0.0123215	0.213732
PAS_chr1-4_0293	gi|238029138|emb|FN392319.1|	+	1944625	1945692	1068	1571	1234.3	1907.7	1.54558	0.628147	0.000540983	0.00181054	0.897103	6.66051
PAS_chr4_0496	gi|238033210|emb|FN392322.1|	+	973379	973993	615	2248.6	1767.27	2729.94	1.54472	0.627347	0.000253718	0.000922892	1.42502	9.08218
PAS_chr2-2_0250	gi|238030677|emb|FN392320.1|	+	1924293	1925408	1116	633.466	497.994	768.937	1.54407	0.626736	0.00353684	0.00956816	0.0156502	2.66972
PAS_chr2-1_0159	gi|238030677|emb|FN392320.1|	-	287909	288983	1075	3636.36	2858.9	4413.82	1.54389	0.626567	0.000250894	0.000913276	0.496992	0.795432
PAS_chr2-1_0720	gi|238030677|emb|FN392320.1|	-	1366036	1367457	1422	2101.71	1652.57	2550.85	1.54356	0.626266	0.000389561	0.00135477	0.681272	0.0128628
PAS_chr2-1_0154	gi|238030677|emb|FN392320.1|	+	281363	283225	1863	1176.59	925.152	1428.02	1.54355	0.626255	0.00118095	0.00362658	0.00491141	2.30197
PAS_chr3_1108	gi|238032011|emb|FN392321.1|	-	2143405	2144337	933	1156.18	909.27	1403.1	1.5431	0.625835	0.0014179	0.00426633	0.0214859	0.000616355
PAS_chr1-1_0020	gi|238029138|emb|FN392319.1|	-	574516	575778	1263	660.793	519.866	801.719	1.54216	0.624956	0.00356008	0.0096259	0.046255	1.43215
PAS_chr4_0321	gi|238033210|emb|FN392322.1|	+	650094	652475	2382	4007.92	3153.45	4862.38	1.54192	0.624731	0.000282404	0.00101557	0.032059	0.657594
PAS_chr2-1_0190	gi|238030677|emb|FN392320.1|	+	353842	357573	3732	3257.61	2563.16	3952.07	1.54188	0.624688	0.000295585	0.00105847	0.128767	0.290993
PAS_chr4_0601	gi|238033210|emb|FN392322.1|	+	1173988	1175373	1386	10115.8	7964.41	12267.1	1.54025	0.62316	0.00149386	0.00445822	0.000575207	0.0634813
PAS_chr4_0009	gi|238033210|emb|FN392322.1|	-	20479	21354	876	1239.97	976.729	1503.21	1.53902	0.622014	0.00112179	0.00347015	0.00242832	2.86105
PAS_chr3_0898	gi|238032011|emb|FN392321.1|	+	1748452	1751199	2748	8883.75	6999.02	10768.5	1.53857	0.62159	0.00130548	0.0039576	6.27577e-06	0.502649
PAS_chr1-4_0235	gi|238029138|emb|FN392319.1|	+	1836006	1836209	204	2443.03	1925.39	2960.67	1.5377	0.620775	0.000325629	0.00115221	0.127228	0.900768
PAS_chr2-2_0227	gi|238030677|emb|FN392320.1|	+	1964300	1965331	1032	4442.39	3501.92	5382.86	1.53712	0.620228	0.000377262	0.00131652	0.275313	0.0037973
PAS_chr3_0339	gi|238032011|emb|FN392321.1|	+	662065	663132	1068	850.78	670.734	1030.83	1.53686	0.619987	0.00279217	0.00778642	0.815332	0.0931493
PAS_chr2-2_0071	gi|238030677|emb|FN392320.1|	-	2249018	2249545	528	2884.51	2274.36	3494.65	1.53654	0.619688	0.000269847	0.000973178	0.214955	3.06827
PAS_chr3_0478	gi|238032011|emb|FN392321.1|	-	912099	913067	969	669.679	528.227	811.132	1.53557	0.618777	0.00367859	0.00990404	0.0090835	2.57332
PAS_chr1-4_0224	gi|238029138|emb|FN392319.1|	+	1814374	1815300	927	884.014	697.337	1070.69	1.5354	0.618614	0.00250989	0.00711252	0.177947	0.493937
PAS_chr2-1_0039	gi|238030677|emb|FN392320.1|	-	67727	70477	2751	1856.82	1467.37	2246.28	1.53082	0.614309	0.000695347	0.00226289	0.0205278	0.720612
PAS_chr2-1_0726	gi|238030677|emb|FN392320.1|	-	1375295	1377241	1947	2334.99	1845.8	2824.18	1.53006	0.613584	0.000354238	0.00124475	0.50756	4.64961
PAS_chr2-2_0197	gi|238030677|emb|FN392320.1|	-	2014691	2015296	606	899.158	710.935	1087.38	1.52951	0.613068	0.00242977	0.00691277	1.52987	2.92014
PAS_chr1-3_0231	gi|238029138|emb|FN392319.1|	-	429532	430890	1359	995.998	787.767	1204.23	1.52866	0.612269	0.00237358	0.00677572	0.24549	0.0737451
PAS_chr3_1189	gi|238032011|emb|FN392321.1|	-	826863	828722	1860	1689.87	1336.91	2042.83	1.52802	0.611668	0.00077426	0.00248775	0.94402	0.263021
PAS_chr2-1_0637	gi|238030677|emb|FN392320.1|	+	1199732	1200856	1125	4097.46	3242.39	4952.53	1.52743	0.61111	0.00051101	0.00172389	0.876181	4.0197
PAS_chr2-2_0406	gi|238030677|emb|FN392320.1|	-	1633096	1634814	1719	1648.87	1305.03	1992.72	1.52696	0.610658	0.000925981	0.00292151	0.274008	0.127381
PAS_chr2-2_0257	gi|238030677|emb|FN392320.1|	-	1911305	1911661	357	12037.1	9532.47	14541.8	1.5255	0.609282	0.0035067	0.00951712	3.11105	8.82511
PAS_chr4_0074	gi|238033210|emb|FN392322.1|	+	145663	146556	894	976.092	773.129	1179.06	1.52504	0.608851	0.00274406	0.00766913	0.0884033	0.167299
PAS_chr1-1_0056	gi|238029138|emb|FN392319.1|	+	652629	654872	2244	3761.46	2979.53	4543.39	1.52487	0.608687	0.000426524	0.0014692	0.0329623	0.0427875
PAS_chr4_0418	gi|238033210|emb|FN392322.1|	+	822075	823100	1026	970.032	768.513	1171.55	1.52444	0.608277	0.00279433	0.00778815	0.0632568	0.177642
PAS_chr1-4_0181	gi|238029138|emb|FN392319.1|	+	1736816	1738060	1245	2090.11	1656.59	2523.64	1.52339	0.607286	0.000599746	0.00198362	0.885865	0.00914047
PAS_chr2-1_0731	gi|238030677|emb|FN392320.1|	-	1384032	1385132	1101	3827.4	3034.48	4620.32	1.52261	0.606546	0.000421112	0.00145352	0.700964	0.110228
PAS_chr3_1063	gi|238032011|emb|FN392321.1|	+	2043656	2045086	1431	2205.99	1749.44	2662.54	1.52194	0.605914	0.000497278	0.0016843	0.102379	1.48771
PAS_chr2-2_0082	gi|238030677|emb|FN392320.1|	+	2228169	2228597	429	973.786	772.521	1175.05	1.52106	0.605077	0.00264879	0.00745221	0.0096982	0.427196
PAS_chr3_0356	gi|238032011|emb|FN392321.1|	-	701254	701883	630	1072.92	851.447	1294.4	1.52023	0.60429	0.00270238	0.00757354	0.119952	1.86927
PAS_chr1-4_0685	gi|238029138|emb|FN392319.1|	-	2307568	2309796	2229	3451.33	2739.94	4162.71	1.51927	0.603381	0.000534848	0.00179382	0.241429	2.67801
PAS_chr1-1_0299	gi|238029138|emb|FN392319.1|	-	1126900	1128225	1326	4286.76	3404.24	5169.27	1.51848	0.602627	0.000543534	0.00181788	0.125066	0.211476
PAS_chr3_0394	gi|238032011|emb|FN392321.1|	+	767712	769460	1749	3456.81	2745.28	4168.35	1.51837	0.602525	0.000464377	0.00158344	0.392841	0.00125847
PAS_chr1-4_0296	gi|238029138|emb|FN392319.1|	-	1953263	1954582	1320	8540.41	6786.57	10294.2	1.51686	0.601085	0.00156224	0.00464274	0.485157	0.227224
PAS_chr2-2_0343	gi|238030677|emb|FN392320.1|	+	1741790	1743634	1845	7156.66	5687.37	8625.95	1.51669	0.600923	0.00116497	0.00358186	0.000416872	0.00242802
PAS_chr3_0687	gi|238032011|emb|FN392321.1|	-	1309748	1310839	1092	1152.94	916.538	1389.35	1.51587	0.600144	0.00200738	0.00582222	0.421332	1.80525
PAS_chr2-2_0384	gi|238030677|emb|FN392320.1|	-	1670017	1670982	966	1536.08	1222.28	1849.89	1.51348	0.597866	0.00123455	0.00376836	0.29467	0.374383
PAS_chr3_1048	gi|238032011|emb|FN392321.1|	-	2014485	2015038	554	10341.4	8236.57	12446.1	1.51108	0.595583	0.00248548	0.00705148	1.2673	0.21896
PAS_chr2-1_0317	gi|238030677|emb|FN392320.1|	+	592019	594529	2511	2130.18	1697	2563.36	1.51052	0.595047	0.000770727	0.00247796	0.252736	0.115818
PAS_chr1-1_0280	gi|238029138|emb|FN392319.1|	+	1091193	1093046	1854	2206.2	1759.21	2653.2	1.50818	0.592808	0.000714879	0.00231752	0.00426597	0.16213
PAS_chr3_0305	gi|238032011|emb|FN392321.1|	+	607346	608284	939	1301.87	1038.34	1565.4	1.50759	0.592243	0.00190598	0.00555034	0.257725	0.330942
PAS_chr4_0985	gi|238033210|emb|FN392322.1|	-	1384445	1386160	1716	1426.52	1138.09	1714.94	1.50685	0.591537	0.00174451	0.00512728	0.17501	0.0309319
PAS_chr3_0370	gi|238032011|emb|FN392321.1|	-	724700	726679	1980	3748.53	2990.77	4506.28	1.50673	0.591418	0.000591815	0.00195995	0.0408295	0.0191377
PAS_chr2-1_0354	gi|238030677|emb|FN392320.1|	-	655934	658237	2304	9967.09	7960.71	11973.5	1.50407	0.588872	0.00271376	0.00759703	0.0544697	0.0017027
PAS_chr3_0349	gi|238032011|emb|FN392321.1|	+	690318	691127	810	1077.69	860.984	1294.41	1.5034	0.588232	0.00333962	0.00913213	0.736564	0.534325
PAS_chr1-4_0551	gi|238029138|emb|FN392319.1|	-	2424867	2428913	4047	8493.23	6786.11	10200.3	1.50312	0.587962	0.00231689	0.00662509	0.00532414	1.89478
PAS_chr1-1_0180	gi|238029138|emb|FN392319.1|	-	892887	893536	650	2359.61	1885.83	2833.39	1.50246	0.587328	0.000990373	0.00310149	4.23175	6.40186
PAS_chr2-1_0675	gi|238030677|emb|FN392320.1|	+	1283576	1285360	1785	1728.77	1381.82	2075.72	1.50216	0.587041	0.00126097	0.00383745	0.285262	0.0127723
PAS_chr1-1_0412	gi|238029138|emb|FN392319.1|	-	1326518	1327363	846	6492.44	5192.85	7792.03	1.50053	0.585474	0.00123766	0.00377329	0.863545	0.435086
PAS_chr1-1_0285	gi|238029138|emb|FN392319.1|	+	1102276	1103508	1233	2618.88	2097.14	3140.61	1.49757	0.582624	0.000691276	0.00225388	0.000161914	0.864928
PAS_chr4_0427	gi|238033210|emb|FN392322.1|	+	837595	838197	603	5188.04	4154.78	6221.29	1.49738	0.582443	0.000901121	0.00284662	0.258897	1.13418
PAS_chr4_0198	gi|238033210|emb|FN392322.1|	-	405823	406475	653	1793.66	1436.77	2150.55	1.4968	0.581879	0.00118929	0.00364844	0.419776	1.09101
PAS_chr2-1_0389	gi|238030677|emb|FN392320.1|	-	718203	720188	1986	6461.16	5183.09	7739.23	1.49317	0.578377	0.00140807	0.0042418	0.210613	0.526901
PAS_chr1-1_0101	gi|238029138|emb|FN392319.1|	+	740817	742283	1467	3943.28	3165.09	4721.48	1.49174	0.576993	0.000890878	0.00281778	0.00441883	0.267609
PAS_chr2-2_0422	gi|238030677|emb|FN392320.1|	+	1594876	1595625	750	1082.08	868.796	1295.37	1.49099	0.576275	0.00320848	0.00880479	0.128922	2.64941
PAS_chr1-3_0131	gi|238029138|emb|FN392319.1|	-	240682	242094	1413	1100.46	883.681	1317.24	1.49063	0.57592	0.0034803	0.0094556	0.170551	0.170886
PAS_chr2-1_0174	gi|238030677|emb|FN392320.1|	+	323932	325803	1872	4078.74	3276.01	4881.47	1.49006	0.575373	0.000817742	0.00261255	9.97178e-05	0.779022
PAS_chr1-1_0464	gi|238029138|emb|FN392319.1|	+	597186	598031	846	1314.74	1056.09	1573.4	1.48984	0.575158	0.00228614	0.00654827	0.0589752	2.8104
PAS_c034_0030	gi|238034182|emb|FN392323.1|	-	61889	63601	1713	1616.31	1298.78	1933.83	1.48895	0.5743	0.00180761	0.0052882	0.00457633	0.0235581
PAS_chr2-1_0657	gi|238030677|emb|FN392320.1|	-	1242482	1243891	1410	8857.08	7118.96	10595.2	1.48831	0.573674	0.00301217	0.0083168	0.0401922	0.445772
PAS_chr2-1_0257	gi|238030677|emb|FN392320.1|	+	482906	484210	1305	1217.79	978.936	1456.64	1.48798	0.573356	0.00317045	0.00871185	0.539417	0.0293315
PAS_c131_0013	gi|238032011|emb|FN392321.1|	-	2230376	2231029	654	1424.3	1145.44	1703.17	1.48691	0.572322	0.0020775	0.00600838	0.381956	2.37107
PAS_chr3_0186	gi|238032011|emb|FN392321.1|	+	380477	381742	1266	2130.85	1713.83	2547.88	1.48666	0.572077	0.00107155	0.00333101	0.222776	1.6523
PAS_chr4_0276	gi|238033210|emb|FN392322.1|	+	552563	554053	1491	4227.23	3400.2	5054.25	1.48646	0.571876	0.00109177	0.0033897	0.4584	1.08441
PAS_chr4_0846	gi|238033210|emb|FN392322.1|	+	1591358	1592308	951	2589.84	2084.2	3095.48	1.48521	0.570669	0.000935129	0.0029467	0.755662	0.388547
PAS_chr2-1_0040	gi|238030677|emb|FN392320.1|	-	70761	72305	1545	1879.17	1512.96	2245.37	1.48409	0.569576	0.00143334	0.00430256	0.0242259	0.420425
PAS_chr2-1_0642	gi|238030677|emb|FN392320.1|	-	1210201	1211028	828	2886.61	2326.29	3446.92	1.48173	0.567279	0.00100074	0.00312816	0.158709	0.00281834
PAS_chr4_0731	gi|238033210|emb|FN392322.1|	+	1393070	1394386	1317	9212.75	7427.36	10998.1	1.48076	0.56634	0.00324032	0.00887978	0.00522178	0.412006
PAS_chr1-4_0514	gi|238029138|emb|FN392319.1|	+	2342841	2345126	2286	4871.91	3928.32	5815.5	1.4804	0.565989	0.00125408	0.00381877	0.019175	0.0267898
PAS_chr4_0572	gi|238033210|emb|FN392322.1|	+	1116938	1118314	1377	1376.69	1110.38	1643	1.47968	0.56529	0.0029535	0.00817333	0.122047	0.016127
PAS_chr1-4_0342	gi|238029138|emb|FN392319.1|	-	2038803	2039567	765	1264.8	1020.73	1508.87	1.47823	0.563867	0.00273992	0.00766181	1.35017	6.4286
PAS_chr3_0460	gi|238032011|emb|FN392321.1|	+	888430	889128	699	3534.97	2853.41	4216.54	1.47772	0.56337	0.0014753	0.00441283	7.95901	10.039
PAS_chr4_0266	gi|238033210|emb|FN392322.1|	-	536285	537793	1509	5693.06	4595.61	6790.51	1.47761	0.563262	0.00158814	0.00471142	0.102657	0.130345
PAS_chr1-1_0496	gi|238029138|emb|FN392319.1|	-	1176067	1176954	888	2329.93	1882.04	2777.81	1.47596	0.561651	0.00142399	0.00428211	0.822376	0.728214
PAS_chr1-1_0116	gi|238029138|emb|FN392319.1|	+	766329	767240	912	1393.82	1125.95	1661.69	1.47581	0.561508	0.00335875	0.00917949	1.16143	1.05811
PAS_chr1-4_0639	gi|238029138|emb|FN392319.1|	+	2606333	2607013	681	2364.14	1911.96	2816.32	1.47301	0.558763	0.00119723	0.00366769	0.0743843	2.13897
PAS_chr1-4_0656	gi|238029138|emb|FN392319.1|	+	1672448	1675078	2631	2219.74	1795.53	2643.96	1.47253	0.558295	0.00153474	0.00457174	0.107221	0.222353
PAS_chr4_0488	gi|238033210|emb|FN392322.1|	-	960926	961780	855	5273.98	4266.56	6281.4	1.47224	0.558013	0.00152018	0.00453369	0.624899	0.998702
PAS_chr3_0372	gi|238032011|emb|FN392321.1|	-	728614	729522	909	7920.56	6408.29	9432.83	1.47197	0.55775	0.00314079	0.00863972	0.240144	0.0416709
PAS_chr3_0844	gi|238032011|emb|FN392321.1|	+	1632655	1633647	993	1858.9	1504.18	2213.61	1.47164	0.557428	0.00192313	0.00559328	0.194738	0.0170608
PAS_chr3_0062	gi|238032011|emb|FN392321.1|	-	132959	133921	963	1625.66	1315.95	1935.38	1.4707	0.556505	0.00238883	0.00680693	0.222017	0.454426
PAS_chr1-3_0230	gi|238029138|emb|FN392319.1|	-	428302	429198	897	3256.89	2639.77	3874.02	1.46756	0.553419	0.00144068	0.00432203	1.55313	1.11655
PAS_chr1-4_0086	gi|238029138|emb|FN392319.1|	+	1565819	1566832	1014	1779.75	1442.52	2116.98	1.46755	0.55341	0.00218059	0.00628045	4.83563e-05	0.178532
PAS_chr1-4_0109	gi|238029138|emb|FN392319.1|	+	1611979	1612752	774	6662.46	5400.99	7923.92	1.46713	0.552992	0.00224403	0.00644587	0.387301	1.70385
PAS_chr2-2_0073	gi|238030677|emb|FN392320.1|	+	2246662	2247279	618	3028.73	2455.39	3602.07	1.46701	0.552874	0.00114313	0.00352754	0.435202	2.2051
PAS_chr2-2_0333	gi|238030677|emb|FN392320.1|	+	1755015	1755998	984	3283.44	2661.97	3904.9	1.46692	0.552792	0.00128779	0.00391202	0.00938222	0.0260767
PAS_chr2-1_0342	gi|238030677|emb|FN392320.1|	-	636802	637986	1185	3894.01	3159.8	4628.22	1.46472	0.550623	0.00138033	0.00416812	0.595749	0.0945233
PAS_chr1-4_0034	gi|238029138|emb|FN392319.1|	-	1475185	1476117	933	1822.3	1479.31	2165.3	1.46372	0.549644	0.00238988	0.00680693	0.0627437	0.0845564
PAS_chr1-3_0249	gi|238029138|emb|FN392319.1|	+	462856	464373	1518	5653.38	4599.17	6707.58	1.45843	0.544419	0.00209938	0.0060682	0.0968317	1.69823
PAS_chr2-1_0706	gi|238030677|emb|FN392320.1|	-	1340149	1342107	1959	6766.85	5505.16	8028.55	1.45837	0.544354	0.00277391	0.00773975	0.15284	0.886059
PAS_chr2-2_0135	gi|238030677|emb|FN392320.1|	-	2132742	2133599	858	1542.16	1255.1	1829.23	1.45744	0.543439	0.00360098	0.0097261	0.0700192	0.178758
PAS_chr3_0674	gi|238032011|emb|FN392321.1|	-	1292271	1293969	1699	2497.83	2032.88	2962.77	1.45742	0.543418	0.00182692	0.00534161	0.0827155	0.19651
PAS_FragB_0020	gi|238029138|emb|FN392319.1|	+	2699303	2701585	2283	2822.8	2300.14	3345.45	1.45445	0.540476	0.00161256	0.00477269	0.246108	0.595869
PAS_chr2-1_0451	gi|238030677|emb|FN392320.1|	+	829439	829964	526	2326.99	1896.38	2757.59	1.45413	0.540156	0.00289413	0.00803537	3.34173	16.0708
PAS_chr1-1_0077	gi|238029138|emb|FN392319.1|	+	691405	694458	3054	1976.29	1611.67	2340.91	1.45247	0.538507	0.00247011	0.00701683	0.119691	0.0985196
PAS_chr4_0430	gi|238033210|emb|FN392322.1|	-	842113	843348	1236	2730.82	2227.04	3234.61	1.45242	0.538463	0.00177347	0.00520032	0.0138536	0.121466
PAS_chr3_0766	gi|238032011|emb|FN392321.1|	+	1464043	1464636	594	2813.66	2294.68	3332.63	1.45233	0.538369	0.00156055	0.00464044	0.231853	2.48568
PAS_chr2-1_0530	gi|238030677|emb|FN392320.1|	+	979847	980890	1044	2023.28	1651.1	2395.47	1.45084	0.536886	0.00225783	0.00647816	0.768513	1.46148
PAS_chr4_0901	gi|238033210|emb|FN392322.1|	+	1690654	1691502	849	2150.05	1756.66	2543.44	1.44789	0.533951	0.00207669	0.00600838	0.735854	3.32892
PAS_chr4_0526	gi|238033210|emb|FN392322.1|	-	1027431	1029539	2109	1731.93	1415.42	2048.44	1.44723	0.533296	0.00293963	0.00814386	0.118403	3.01302
PAS_chr4_0719	gi|238033210|emb|FN392322.1|	-	1375367	1376629	1263	2116.79	1730	2503.59	1.44716	0.533226	0.00269692	0.00756243	1.11329	0.454004
PAS_chr2-2_0174	gi|238030677|emb|FN392320.1|	+	2058289	2059554	1266	2272.41	1857.99	2686.84	1.4461	0.532168	0.00252229	0.0071399	1.97779	0.262695
PAS_chr2-1_0033	gi|238030677|emb|FN392320.1|	+	61726	62640	915	1828.7	1496.41	2161	1.44412	0.530193	0.00276596	0.00772607	0.0695509	3.95734
PAS_chr1-1_0395	gi|238029138|emb|FN392319.1|	-	1291703	1293676	1974	2269.64	1857.33	2681.95	1.44398	0.530051	0.00251121	0.00711252	0.918256	0.0564561
PAS_chr2-2_0492	gi|238030677|emb|FN392320.1|	-	1803658	1804836	1179	6828.32	5592.37	8064.26	1.44201	0.528082	0.00352869	0.00955582	0.88782	2.48072
PAS_chr2-2_0122	gi|238030677|emb|FN392320.1|	-	2154247	2155677	1431	1906.76	1562.02	2251.49	1.4414	0.527469	0.00328686	0.00899273	0.750053	2.87474e-05
PAS_chr3_1188	gi|238032011|emb|FN392321.1|	-	781291	782445	1155	4671.11	3831.26	5510.96	1.43842	0.524484	0.00260473	0.00734456	0.0524019	0.455261
PAS_chr3_1082	gi|238032011|emb|FN392321.1|	-	2090653	2092365	1713	2405.12	1973.14	2837.09	1.43786	0.523921	0.00264619	0.00744904	0.438365	0.0010856
PAS_chr2-2_0178	gi|238030677|emb|FN392320.1|	-	2049557	2050894	1338	2068.75	1698.91	2438.59	1.43538	0.521437	0.00350482	0.00951711	0.327655	0.635701
PAS_chr1-1_0067	gi|238029138|emb|FN392319.1|	-	671278	672870	1593	2239.05	1839.9	2638.2	1.43388	0.519923	0.00307601	0.00847534	0.00587016	0.0107393
PAS_chr2-1_0602	gi|238030677|emb|FN392320.1|	+	1120137	1121294	1158	2575.47	2116.36	3034.58	1.43387	0.519914	0.00265901	0.0074768	0.407692	0.0111068
PAS_chr1-1_0191	gi|238029138|emb|FN392319.1|	-	927249	927866	618	4558.74	3746.44	5371.05	1.43364	0.519682	0.0028909	0.00803079	1.436	0.071633
PAS_chr2-2_0017	gi|238030677|emb|FN392320.1|	-	2360196	2362163	1968	2932.98	2410.37	3455.59	1.43363	0.519677	0.00248281	0.00704786	0.00598091	0.148344
PAS_FragD_0024	gi|238033210|emb|FN392322.1|	-	1737981	1739156	1176	3283.76	2699.1	3868.42	1.43323	0.519268	0.0029564	0.00817689	1.98211	2.41245
PAS_chr2-1_0326	gi|238030677|emb|FN392320.1|	+	610645	611541	897	1927.99	1585.15	2270.83	1.43256	0.518596	0.00359907	0.0097261	0.0277767	0.300606
PAS_chr1-3_0254	gi|238029138|emb|FN392319.1|	-	470731	472842	2112	3067.11	2523.7	3610.51	1.43064	0.51666	0.00267103	0.00749812	0.0144521	0.00441187
PAS_chr2-1_0677	gi|238030677|emb|FN392320.1|	+	1288198	1291224	3027	4328.51	3572.08	5084.94	1.42352	0.509466	0.00338675	0.0092361	0.0436687	0.0207632
PAS_chr3_0079	gi|238032011|emb|FN392321.1|	+	176913	179115	2203	3169.11	2616.38	3721.85	1.42252	0.508447	0.00322175	0.00883367	0.0110242	0.0610885
PAS_chr3_1232	gi|238032011|emb|FN392321.1|	+	1691933	1692520	588	2336.62	1929.1	2744.15	1.4225	0.508431	0.00306344	0.00844529	0.00524878	3.65386
PAS_chr3_1167	gi|238032011|emb|FN392321.1|	+	465380	465991	612	4616.79	3812.2	5421.38	1.42211	0.508037	0.00280346	0.00780503	1.71752	8.92124
PAS_chr3_0779	gi|238032011|emb|FN392321.1|	-	1495710	1496294	585	2859.43	2367.38	3351.49	1.4157	0.501511	0.00282293	0.00785491	0.959626	8.81157
PAS_chr2-1_0093	gi|238030677|emb|FN392320.1|	+	165774	167102	1329	3438.03	2847.59	4028.47	1.41469	0.500491	0.00345832	0.00940596	0.117945	0.40357
PAS_chr1-3_0253	gi|238029138|emb|FN392319.1|	-	469467	470540	1074	3480.63	2884.72	4076.55	1.41315	0.498917	0.00367266	0.00989333	0.148194	0.0872553
PAS_chr1-1_0042	gi|238029138|emb|FN392319.1|	-	623383	625512	2130	4372.57	3626.25	5118.88	1.41162	0.497349	0.00366084	0.00986674	0.125027	3.38615
PAS_chr2-1_0412	gi|238030677|emb|FN392320.1|	+	756448	757545	1098	3313.46	2750.86	3876.05	1.40903	0.494702	0.00353039	0.00955582	0.0209584	2.38815
PAS_chr3_0362	gi|238032011|emb|FN392321.1|	+	708252	709109	858	3842.39	4509.24	3175.54	0.70423	-0.505882	0.00340411	0.00927843	11.4653	1.8974
PAS_chr2-2_0142	gi|238030677|emb|FN392320.1|	+	2119681	2126328	6648	4927.91	5795.01	4060.8	0.700741	-0.513047	0.0031916	0.00876522	2.22876	5.34848
PAS_chr3_0543	gi|238032011|emb|FN392321.1|	-	1039698	1041011	1314	2247.3	2644.81	1849.8	0.699407	-0.515795	0.0037152	0.00998669	0.0326386	0.23972
PAS_chr1-1_0451	gi|238029138|emb|FN392319.1|	+	1390637	1393735	3099	3702.52	4357.7	3047.35	0.699303	-0.51601	0.00338502	0.0092361	0.201312	0.000693452
PAS_chr3_0705	gi|238032011|emb|FN392321.1|	-	1343894	1346470	2577	2776.81	3269.65	2283.97	0.698536	-0.517594	0.00352743	0.00955582	0.0113979	0.120429
PAS_chr4_0770	gi|238033210|emb|FN392322.1|	-	1460435	1464355	3921	3401.59	4005.94	2797.24	0.698272	-0.518139	0.00315148	0.00866444	1.41781	0.0479931
PAS_chr1-4_0678	gi|238029138|emb|FN392319.1|	+	2147088	2147630	543	2981.37	3513.06	2449.67	0.697306	-0.520137	0.00215725	0.00622127	53.6977	6.8763
PAS_chr2-2_0297	gi|238030677|emb|FN392320.1|	+	1819924	1827090	7167	2406.33	2838.11	1974.56	0.695732	-0.523397	0.00295166	0.0081727	0.0558595	0.805059
PAS_chr1-3_0233	gi|238029138|emb|FN392319.1|	-	435273	437543	2271	2386.63	2817.37	1955.89	0.694226	-0.526522	0.00266715	0.00749555	0.135849	1.74433
PAS_chr1-3_0037	gi|238029138|emb|FN392319.1|	-	66404	69256	2853	4696.6	5544.86	3848.34	0.694038	-0.526914	0.00338363	0.0092361	2.22637	0.203182
PAS_chr3_0589	gi|238032011|emb|FN392321.1|	-	1116289	1116915	627	1944.87	2296.32	1593.43	0.693907	-0.527187	0.00360332	0.00972725	0.896994	0.171156
PAS_chr1-4_0152	gi|238029138|emb|FN392319.1|	-	1684990	1686956	1967	4876	5758.39	3993.61	0.693529	-0.527972	0.00340761	0.009283	1.93307	0.146542
PAS_chr3_0971	gi|238032011|emb|FN392321.1|	-	1885050	1886456	1407	5176.1	6114.31	4237.89	0.693111	-0.528842	0.00338613	0.0092361	1.64667	0.017175
PAS_chr2-2_0111	gi|238030677|emb|FN392320.1|	+	2174394	2175599	1206	5236.93	6188.79	4285.07	0.692392	-0.530338	0.00369749	0.00994964	1.23784	0.5955
PAS_FragD_0020	gi|238033210|emb|FN392322.1|	+	1744315	1744824	510	4051.93	4789.06	3314.81	0.692162	-0.530818	0.00286604	0.00796611	0.724614	0.262091
PAS_chr4_0026	gi|238033210|emb|FN392322.1|	-	57892	59430	1539	1722.41	2041.83	1402.99	0.687125	-0.541355	0.00303473	0.0083707	2.99733	0.958598
PAS_chr3_0673	gi|238032011|emb|FN392321.1|	+	1291279	1292235	957	1840.61	2182.06	1499.16	0.687036	-0.541541	0.00326059	0.00893049	0.389024	0.0783523
PAS_chr3_0952	gi|238032011|emb|FN392321.1|	-	1853522	1854202	681	3571.31	4234.45	2908.17	0.686789	-0.542061	0.00212983	0.00615271	0.271494	0.0272687
PAS_chr2-2_0498	gi|238030677|emb|FN392320.1|	+	1596039	1598213	2175	4343.79	5151.11	3536.48	0.686548	-0.542567	0.00240576	0.00684832	0.787245	0.163658
PAS_chr2-1_0744	gi|238030677|emb|FN392320.1|	-	1403897	1416346	12450	4006.78	4752.25	3261.3	0.686264	-0.543165	0.00189472	0.00552072	0.271462	0.870302
PAS_chr1-4_0594	gi|238029138|emb|FN392319.1|	-	2517564	2519622	2059	5684.22	6747.29	4621.16	0.684891	-0.546054	0.00293885	0.00814386	2.59864e-07	0.247066
PAS_chr3_0534	gi|238032011|emb|FN392321.1|	+	1024813	1025625	813	2205.84	2618.83	1792.85	0.684599	-0.546669	0.00266974	0.00749812	2.58238	1.11017
PAS_chr4_0160	gi|238033210|emb|FN392322.1|	+	314964	317705	2742	2815.65	3344.48	2286.83	0.683762	-0.548433	0.00204964	0.00593458	2.40751	0.306118
PAS_chr3_0111	gi|238032011|emb|FN392321.1|	+	228617	230350	1734	2500.53	2970.5	2030.55	0.683572	-0.548834	0.00199032	0.00577604	1.55381	0.000374753
PAS_chr1-4_0184	gi|238029138|emb|FN392319.1|	-	1741076	1743667	2592	3588.8	4264.9	2912.69	0.682946	-0.550156	0.00182867	0.00534365	0.772128	0.0272906
PAS_chr4_0636	gi|238033210|emb|FN392322.1|	-	1236424	1241826	5403	5775.16	6867.44	4682.87	0.681894	-0.55238	0.00237599	0.00677879	0.0246711	0.202224
PAS_chr2-2_0048	gi|238030677|emb|FN392320.1|	-	2289851	2291311	1461	6261.77	7454.83	5068.7	0.679922	-0.556559	0.0024705	0.00701683	0.451598	0.190397
PAS_chr4_0797	gi|238033210|emb|FN392322.1|	+	1510438	1513497	3060	4376.33	5210.36	3542.31	0.679858	-0.556694	0.00162416	0.00480421	1.34622	0.257472
PAS_chr3_0818	gi|238032011|emb|FN392321.1|	+	1576431	1578065	1635	1442.21	1717.13	1167.29	0.679791	-0.556838	0.00301355	0.0083168	0.0398389	1.54775
PAS_chr1-4_0313	gi|238029138|emb|FN392319.1|	+	1990609	1990890	282	3966.15	4723.64	3208.66	0.679277	-0.557928	0.00159898	0.00473802	1.94642	0.00351217
PAS_chr2-1_0102	gi|238030677|emb|FN392320.1|	-	187101	188309	1209	2003.03	2386.13	1619.93	0.678896	-0.558738	0.00231462	0.00662235	4.46731	0.441686
PAS_chr2-1_0435	gi|238030677|emb|FN392320.1|	-	802606	804975	2370	2217.25	2643.01	1791.49	0.677821	-0.561025	0.00164532	0.00485828	1.58195	0.315888
PAS_chr1-4_0425	gi|238029138|emb|FN392319.1|	-	2185784	2187037	1254	2541.43	3029.55	2053.31	0.677761	-0.561152	0.00158671	0.00470993	1.65875	0.000153283
PAS_chr4_0315	gi|238033210|emb|FN392322.1|	+	630699	634337	3639	5661.31	6749.06	4573.55	0.677657	-0.561373	0.00216769	0.00624782	0.0212955	0.0559085
PAS_chr4_0164	gi|238033210|emb|FN392322.1|	+	327770	328024	255	2155.23	2570.77	1739.7	0.676723	-0.563362	0.000707999	0.00229816	32.0207	38.7785
PAS_chr1-1_0420	gi|238029138|emb|FN392319.1|	+	1337162	1337983	822	6167.32	7362.46	4972.19	0.675343	-0.566308	0.00235267	0.00672361	0.569175	0.409547
PAS_chr2-1_0869	gi|238030677|emb|FN392320.1|	+	1151443	1153419	1977	1237.41	1477.86	996.959	0.674598	-0.567901	0.00362796	0.00978853	0.185911	0.334107
PAS_chr4_0604	gi|238033210|emb|FN392322.1|	-	1178387	1179760	1374	2449.33	2925.59	1973.08	0.67442	-0.56828	0.00136346	0.00411966	0.0202648	0.0256551
PAS_chr3_0969	gi|238032011|emb|FN392321.1|	+	1881100	1883550	2451	2473.09	2954.04	1992.13	0.674375	-0.568376	0.00115949	0.0035715	0.0388501	1.85391
PAS_chr1-4_0674	gi|238029138|emb|FN392319.1|	-	2087778	2088089	312	7416.7	8860.28	5973.12	0.674145	-0.568869	0.00277066	0.00773496	0.0629825	0.00046683
PAS_chr4_0853	gi|238033210|emb|FN392322.1|	-	1601806	1602357	552	4817.87	5756.15	3879.59	0.673989	-0.569202	0.00184193	0.00537928	10.7106	1.85873
PAS_chr3_0523	gi|238032011|emb|FN392321.1|	+	1001488	1006098	4611	5207.03	6221.51	4192.55	0.673879	-0.569439	0.00155753	0.00463418	2.06396e-05	0.114394
PAS_chr3_0412	gi|238032011|emb|FN392321.1|	+	803200	806157	2958	3485.21	4165.53	2804.89	0.673359	-0.570553	0.00119957	0.00367263	5.99524e-05	0.00139315
PAS_chr4_0100	gi|238033210|emb|FN392322.1|	-	197500	199758	2259	6723.59	8036.59	5410.59	0.673244	-0.570798	0.00218149	0.00628045	0.0508528	0.128781
PAS_chr4_0915	gi|238033210|emb|FN392322.1|	-	90886	91266	381	1532.55	1832.26	1232.85	0.672858	-0.571627	0.00279905	0.00779701	0.331678	0.836572
PAS_chr2-1_0436	gi|238030677|emb|FN392320.1|	-	805214	807100	1887	1842.46	2203.53	1481.38	0.672276	-0.572875	0.00179214	0.00525204	0.0854084	1.95576e-06
PAS_chr4_0717	gi|238033210|emb|FN392322.1|	-	1371610	1374115	2506	1882.99	2252.36	1513.62	0.672015	-0.573434	0.00172332	0.00507088	0.0688657	0.00332366
PAS_chr2-1_0411	gi|238030677|emb|FN392320.1|	+	754716	756200	1485	2523.55	3018.68	2028.42	0.671955	-0.573563	0.00126528	0.00384826	0.0660991	0.0261002
PAS_chr4_0647	gi|238033210|emb|FN392322.1|	-	1255297	1258542	3246	4579.43	5483.06	3675.8	0.670392	-0.576922	0.00116392	0.00358081	0.00878606	0.146505
PAS_chr2-2_0311	gi|238030677|emb|FN392320.1|	-	1791291	1791803	513	1597.5	1912.76	1282.23	0.670354	-0.577005	0.00179398	0.00525439	5.50676	1.15545
PAS_chr1-1_0100	gi|238029138|emb|FN392319.1|	+	739779	740126	348	1558.2	1865.99	1250.4	0.670101	-0.577549	0.00162587	0.00480646	2.78446	4.2262
PAS_chr2-2_0084	gi|238030677|emb|FN392320.1|	-	2225270	2226847	1578	4391.4	5265.12	3517.68	0.668111	-0.58184	0.00116708	0.00358616	0.831631	0.314128
PAS_chr2-1_0249	gi|238030677|emb|FN392320.1|	+	469206	470018	813	1741.24	2087.68	1394.8	0.668108	-0.581847	0.00173405	0.00509949	1.29988	0.0885288
PAS_chr4_0098	gi|238033210|emb|FN392322.1|	+	194369	196039	1671	1699.77	2038.09	1361.45	0.667999	-0.582081	0.00158592	0.00470993	0.888713	0.501462
PAS_chr2-2_0490	gi|238030677|emb|FN392320.1|	-	1839822	1841888	2067	1214.68	1456.73	972.624	0.667678	-0.582775	0.00261285	0.00736334	0.221646	2.22418
PAS_chr4_0052	gi|238033210|emb|FN392322.1|	-	107820	109082	1263	9522.3	11426.7	7617.86	0.66667	-0.584954	0.00327086	0.00895378	0.000284678	0.0520779
PAS_chr3_0213	gi|238032011|emb|FN392321.1|	-	423308	424990	1683	1437.99	1725.76	1150.23	0.666505	-0.585312	0.00180365	0.00527968	0.284235	2.19111
PAS_chr4_0431	gi|238033210|emb|FN392322.1|	-	843539	849475	5937	9566.07	11484	7648.11	0.665979	-0.586451	0.00263413	0.00741919	0.377668	1.78633
PAS_chr2-1_0501	gi|238030677|emb|FN392320.1|	-	918607	921273	2667	5366.61	6442.68	4290.54	0.665956	-0.586501	0.00112931	0.00348915	0.0665991	0.415576
PAS_chr1-1_0065	gi|238029138|emb|FN392319.1|	-	667300	669432	2133	1779.4	2136.37	1422.43	0.665816	-0.586804	0.00139985	0.00422206	1.57593	0.188122
PAS_chr1-4_0438	gi|238029138|emb|FN392319.1|	-	2214574	2217066	2493	1929.46	2317.75	1541.18	0.664946	-0.58869	0.00135655	0.00410121	0.0412562	0.346467
PAS_chr3_0954	gi|238032011|emb|FN392321.1|	+	1857537	1858622	1086	1876.51	2254.4	1498.63	0.664756	-0.589103	0.00108616	0.00337436	2.73365	1.53913
PAS_chr1-4_0585	gi|238029138|emb|FN392319.1|	+	2496675	2498450	1776	2200.91	2644.41	1757.41	0.664577	-0.589493	0.00110486	0.00342406	0.133436	0.175353
PAS_chr2-1_0366	gi|238030677|emb|FN392320.1|	+	674845	678396	3552	8787.67	10558.6	7016.77	0.664557	-0.589534	0.00243619	0.00692715	0.0322352	0.209884
PAS_chr1-4_0081	gi|238029138|emb|FN392319.1|	+	1557817	1559484	1668	2129.92	2560.05	1699.78	0.663964	-0.590823	0.00111776	0.00345979	3.99002	0.119737
PAS_chr1-4_0403	gi|238029138|emb|FN392319.1|	-	2150904	2152394	1491	6106.81	7344.67	4868.95	0.662922	-0.593088	0.00111509	0.00345363	0.0265785	1.25634
PAS_chr3_0488	gi|238032011|emb|FN392321.1|	+	926526	930008	3483	8648.56	10402.3	6894.85	0.662822	-0.593306	0.00231099	0.00661571	0.02277	0.0703033
PAS_chr2-2_0239	gi|238030677|emb|FN392320.1|	-	1943544	1944386	843	993.998	1195.79	792.202	0.66249	-0.594029	0.00342831	0.00932935	2.23048	0.895474
PAS_chr1-4_0116	gi|238029138|emb|FN392319.1|	-	1620832	1621956	1125	1464.71	1762.59	1166.83	0.662	-0.595096	0.00188509	0.00549584	1.17705	0.134328
PAS_FragB_0056	gi|238029138|emb|FN392319.1|	-	2759410	2763318	3909	2792.17	3360.18	2224.16	0.661917	-0.595277	0.000733241	0.00236651	0.370482	0.120041
PAS_chr1-4_0440	gi|238029138|emb|FN392319.1|	-	2219382	2220932	1551	1598.98	1924.78	1273.18	0.661466	-0.596261	0.00142705	0.00428876	1.86352	0.161448
PAS_chr2-1_0046	gi|238030677|emb|FN392320.1|	+	77696	78083	388	2935.36	3533.69	2337.04	0.661361	-0.59649	0.000968736	0.00304403	0.000768435	3.95946
PAS_chr3_0524	gi|238032011|emb|FN392321.1|	-	1006081	1008981	2901	3371.02	4058.43	2683.61	0.661243	-0.596747	0.000660208	0.00216382	0.291226	0.366532
PAS_chr2-1_0118	gi|238030677|emb|FN392320.1|	+	215905	217332	1428	2115.94	2547.68	1684.2	0.661074	-0.597116	0.000969021	0.00304403	0.035186	0.057096
PAS_chr1-1_0273	gi|238029138|emb|FN392319.1|	+	1079757	1081058	1302	3622.14	4361.31	2882.96	0.661032	-0.597207	0.000872375	0.00276616	0.00287858	2.23529
PAS_chr2-1_0283	gi|238030677|emb|FN392320.1|	-	533607	534428	822	1267.95	1526.97	1008.93	0.660743	-0.59784	0.00320948	0.00880479	10.867	5.73847
PAS_chr2-2_0259	gi|238030677|emb|FN392320.1|	-	1906282	1908120	1839	3582.89	4314.81	2850.97	0.660742	-0.597842	0.000717573	0.00232422	3.46765	0.0137166
PAS_chr1-1_0448	gi|238029138|emb|FN392319.1|	+	1387695	1388372	678	2071.86	2495.54	1648.18	0.660451	-0.598478	0.000965981	0.00303825	0.862195	0.0119049
PAS_chr1-4_0244	gi|238029138|emb|FN392319.1|	-	1844997	1846511	1515	3433.51	4135.7	2731.33	0.660426	-0.598531	0.000726401	0.00234967	1.18996	0.10909
PAS_chr1-4_0355	gi|238029138|emb|FN392319.1|	+	2061676	2063064	1389	4460.06	5373.99	3546.14	0.659872	-0.599742	0.000823826	0.00263032	0.0942162	0.193287
PAS_chr2-2_0275	gi|238030677|emb|FN392320.1|	+	1874465	1875877	1413	1755.28	2116.01	1394.55	0.659046	-0.601548	0.00112256	0.00347041	0.0122678	0.0292622
PAS_chr1-1_0130	gi|238029138|emb|FN392319.1|	+	802100	805153	3054	3340.38	4026.92	2653.84	0.659026	-0.601594	0.000608576	0.00201152	0.0333077	0.166181
PAS_chr1-1_0335	gi|238029138|emb|FN392319.1|	-	1188903	1189652	750	1332.56	1606.68	1058.44	0.658775	-0.602143	0.00218963	0.00630031	2.80203	0.902836
PAS_chr2-2_0459	gi|238030677|emb|FN392320.1|	-	2222835	2225081	2247	3889.2	4689.3	3089.1	0.658755	-0.602187	0.000697471	0.00226835	1.08937	0.088291
PAS_chr4_0710	gi|238033210|emb|FN392322.1|	+	1360783	1361850	1068	1072.03	1292.64	851.415	0.658662	-0.60239	0.00300659	0.00830665	0.501648	0.0281324
PAS_chr1-4_0158	gi|238029138|emb|FN392319.1|	-	1699476	1700129	654	4967.69	5993.76	3941.63	0.657622	-0.60467	0.000829753	0.00264622	0.0227546	0.198325
PAS_chr1-4_0379	gi|238029138|emb|FN392319.1|	+	2103705	2104912	1208	2514.77	3034.7	1994.83	0.657342	-0.605285	0.000676367	0.00221107	0.658034	0.021192
PAS_chr4_0239	gi|238033210|emb|FN392322.1|	+	482791	486267	3477	2493.36	3009.11	1977.61	0.657209	-0.605576	0.000544048	0.0018184	0.0899413	2.09958
PAS_chr4_0119	gi|238033210|emb|FN392322.1|	+	231393	239202	7810	4264.97	5147.52	3382.42	0.657098	-0.605819	0.000586609	0.00194653	0.402319	0.565861
PAS_chr1-4_0290	gi|238029138|emb|FN392319.1|	-	1939845	1940960	1116	12355.7	14914.3	9797.24	0.656904	-0.606245	0.00370949	0.00997663	0.000197941	0.264467
PAS_chr3_0757	gi|238032011|emb|FN392321.1|	-	1442398	1444086	1689	1579.27	1906.34	1252.2	0.656864	-0.606333	0.00129836	0.00394176	1.2748	0.0127826
PAS_chr4_0750	gi|238033210|emb|FN392322.1|	-	1424122	1424697	576	1678.33	2026.61	1330.05	0.656293	-0.607588	0.00123443	0.00376836	3.45339	0.526461
PAS_chr1-1_0148	gi|238029138|emb|FN392319.1|	-	837377	838339	963	1008.99	1218.65	799.333	0.655916	-0.608417	0.00290811	0.00806534	0.147661	0.075984
PAS_chr3_0654	gi|238032011|emb|FN392321.1|	-	1248689	1250932	2244	950.002	1147.51	752.491	0.655759	-0.608763	0.00350868	0.0095174	1.37185	0.0436182
PAS_chr2-1_0507	gi|238030677|emb|FN392320.1|	-	929938	932559	2622	1916.5	2315.73	1517.28	0.655205	-0.609982	0.000844648	0.00268496	1.25895	0.00018395
PAS_chr4_0394	gi|238033210|emb|FN392322.1|	-	790655	792451	1797	2775.01	3354.74	2195.28	0.65438	-0.611799	0.000535434	0.00179434	0.394426	0.0465484
PAS_chr1-3_0109	gi|238029138|emb|FN392319.1|	-	210784	212109	1326	1240.46	1500.54	980.377	0.65335	-0.614072	0.00159411	0.00472637	0.0121414	0.69747
PAS_chr1-3_0101	gi|238029138|emb|FN392319.1|	-	193424	194230	807	3174.74	3840.41	2509.06	0.653332	-0.614111	0.000469659	0.0015993	0.476528	0.176446
PAS_chr4_0123	gi|238033210|emb|FN392322.1|	-	245393	246457	1065	1100.85	1331.88	869.812	0.65307	-0.614691	0.00249043	0.00706157	0.167501	0.440568
PAS_chr4_0067	gi|238033210|emb|FN392322.1|	-	131996	134065	2070	1249.57	1512.17	986.965	0.65268	-0.615551	0.00138414	0.00417716	0.376172	2.24356
PAS_chr2-1_0541	gi|238030677|emb|FN392320.1|	-	1005828	1007723	1896	1670.98	2022.25	1319.7	0.652591	-0.615749	0.00099646	0.00311863	0.977075	0.0317181
PAS_chr1-1_0110	gi|238029138|emb|FN392319.1|	-	756510	757226	717	6932.06	8389.42	5474.7	0.652571	-0.615793	0.00110211	0.00341762	0.354168	0.0714136
PAS_FragB_0054	gi|238029138|emb|FN392319.1|	-	2757392	2758690	1299	2946.78	3566.48	2327.08	0.652487	-0.615978	0.000572473	0.00190503	4.72872	0.978525
PAS_chr2-2_0405	gi|238030677|emb|FN392320.1|	+	1635645	1637536	1892	5305.92	6424.84	4187.01	0.651691	-0.617739	0.000649147	0.00213171	0.727165	0.0208351
PAS_chr1-1_0145	gi|238029138|emb|FN392319.1|	-	831016	834081	3066	1064.94	1289.64	840.236	0.651526	-0.618105	0.00220529	0.00634179	0.60406	0.138688
PAS_chr1-4_0102	gi|238029138|emb|FN392319.1|	-	1595114	1596592	1479	4204.64	5093.42	3315.87	0.651009	-0.61925	0.00051428	0.00173377	2.84896	0.0627722
PAS_chr4_0564	gi|238033210|emb|FN392322.1|	-	1104146	1105171	1026	2210.75	2678.35	1743.15	0.650829	-0.61965	0.00061551	0.00203178	0.967317	0.399828
PAS_chr3_0560	gi|238032011|emb|FN392321.1|	-	1065668	1069953	4286	5851.42	7090.69	4612.14	0.650451	-0.620488	0.000698995	0.00227185	0.978953	0.0827742
PAS_chr1-1_0036	gi|238029138|emb|FN392319.1|	+	611271	612866	1596	5866.46	7108.95	4623.98	0.650444	-0.620503	0.000627298	0.002068	2.9293	0.864663
PAS_chr1-4_0321	gi|238029138|emb|FN392319.1|	+	2003552	2004928	1377	3497.79	4239.7	2755.89	0.650021	-0.621442	0.000418775	0.00144644	0.0328874	0.0134828
PAS_chr2-2_0315	gi|238030677|emb|FN392320.1|	+	1781555	1783426	1872	1939.72	2351.29	1528.14	0.649917	-0.621673	0.00076756	0.00246935	3.51141	1.06327
PAS_chr4_0366	gi|238033210|emb|FN392322.1|	+	738906	740537	1632	2558.88	3104.13	2013.63	0.648692	-0.624394	0.000468706	0.00159713	2.82191	0.0927626
PAS_chr2-1_0585	gi|238030677|emb|FN392320.1|	-	1082083	1082790	708	2926.19	3550.36	2302.03	0.648393	-0.625059	0.00043647	0.00149432	0.951706	0.31975
PAS_chr1-4_0435	gi|238029138|emb|FN392319.1|	-	2205931	2209206	3276	773.973	939.469	608.478	0.647683	-0.626641	0.00351374	0.00952601	0.104362	0.364011
PAS_chr1-4_0182	gi|238029138|emb|FN392319.1|	-	1738172	1738825	654	2016.66	2448.21	1585.11	0.647458	-0.627142	0.00064007	0.00210463	0.205315	0.985963
PAS_chr3_0110	gi|238032011|emb|FN392321.1|	-	226274	228238	1965	1668.98	2026.51	1311.45	0.647146	-0.627837	0.00069284	0.00225618	0.317162	0.412967
PAS_chr3_0045	gi|238032011|emb|FN392321.1|	+	110554	112191	1638	910.068	1105.37	714.765	0.646629	-0.628989	0.00285731	0.00794621	1.29966	0.0918078
PAS_chr2-2_0095	gi|238030677|emb|FN392320.1|	-	2199218	2205154	5937	5677.74	6896.27	4459.21	0.646611	-0.629029	0.000500528	0.00169191	0.0495276	1.08939
PAS_chr1-3_0220	gi|238029138|emb|FN392319.1|	+	404112	405281	1170	1037.46	1260.18	814.727	0.646514	-0.629246	0.00195407	0.00567733	2.36471	0.0515323
PAS_chr3_0960	gi|238032011|emb|FN392321.1|	+	1864267	1865061	795	1896.12	2303.21	1489.04	0.646506	-0.629265	0.00058018	0.00192772	0.0186128	0.00493822
PAS_chr4_0661	gi|238033210|emb|FN392322.1|	-	1278203	1279102	900	1458.17	1771.34	1145	0.646404	-0.629491	0.000833438	0.00265599	0.301402	1.14785
PAS_chr3_1226	gi|238032011|emb|FN392321.1|	-	1645814	1649093	3280	12978.5	15767.4	10189.5	0.646239	-0.62986	0.00271192	0.00759608	0.00585564	0.0706569
PAS_chr2-1_0702	gi|238030677|emb|FN392320.1|	+	1336344	1337369	1026	1752.77	2131.72	1373.82	0.644467	-0.633822	0.000656309	0.00215244	0.72745	0.0739643
PAS_chr4_0161	gi|238033210|emb|FN392322.1|	+	317908	318405	498	1920.8	2336.35	1505.26	0.644278	-0.634246	0.000436464	0.00149432	1.58421	1.22954
PAS_FragB_0012	gi|238029138|emb|FN392319.1|	-	2684345	2689024	4680	7880.6	9586.19	6175.01	0.644157	-0.634515	0.000879557	0.00278719	0.45716	0.554734
PAS_chr1-1_0197	gi|238029138|emb|FN392319.1|	-	935036	936538	1503	2932.87	3568.19	2297.56	0.643902	-0.635087	0.000319194	0.00113419	0.164376	0.0268274
PAS_chr1-1_0334	gi|238029138|emb|FN392319.1|	-	1187840	1188643	804	2856.59	3475.67	2237.52	0.643769	-0.635386	0.000334607	0.00117986	0.392098	0.0119917
PAS_chr1-1_0035	gi|238029138|emb|FN392319.1|	-	608498	610612	2115	6291.36	7655.91	4926.81	0.64353	-0.635922	0.000531413	0.00178441	0.0153036	0.732819
PAS_chr1-1_0246	gi|238029138|emb|FN392319.1|	+	1033646	1034407	762	1043.98	1270.48	817.471	0.643434	-0.636136	0.00195672	0.00568179	0.0783147	0.336904
PAS_chr4_0186	gi|238033210|emb|FN392322.1|	-	378776	382834	4059	2411.25	2935.99	1886.51	0.642546	-0.638128	0.000287102	0.00103101	0.0246304	1.63486
PAS_chr2-2_0307	gi|238030677|emb|FN392320.1|	+	1797002	1799812	2811	4420.05	5382.92	3457.18	0.642251	-0.638791	0.000322555	0.00114293	0.101477	0.206759
PAS_chr1-1_0177	gi|238029138|emb|FN392319.1|	-	886481	887704	1224	2167.64	2640.13	1695.14	0.642066	-0.639207	0.000430298	0.00148019	0.498487	0.308128
PAS_chr2-1_0832	gi|238030677|emb|FN392320.1|	+	701666	703273	1608	1053.47	1283.27	823.675	0.641858	-0.639675	0.00164856	0.00486503	0.994179	0.0405672
PAS_chr1-4_0146	gi|238029138|emb|FN392319.1|	-	1676384	1677607	1224	905.517	1103.08	707.957	0.641803	-0.639798	0.00227821	0.00652923	2.83517e-05	0.0266746
PAS_chr1-4_0356	gi|238029138|emb|FN392319.1|	+	2064110	2067121	3012	2198.55	2679.59	1717.51	0.640962	-0.641689	0.000321201	0.0011403	0.123917	0.608402
PAS_chr4_0383	gi|238033210|emb|FN392322.1|	-	769717	770241	525	1391.13	1695.97	1086.29	0.640511	-0.642704	0.000811269	0.00259514	3.83806	0.0579305
PAS_chr3_1109	gi|238032011|emb|FN392321.1|	+	2144597	2145412	816	1505.12	1835.18	1175.07	0.640301	-0.643177	0.000815749	0.00260782	2.70625	0.817294
PAS_chr3_0133	gi|238032011|emb|FN392321.1|	+	269861	270790	930	2284.74	2785.77	1783.7	0.64029	-0.643202	0.0003705	0.0012965	0.0771812	0.407895
PAS_chr4_0583	gi|238033210|emb|FN392322.1|	+	1138197	1140719	2523	4414.76	5385.37	3444.15	0.639538	-0.644897	0.000354016	0.00124475	0.0902784	1.12659
PAS_chr1-4_0236	gi|238029138|emb|FN392319.1|	-	1836338	1837750	1413	3746.66	4571.03	2922.28	0.639304	-0.645426	0.000266275	0.000962352	0.031723	0.00958561
PAS_chr4_0323	gi|238033210|emb|FN392322.1|	-	654308	655675	1368	969.09	1182.44	755.739	0.639135	-0.645808	0.00176874	0.00518946	0.0749622	0.0552464
PAS_chr2-2_0045	gi|238030677|emb|FN392320.1|	-	2296092	2301491	5400	3253.02	3971.36	2534.69	0.638242	-0.647824	0.000184222	0.000698169	0.269081	3.17401
PAS_chr3_1162	gi|238032011|emb|FN392321.1|	+	428902	430113	1212	10719.9	13089.6	8350.23	0.637927	-0.648536	0.00132763	0.00401857	0.0371566	0.111078
PAS_chr1-1_0244	gi|238029138|emb|FN392319.1|	-	1027487	1029889	2403	2334.65	2850.82	1818.49	0.637885	-0.648632	0.000301923	0.00107736	0.63832	0.0389267
PAS_chr3_0948	gi|238032011|emb|FN392321.1|	-	1847883	1848899	1017	3439.92	4204.53	2675.3	0.636289	-0.652246	0.000199088	0.000745588	0.57278	0.456548
PAS_chr1-3_0099	gi|238029138|emb|FN392319.1|	+	185647	187506	1860	3418.91	4179.65	2658.18	0.635983	-0.652941	0.00022217	0.000822904	0.81571	0.0112284
PAS_chr3_0084	gi|238032011|emb|FN392321.1|	+	187928	190717	2790	2078.07	2540.63	1615.51	0.63587	-0.653196	0.00029604	0.00105888	0.93056	0.105908
PAS_chr2-2_0133	gi|238030677|emb|FN392320.1|	+	2134685	2135833	1149	1746.32	2135.55	1357.08	0.635472	-0.654099	0.000430195	0.00148019	0.323014	0.0500085
PAS_chr4_0131	gi|238033210|emb|FN392322.1|	-	260659	261162	504	6370.26	7792.72	4947.79	0.634925	-0.655342	0.000431703	0.00148402	0.00934945	0.0271618
PAS_chr3_0094	gi|238032011|emb|FN392321.1|	+	202296	205295	3000	4118.92	5038.68	3199.16	0.634921	-0.655352	0.000200185	0.000749143	0.000223026	0.625609
PAS_c121_0015	gi|238029138|emb|FN392319.1|	-	2655371	2658595	3225	2297.85	2811.41	1784.3	0.634663	-0.655938	0.000224433	0.000828866	0.128213	0.595482
PAS_chr1-3_0149	gi|238029138|emb|FN392319.1|	-	275739	276616	878	2448.25	2996.53	1899.97	0.634055	-0.65732	0.000263718	0.000955836	0.657812	0.704696
PAS_chr2-1_0531	gi|238030677|emb|FN392320.1|	-	981012	986672	5661	5607.27	6863.52	4351.02	0.633934	-0.657596	0.00030847	0.0010984	0.29636	0.0681936
PAS_FragD_0003	gi|238033210|emb|FN392322.1|	+	1772440	1774053	1614	4382.35	5364.39	3400.31	0.633866	-0.65775	0.000222051	0.000822904	0.370382	0.0430493
PAS_chr3_0504	gi|238032011|emb|FN392321.1|	+	964689	966506	1818	7504.29	9187.65	5820.92	0.633559	-0.65845	0.000643243	0.00211369	0.16676	0.770446
PAS_chr1-4_0489	gi|238029138|emb|FN392319.1|	-	2296824	2298008	1185	2606.25	3191.25	2021.25	0.633371	-0.658876	0.000189972	0.000717279	2.57517	0.362413
PAS_chr3_0601	gi|238032011|emb|FN392321.1|	-	1135874	1136887	1014	2736.17	3350.53	2121.81	0.633277	-0.659092	0.000219139	0.000813464	0.0676334	0.214423
PAS_chr1-4_0220	gi|238029138|emb|FN392319.1|	-	1808457	1810379	1923	17912.5	21947.8	13877.2	0.632279	-0.661367	0.002578	0.00727727	0.0849343	0.000265108
PAS_chr1-4_0535	gi|238029138|emb|FN392319.1|	+	2385319	2388549	3231	2635.9	3229.74	2042.06	0.632269	-0.66139	0.000208856	0.000778715	1.52376	0.0774365
PAS_chr3_0984	gi|238032011|emb|FN392321.1|	-	1902853	1903761	909	2836.33	3475.5	2197.15	0.632182	-0.661588	0.000242248	0.000884982	6.51845	2.33787
PAS_chr3_1245	gi|238032011|emb|FN392321.1|	-	1877490	1878584	1095	987.938	1210.75	765.123	0.63194	-0.662141	0.00144458	0.00433118	0.245283	0.34722
PAS_chr2-2_0050	gi|238030677|emb|FN392320.1|	-	2285850	2288638	2789	5065.01	6207.55	3922.48	0.631889	-0.662257	0.000249003	0.000907044	0.499022	0.00172394
PAS_chr3_0222	gi|238032011|emb|FN392321.1|	-	445350	446039	690	3321.53	4071.7	2571.36	0.631521	-0.663098	0.000180938	0.000686753	0.168948	0.0637046
PAS_chr1-4_0212	gi|238029138|emb|FN392319.1|	+	1793473	1795103	1631	1405.94	1723.53	1088.36	0.63147	-0.663215	0.000482537	0.00163765	1.34911	0.856423
PAS_chr1-4_0106	gi|238029138|emb|FN392319.1|	-	1603488	1604741	1254	1068.42	1309.96	826.874	0.63122	-0.663784	0.000974118	0.00305437	0.627703	0.363341
PAS_chr4_0069	gi|238033210|emb|FN392322.1|	-	135055	136053	999	1114.29	1366.34	862.243	0.631061	-0.66415	0.000997754	0.00312075	0.1638	0.0143573
PAS_chr3_0148	gi|238032011|emb|FN392321.1|	+	298739	303589	4851	5464.99	6703.55	4226.44	0.630478	-0.665483	0.000232884	0.000855708	0.0694916	0.561812
PAS_chr4_0654	gi|238033210|emb|FN392322.1|	+	1266285	1270047	3763	5265.26	6459.47	4071.06	0.630246	-0.666013	0.000236782	0.000867276	0.669447	0.0208785
PAS_chr4_0354	gi|238033210|emb|FN392322.1|	-	714912	716525	1614	4042.93	4961.56	3124.31	0.629703	-0.667257	0.00018394	0.000697623	2.93134	0.119303
PAS_chr3_0519	gi|238032011|emb|FN392321.1|	-	995755	997416	1662	571.165	701.063	441.267	0.629425	-0.667894	0.00346229	0.00941171	0.468948	0.128114
PAS_chr1-3_0285	gi|238029138|emb|FN392319.1|	-	514184	515893	1710	2036.15	2499.44	1572.86	0.629286	-0.668212	0.000242862	0.000886587	0.0172732	0.0879595
PAS_chr3_0195	gi|238032011|emb|FN392321.1|	+	391466	393436	1971	3039.94	3732.36	2347.52	0.628963	-0.668952	0.000142936	0.00055541	0.351931	0.320938
PAS_chr2-2_0143	gi|238030677|emb|FN392320.1|	-	2115995	2118799	2805	2671.89	3281.43	2062.36	0.628493	-0.670031	0.000161287	0.000618187	0.00483905	0.000198236
PAS_chr1-4_0588	gi|238029138|emb|FN392319.1|	-	2504971	2505890	920	21156.1	25984.1	16328	0.628382	-0.670285	0.0022627	0.00648847	2.06428	0.597085
PAS_chr1-1_0287	gi|238029138|emb|FN392319.1|	+	1106519	1108030	1512	2311.49	2840.69	1782.29	0.627415	-0.672507	0.000196493	0.000737504	0.182504	0.586563
PAS_chr1-4_0335	gi|238029138|emb|FN392319.1|	+	2028533	2029132	600	1484.3	1824.12	1144.47	0.627408	-0.672525	0.00043394	0.00148868	0.00715933	0.0601515
PAS_chr3_0258	gi|238032011|emb|FN392321.1|	+	514810	516121	1312	2573.34	3162.8	1983.89	0.627257	-0.672872	0.000175151	0.000666285	0.148294	0.540709
PAS_chr3_1240	gi|238032011|emb|FN392321.1|	-	1807489	1808859	1371	1002.44	1232.1	772.776	0.6272	-0.673002	0.001026	0.00320515	0.396045	0.0944612
PAS_chr2-1_0807	gi|238030677|emb|FN392320.1|	+	83824	88701	4878	4476.76	5502.6	3450.91	0.627142	-0.673136	0.000145589	0.000564185	0.123329	0.660006
PAS_chr2-1_0235	gi|238030677|emb|FN392320.1|	+	442707	444437	1731	3083.83	3790.91	2376.74	0.626958	-0.67356	0.000131478	0.000514838	0.399274	0.142063
PAS_chr3_0903	gi|238032011|emb|FN392321.1|	-	1757812	1758981	1170	1678.11	2063.32	1292.9	0.62661	-0.67436	0.000292258	0.00104803	0.725143	0.108119
PAS_chr2-1_0714	gi|238030677|emb|FN392320.1|	-	1357097	1357623	527	932.416	1146.85	717.978	0.626042	-0.675668	0.00152621	0.004549	17.0528	1.90936
PAS_chr1-1_0109	gi|238029138|emb|FN392319.1|	-	755309	756232	924	7532.05	9266.32	5797.78	0.625683	-0.676495	0.000433611	0.00148855	0.160204	0.244814
PAS_chr2-2_0141	gi|238030677|emb|FN392320.1|	-	2126430	2128076	1647	1632.64	2008.57	1256.72	0.625681	-0.676501	0.000315348	0.0011221	0.0986983	0.0319647
PAS_chr4_0650	gi|238033210|emb|FN392322.1|	-	1261398	1261904	507	1438.17	1769.65	1106.68	0.625366	-0.677227	0.0004936	0.00167296	2.02407	1.2943
PAS_chr1-1_0291	gi|238029138|emb|FN392319.1|	-	1111535	1112761	1227	1197.12	1473.51	920.719	0.624846	-0.678427	0.000553687	0.00184696	0.602308	0.833799
PAS_chr2-1_0065	gi|238030677|emb|FN392320.1|	+	115122	118688	3567	4783.81	5890.9	3676.71	0.624135	-0.68007	0.000142282	0.000553294	0.00672032	0.326038
PAS_chr4_0174	gi|238033210|emb|FN392322.1|	-	355765	357804	2040	2363.99	2911.28	1816.7	0.62402	-0.680335	0.000174313	0.000664094	0.634796	1.34545
PAS_chr3_0541	gi|238032011|emb|FN392321.1|	+	1038333	1038734	402	831.526	1024.04	639.01	0.624007	-0.680365	0.00163091	0.00481857	0.993423	0.634853
PAS_chr3_0267	gi|238032011|emb|FN392321.1|	-	532695	533930	1236	2422.06	2983.49	1860.63	0.623642	-0.68121	0.000145658	0.000564185	0.0780982	0.0904253
PAS_chr2-1_0781	gi|238030677|emb|FN392320.1|	-	1492548	1493798	1251	1096.66	1351.05	842.267	0.623415	-0.681736	0.000793506	0.00254314	4.76106	0.072852
PAS_chr1-1_0058	gi|238029138|emb|FN392319.1|	-	656720	658222	1503	2223.77	2740.04	1707.49	0.623163	-0.682319	0.000125954	0.000496275	0.118457	1.15822
PAS_chr1-4_0087	gi|238029138|emb|FN392319.1|	-	1566838	1568076	1239	779.986	961.292	598.681	0.622788	-0.683188	0.0016726	0.00493056	3.2816	0.000716663
PAS_chr1-4_0528	gi|238029138|emb|FN392319.1|	-	2369186	2369848	663	1778.32	2192.97	1363.68	0.621841	-0.685382	0.000200403	0.000749405	0.407789	0.114205
PAS_chr4_0767	gi|238033210|emb|FN392322.1|	+	1454285	1454996	712	1348.73	1663.47	1034	0.621589	-0.685968	0.000478432	0.0016259	1.30766	0.962205
PAS_chr2-1_0041	gi|238030677|emb|FN392320.1|	+	72637	74013	1377	1573.61	1940.85	1206.37	0.62157	-0.686011	0.000261811	0.000949603	2.50866	0.0274662
PAS_chr4_0512	gi|238033210|emb|FN392322.1|	+	1000115	1002577	2463	2516.3	3103.54	1929.06	0.621567	-0.686017	9.32222e-05	0.000378491	2.74992	1.89958
PAS_chr1-1_0050	gi|238029138|emb|FN392319.1|	+	639010	640492	1483	14259.7	17589.9	10929.5	0.621349	-0.686525	0.00123195	0.00376496	0.36895	0.0261173
PAS_chr1-4_0571	gi|238029138|emb|FN392319.1|	+	2462834	2474311	11478	7307.65	9015.32	5599.98	0.621163	-0.686956	0.000270451	0.000974662	0.299456	0.573362
PAS_chr2-1_0680	gi|238030677|emb|FN392320.1|	+	1296486	1298102	1617	1551.66	1915.1	1188.21	0.620445	-0.688624	0.000254479	0.000924997	3.76349	0.262896
PAS_chr3_0413	gi|238032011|emb|FN392321.1|	-	806205	806837	633	507.094	626.002	388.186	0.620102	-0.689422	0.00271831	0.00760558	4.53676	2.13053
PAS_chr3_0406	gi|238032011|emb|FN392321.1|	+	791729	792811	1083	2236.68	2761.54	1711.82	0.619878	-0.689943	0.000164713	0.000629886	5.9853	2.47797
PAS_chr3_0443	gi|238032011|emb|FN392321.1|	+	860100	861197	1098	546.068	674.378	417.757	0.619471	-0.690892	0.00252767	0.00715114	0.0890998	0.768072
PAS_chr3_0912	gi|238032011|emb|FN392321.1|	+	1770194	1771261	1068	1071.76	1323.6	819.926	0.619466	-0.690904	0.000572975	0.00190503	0.00128187	1.17635
PAS_chr2-1_0267	gi|238030677|emb|FN392320.1|	+	502751	505384	2634	1641.85	2028.3	1255.39	0.618937	-0.692135	0.000163935	0.0006276	1.00443	3.10076
PAS_chr3_0220	gi|238032011|emb|FN392321.1|	-	440370	444494	4125	3258.18	4025.25	2491.12	0.618872	-0.692287	8.1508e-05	0.000336869	0.349215	0.487631
PAS_chr3_0206	gi|238032011|emb|FN392321.1|	+	409001	409882	882	495.183	611.887	378.48	0.618547	-0.693046	0.00313832	0.00863764	0.410703	0.22147
PAS_chr2-2_0060	gi|238030677|emb|FN392320.1|	+	2270575	2272942	2368	3108.21	3841.41	2375.02	0.618267	-0.693698	9.1621e-05	0.000373486	0.00134012	0.0469877
PAS_chr2-1_0513	gi|238030677|emb|FN392320.1|	+	943543	944928	1386	1698.39	2099.37	1297.42	0.618004	-0.694312	0.000223911	0.000828226	2.73676	0.688791
PAS_chr3_1150	gi|238032011|emb|FN392321.1|	+	157093	158841	1749	2290.44	2831.31	1749.57	0.617937	-0.694467	0.000119112	0.00047115	1.85642	0.14575
PAS_chr1-4_0519	gi|238029138|emb|FN392319.1|	+	2354579	2356160	1582	1139.08	1408.25	869.912	0.617727	-0.694958	0.000460584	0.00157157	0.0607711	0.931009
PAS_chr4_0176	gi|238033210|emb|FN392322.1|	-	359276	361171	1896	4027.94	4979.93	3075.94	0.617667	-0.695098	9.98343e-05	0.000400523	3.09116	0.160982
PAS_chr3_1049	gi|238032011|emb|FN392321.1|	-	2015327	2018521	3195	2609.78	3226.66	1992.9	0.617637	-0.69517	9.18614e-05	0.000374165	0.0862293	0.0271841
PAS_chr1-4_0073	gi|238029138|emb|FN392319.1|	+	1543316	1544857	1542	2407.7	2977.38	1838.01	0.617324	-0.6959	9.28713e-05	0.000377369	1.25516	0.237441
PAS_chr3_0802	gi|238032011|emb|FN392321.1|	-	1545866	1548223	2358	9795.68	12113.9	7477.48	0.617266	-0.696037	0.000479861	0.00162966	0.458827	0.0677488
PAS_chr4_0820	gi|238033210|emb|FN392322.1|	+	1546704	1547654	951	2597.4	3213.89	1980.91	0.616359	-0.698158	8.10924e-05	0.000335425	1.14788	0.22524
PAS_chr1-1_0153	gi|238029138|emb|FN392319.1|	-	844397	845878	1482	15827.1	19586.7	12067.5	0.616107	-0.698747	0.00130592	0.0039576	3.61684	0.0722605
PAS_FragB_0051	gi|238029138|emb|FN392319.1|	-	2750138	2751460	1323	1716.75	2125.03	1308.48	0.615744	-0.699597	0.000163991	0.0006276	0.108018	0.0358403
PAS_chr3_0728	gi|238032011|emb|FN392321.1|	+	1386526	1389987	3462	3517.75	4355.51	2679.98	0.615308	-0.700619	6.18758e-05	0.000265924	2.2709	1.10978
PAS_chr3_1075	gi|238032011|emb|FN392321.1|	-	2069445	2070680	1236	952.418	1179.43	725.403	0.615043	-0.70124	0.000888862	0.00281316	0.0252093	1.1832
PAS_chr2-1_0219	gi|238030677|emb|FN392320.1|	+	414155	415510	1356	6739.72	8347.24	5132.2	0.614838	-0.701723	0.000194733	0.000733615	0.228489	0.0418743
PAS_chr3_0678	gi|238032011|emb|FN392321.1|	+	1300611	1301486	876	3379.44	4185.65	2573.24	0.614777	-0.701866	7.63779e-05	0.000318786	0.137735	0.0663248
PAS_chr3_0123	gi|238032011|emb|FN392321.1|	-	248123	248575	453	738.57	914.769	562.371	0.614768	-0.701885	0.00130383	0.00395601	2.61481e-06	0.107279
PAS_chr1-1_0398	gi|238029138|emb|FN392319.1|	+	1298124	1302677	4554	13043.5	16158.1	9928.91	0.614483	-0.702554	0.000687854	0.00224427	8.16022e-05	1.16308
PAS_chr1-4_0287	gi|238029138|emb|FN392319.1|	-	1930483	1932651	2169	2109.26	2613.6	1604.93	0.61407	-0.703525	0.000113549	0.000450198	1.29088	0.26644
PAS_chr4_0132	gi|238033210|emb|FN392322.1|	-	261350	263251	1902	969.571	1201.44	737.697	0.614009	-0.703669	0.000679647	0.00221892	0.755561	0.0653371
PAS_chr4_0313	gi|238033210|emb|FN392322.1|	-	623610	625871	2262	3461.75	4289.94	2633.56	0.613891	-0.703945	6.79348e-05	0.00028878	1.50889	0.0501498
PAS_chr4_0808	gi|238033210|emb|FN392322.1|	+	1529744	1530709	966	3603.08	4466.13	2740.03	0.613514	-0.704833	5.44479e-05	0.000237629	1.8041	1.72501
PAS_chr3_0975	gi|238032011|emb|FN392321.1|	-	1889695	1890531	837	3917.55	4856.79	2978.31	0.613225	-0.705511	8.51349e-05	0.000350714	2.404	0.955139
PAS_chr3_0027	gi|238032011|emb|FN392321.1|	+	61903	63876	1974	2775.72	3441.36	2110.08	0.613154	-0.70568	7.11952e-05	0.000300371	1.4637	0.000677023
PAS_chr2-2_0400	gi|238030677|emb|FN392320.1|	-	1644380	1645783	1404	1976.4	2451.14	1501.65	0.612633	-0.706905	0.000125907	0.000496275	1.85382	0.676135
PAS_chr1-4_0303	gi|238029138|emb|FN392319.1|	+	1971897	1972931	1035	4423.25	5485.79	3360.71	0.612621	-0.706934	7.63285e-05	0.000318786	4.58339	0.000120491
PAS_chr4_0728	gi|238033210|emb|FN392322.1|	-	1388132	1390408	2277	1685.37	2090.46	1280.28	0.612441	-0.707358	0.00014575	0.000564185	0.342928	0.038637
PAS_chr1-3_0218	gi|238029138|emb|FN392319.1|	+	401261	402358	1098	2964.9	3678.64	2251.15	0.611951	-0.708513	6.10377e-05	0.000262768	1.09155	0.0739596
PAS_chr3_0709	gi|238032011|emb|FN392321.1|	-	1351054	1351668	615	2334.68	2897.07	1772.29	0.611754	-0.708976	9.42391e-05	0.000381702	1.16356	1.28007
PAS_chr3_0854	gi|238032011|emb|FN392321.1|	-	1660505	1661398	894	659.132	818.009	500.255	0.611551	-0.709454	0.00148627	0.00444041	0.381787	0.105653
PAS_chr3_0537	gi|238032011|emb|FN392321.1|	+	1029836	1031062	1227	1952.8	2425.2	1480.39	0.610421	-0.712125	8.70101e-05	0.000357277	1.06154	0.542028
PAS_chr2-1_0750	gi|238030677|emb|FN392320.1|	-	1425989	1427032	1044	2013.66	2501.44	1525.88	0.61	-0.713119	0.000101027	0.000404668	7.76002	0.281326
PAS_chr4_0799	gi|238033210|emb|FN392322.1|	-	1516602	1517498	897	562.356	698.584	426.128	0.609989	-0.713146	0.0014804	0.00442547	0.491487	4.51331
PAS_chr1-4_0090	gi|238029138|emb|FN392319.1|	-	1571910	1573784	1875	5802.2	7208.26	4396.14	0.609875	-0.713415	0.000100382	0.000402403	0.858413	0.0418081
PAS_chr4_0148	gi|238033210|emb|FN392322.1|	-	291782	293203	1422	1484.01	1844.32	1123.71	0.609282	-0.714818	0.000197868	0.000742113	0.975875	0.299648
PAS_chr2-2_0272	gi|238030677|emb|FN392320.1|	+	1879379	1881535	2157	2493.36	3099.34	1887.37	0.608958	-0.715586	6.04283e-05	0.000260809	0.190908	0.000485144
PAS_chr2-2_0285	gi|238030677|emb|FN392320.1|	-	1855890	1857473	1584	3331.98	4143.34	2520.62	0.608355	-0.717016	5.59492e-05	0.000243762	1.88987	0.195875
PAS_chr4_0914	gi|238033210|emb|FN392322.1|	-	89346	89711	366	953.878	1187	720.76	0.607214	-0.719724	0.000385907	0.00134484	20.8949	4.02598
PAS_chr1-1_0430	gi|238029138|emb|FN392319.1|	+	1351341	1352972	1632	5245.25	6528.88	3961.63	0.606786	-0.720741	6.70828e-05	0.000285878	0.0800096	0.211258
PAS_chr2-1_0096	gi|238030677|emb|FN392320.1|	+	178705	180525	1821	3180.94	3959.83	2402.05	0.606604	-0.721173	3.88159e-05	0.000175138	0.485643	0.943686
PAS_chr3_1235	gi|238032011|emb|FN392321.1|	+	1738626	1740176	1551	3465.9	4314.89	2616.92	0.606486	-0.721455	5.1133e-05	0.000225296	0.061064	0.343491
PAS_chr4_0205	gi|238033210|emb|FN392322.1|	+	419632	421419	1788	2497.21	3108.94	1885.47	0.606468	-0.721497	5.14266e-05	0.000226197	0.44947	0.0650954
PAS_chr1-4_0328	gi|238029138|emb|FN392319.1|	-	2017841	2018950	1110	1358.6	1691.46	1025.74	0.606426	-0.721596	0.000155499	0.000597357	0.209079	1.96111
PAS_chr1-1_0352	gi|238029138|emb|FN392319.1|	-	1215240	1215917	678	1122.43	1397.65	847.206	0.606164	-0.722221	0.000322277	0.00114274	0.668866	0.064633
PAS_chr3_1077	gi|238032011|emb|FN392321.1|	-	2075877	2083160	7284	7416.96	9236.05	5597.87	0.60609	-0.722397	0.000141099	0.000549117	0.182624	0.263837
PAS_chr3_0790	gi|238032011|emb|FN392321.1|	-	1512923	1513939	1017	3005.08	3742.38	2267.78	0.605972	-0.722676	4.40669e-05	0.000196382	0.00507369	0.0245759
PAS_chr3_1176	gi|238032011|emb|FN392321.1|	-	579957	581228	1272	1757.59	2189.19	1325.99	0.6057	-0.723325	0.000101751	0.000407245	0.0573359	0.106976
PAS_chr3_0876	gi|238032011|emb|FN392321.1|	+	1709987	1711141	1155	9425.28	11740.4	7110.17	0.605616	-0.723525	0.000237416	0.000868583	2.86753	0.665304
PAS_chr4_0451	gi|238033210|emb|FN392322.1|	-	885282	887240	1959	6004.78	7480.44	4529.12	0.605461	-0.723894	8.74098e-05	0.000358628	0.232072	0.0308038
PAS_chr3_0885	gi|238032011|emb|FN392321.1|	+	1726152	1727957	1806	1424.02	1774.36	1073.67	0.605103	-0.724748	0.000144518	0.000560698	0.658859	0.572762
PAS_chr4_0732	gi|238033210|emb|FN392322.1|	+	1396026	1399514	3489	3760.06	4685.61	2834.51	0.60494	-0.725136	3.693e-05	0.000167674	0.626135	0.835254
PAS_chr4_0598	gi|238033210|emb|FN392322.1|	-	1166657	1168372	1716	2006.83	2500.89	1512.77	0.604892	-0.725251	6.72846e-05	0.000286497	1.35699	0.032794
PAS_chr3_1038	gi|238032011|emb|FN392321.1|	+	1997286	1998383	1098	1253.6	1562.28	944.925	0.604837	-0.725381	0.000223933	0.000828226	0.85587	0.0500401
PAS_chr4_0919	gi|238033210|emb|FN392322.1|	-	224612	225289	678	415.233	517.619	312.846	0.604395	-0.726437	0.0029046	0.00806002	3.53029	0.0984608
PAS_chr1-4_0437	gi|238029138|emb|FN392319.1|	+	2211244	2212704	1461	424.057	528.796	319.319	0.60386	-0.727713	0.00297457	0.00822266	0.128214	0.207629
PAS_chr3_0593	gi|238032011|emb|FN392321.1|	-	1122585	1124303	1719	884.695	1103.36	666.033	0.603642	-0.728235	0.000595304	0.00197022	1.10402	0.0289296
PAS_chr2-2_0371	gi|238030677|emb|FN392320.1|	-	1692225	1694063	1839	4596.02	5733.44	3458.59	0.603232	-0.729215	5.17604e-05	0.00022727	0.000480478	0.119687
PAS_chr4_0806	gi|238033210|emb|FN392322.1|	-	1526379	1528430	2052	1839.41	2294.75	1384.06	0.603139	-0.729437	7.45638e-05	0.00031302	0.0401858	0.0132957
PAS_chr4_0337	gi|238033210|emb|FN392322.1|	-	689274	691001	1728	2587.04	3229.54	1944.53	0.602108	-0.731905	4.82359e-05	0.00021346	0.0238494	1.16456
PAS_chr2-1_0124	gi|238030677|emb|FN392320.1|	-	232523	235630	3108	7643.03	9543.02	5743.05	0.601807	-0.732628	0.000128884	0.000506638	0.0905994	0.0923135
PAS_chr1-4_0517	gi|238029138|emb|FN392319.1|	+	2349258	2351723	2466	1996.5	2493.47	1499.53	0.601383	-0.733644	5.27538e-05	0.000231232	0.0308366	0.371019
PAS_chr1-4_0057	gi|238029138|emb|FN392319.1|	+	1517663	1519030	1368	4316.1	5390.77	3241.43	0.601294	-0.733858	3.67575e-05	0.00016719	0.0644564	0.192961
PAS_chr1-4_0541	gi|238029138|emb|FN392319.1|	+	2399757	2404781	5025	3927.99	4907.6	2948.39	0.60078	-0.735092	3.25481e-05	0.000149656	1.69596	0.311411
PAS_chr3_0426	gi|238032011|emb|FN392321.1|	-	830888	831502	615	2142.25	2676.6	1607.9	0.600725	-0.735222	4.24143e-05	0.000189518	2.23422	0.525005
PAS_chr1-4_0135	gi|238029138|emb|FN392319.1|	+	1655916	1656767	852	5246.5	6558.55	3934.45	0.599897	-0.737212	4.24037e-05	0.000189518	6.70903	0.743405
PAS_chr3_1227	gi|238032011|emb|FN392321.1|	-	1660027	1660383	357	571.079	714.022	428.137	0.599613	-0.737896	0.00127527	0.0038763	0.0815838	0.246816
PAS_chr2-1_0397	gi|238030677|emb|FN392320.1|	-	730531	731373	843	1736.91	2171.91	1301.9	0.599424	-0.73835	8.23257e-05	0.000339694	0.951489	0.574463
PAS_chr2-1_0853	gi|238030677|emb|FN392320.1|	+	928316	929893	1578	24380	30489.7	18270.3	0.599228	-0.738822	0.000840754	0.00267426	2.86612	0.595627
PAS_chr2-1_0888	gi|238030677|emb|FN392320.1|	+	1483231	1484082	852	1356.33	1696.31	1016.34	0.599146	-0.739021	0.000167461	0.00063943	2.20491	0.959894
PAS_chr3_0521	gi|238032011|emb|FN392321.1|	+	998380	999450	1071	2397.81	2999.01	1796.6	0.599065	-0.739215	3.83006e-05	0.000173121	2.76491	0.0275062
PAS_chr2-2_0314	gi|238030677|emb|FN392320.1|	+	1783905	1787780	3876	4155.46	5197.63	3113.28	0.598981	-0.739417	3.15108e-05	0.000145813	0.150117	0.117065
PAS_chr1-1_0033	gi|238029138|emb|FN392319.1|	+	606302	607468	1167	6871.12	8595.83	5146.42	0.598711	-0.740069	9.25301e-05	0.000376284	0.0322461	0.159479
PAS_chr1-3_0028	gi|238029138|emb|FN392319.1|	+	53292	54152	861	11226.4	14044.9	8407.92	0.598646	-0.740225	0.000303369	0.00108099	0.699496	0.00490762
PAS_chr3_0456	gi|238032011|emb|FN392321.1|	+	878576	880258	1683	23481.2	29380.4	17582.1	0.598427	-0.740752	0.000933477	0.00294333	1.21736	0.0303191
PAS_chr1-1_0449	gi|238029138|emb|FN392319.1|	-	1388444	1389049	606	2468.37	3088.59	1848.15	0.598379	-0.740868	4.88447e-05	0.000215965	0.375986	4.16296
PAS_chr1-4_0388	gi|238029138|emb|FN392319.1|	+	2123556	2125088	1533	831.296	1040.17	622.418	0.598378	-0.74087	0.000519645	0.00174953	0.0170236	0.0999827
PAS_chr2-1_0334	gi|238030677|emb|FN392320.1|	+	628025	628909	885	1732.11	2167.52	1296.71	0.598248	-0.741185	6.84542e-05	0.0002905	1.24259	0.00728187
PAS_chr2-1_0314	gi|238030677|emb|FN392320.1|	-	588280	588885	606	1922.21	2405.58	1438.83	0.59812	-0.741493	5.99218e-05	0.000259064	0.208036	0.503184
PAS_chr1-1_0333	gi|238029138|emb|FN392319.1|	-	1187440	1187631	192	549.944	688.255	411.633	0.598083	-0.741584	0.000691687	0.00225388	33.1138	19.7789
PAS_chr4_0653	gi|238033210|emb|FN392322.1|	-	1264670	1265989	1320	1142.93	1430.38	855.474	0.598073	-0.741606	0.000187462	0.000709389	0.533498	0.82109
PAS_chr1-1_0228	gi|238029138|emb|FN392319.1|	+	1003382	1004347	966	660.14	826.185	494.095	0.598044	-0.741677	0.000904767	0.00285636	0.314031	0.0876521
PAS_chr1-3_0054	gi|238029138|emb|FN392319.1|	+	100843	103344	2502	5342.9	6687.85	3997.95	0.597792	-0.742284	4.21829e-05	0.000188817	1.17512	0.16823
PAS_chr4_0683	gi|238033210|emb|FN392322.1|	-	1316835	1317176	342	540.482	676.592	404.372	0.59766	-0.742603	0.0016009	0.00474096	0.993236	0.517744
PAS_chr1-3_0100	gi|238029138|emb|FN392319.1|	-	187594	193169	5576	3559.47	4456.37	2662.57	0.597474	-0.743051	2.40909e-05	0.000114834	1.2384	0.595621
PAS_chr3_0129	gi|238032011|emb|FN392321.1|	+	261874	265197	3324	4102.88	5137.78	3067.99	0.597144	-0.743849	2.8404e-05	0.00013277	1.30587e-05	0.0721221
PAS_chr4_0594	gi|238033210|emb|FN392322.1|	+	1159895	1160896	1002	677.837	849.242	506.431	0.596333	-0.745811	0.000753077	0.00242584	0.288382	0.539168
PAS_chr1-3_0044	gi|238029138|emb|FN392319.1|	+	80453	83500	3048	4005.26	5018.93	2991.59	0.596061	-0.746468	3.43621e-05	0.000157188	0.0077408	1.43584
PAS_chr4_0398	gi|238033210|emb|FN392322.1|	-	796614	797438	825	669.08	838.704	499.455	0.595508	-0.747807	0.000733727	0.00236651	1.34879	0.580872
PAS_chr4_0070	gi|238033210|emb|FN392322.1|	+	136388	137503	1116	1354.97	1698.7	1011.24	0.595304	-0.748303	0.000135363	0.000528008	1.578	0.83051
PAS_chr2-2_0360	gi|238030677|emb|FN392320.1|	+	1713919	1717104	3186	3949.49	4952	2946.97	0.595107	-0.748778	2.2209e-05	0.000106869	0.209356	0.493646
PAS_chr1-3_0081	gi|238029138|emb|FN392319.1|	-	150025	152073	2049	4861.24	6097.28	3625.2	0.594559	-0.750108	3.32176e-05	0.000152458	0.0840444	0.0397296
PAS_chr1-3_0039	gi|238029138|emb|FN392319.1|	-	70518	71642	1125	707.83	887.886	527.774	0.594416	-0.750455	0.00067298	0.00220141	0.311132	0.0669199
PAS_chr1-1_0289	gi|238029138|emb|FN392319.1|	-	1109562	1110134	573	2802.15	3515.65	2088.65	0.5941	-0.751223	2.61145e-05	0.00012332	0.166819	0.318269
PAS_chr2-2_0494	gi|238030677|emb|FN392320.1|	+	1702649	1705711	3063	3305.53	4147.43	2463.63	0.594014	-0.75143	2.36532e-05	0.00011296	0.846107	0.0776594
PAS_chr4_0278	gi|238033210|emb|FN392322.1|	-	557840	559405	1566	4401.63	5525.28	3277.98	0.59327	-0.753239	1.95274e-05	9.54152e-05	0.214477	2.13363
PAS_chr2-1_0540	gi|238030677|emb|FN392320.1|	-	1004662	1005705	1044	1660.54	2084.64	1236.44	0.59312	-0.753604	5.69391e-05	0.000247629	0.790192	0.0184187
PAS_chr1-1_0340	gi|238029138|emb|FN392319.1|	+	1196716	1200225	3510	6997.36	8784.54	5210.19	0.593109	-0.75363	7.10419e-05	0.000299974	0.724154	0.0399968
PAS_chr3_0672	gi|238032011|emb|FN392321.1|	+	1288462	1290951	2490	671.748	843.413	500.082	0.592927	-0.754075	0.000668783	0.0021891	9.0034e-05	0.62617
PAS_chr2-1_0437	gi|238030677|emb|FN392320.1|	-	807591	808592	1002	56736.4	71237.1	42235.6	0.592887	-0.75417	0.000795706	0.00254857	2.0262	0.047061
PAS_chr4_0982	gi|238033210|emb|FN392322.1|	-	1325300	1325623	324	3194.65	4011.53	2377.78	0.592736	-0.75454	1.30175e-05	6.61157e-05	5.76984	5.5897
PAS_chr4_0045	gi|238033210|emb|FN392322.1|	+	97836	98864	1029	1206.83	1515.63	898.028	0.592512	-0.755084	0.000177747	0.000675654	4.69781	1.10028
PAS_chr3_0643	gi|238032011|emb|FN392321.1|	-	1219848	1223330	3483	5577.92	7007.36	4148.48	0.592018	-0.756288	3.73863e-05	0.000169442	0.00360838	0.0282009
PAS_chr1-4_0298	gi|238029138|emb|FN392319.1|	+	1964283	1965449	1167	3842.71	4829.05	2856.36	0.591494	-0.757565	2.89261e-05	0.000134962	2.54386	3.72637
PAS_FragD_0002	gi|238033210|emb|FN392322.1|	-	1774176	1777463	3288	8497.58	10682.7	6312.48	0.590907	-0.758997	8.99045e-05	0.000367376	1.44939	0.808021
PAS_chr3_0777	gi|238032011|emb|FN392321.1|	-	1490828	1492477	1650	1329.16	1671.51	986.821	0.590378	-0.76029	0.000107868	0.000430027	2.05552	0.41654
PAS_chr3_0486	gi|238032011|emb|FN392321.1|	-	923950	925356	1407	2089.52	2628.04	1551	0.590175	-0.760786	2.54865e-05	0.000120918	0.336194	0.234254
PAS_chr4_0384	gi|238033210|emb|FN392322.1|	-	770764	771966	1203	8726.47	10976	6476.91	0.590097	-0.760976	0.000106954	0.00042672	0.0129984	0.000151223
PAS_chr2-1_0597	gi|238030677|emb|FN392320.1|	-	1110600	1110989	390	3198.75	4025.68	2371.82	0.589172	-0.76324	2.57444e-05	0.000121799	13.775	4.92309
PAS_chr3_0232	gi|238032011|emb|FN392321.1|	+	470570	472141	1572	4873.38	6133.34	3613.41	0.589142	-0.763312	2.26457e-05	0.000108661	0.000625777	0.0513965
PAS_chr4_0977	gi|238033210|emb|FN392322.1|	+	1100376	1102736	2361	4342.16	5467.74	3216.57	0.588281	-0.765422	1.65766e-05	8.23467e-05	0.762787	0.506678
PAS_chr2-2_0221	gi|238030677|emb|FN392320.1|	-	1974622	1975878	1257	1562.05	1967.71	1156.4	0.587688	-0.766877	4.6951e-05	0.000208502	0.0390292	0.132369
PAS_chr2-1_0296	gi|238030677|emb|FN392320.1|	+	547302	547787	486	383.612	483.236	283.987	0.587678	-0.766902	0.00186862	0.00545094	0.369185	0.465092
PAS_chr3_0653	gi|238032011|emb|FN392321.1|	-	1243948	1248456	4509	4024.62	5072.21	2977.03	0.586929	-0.768743	1.23291e-05	6.32304e-05	0.426908	1.81807
PAS_chr2-1_0676	gi|238030677|emb|FN392320.1|	-	1286049	1286999	951	1766.53	2226.87	1306.19	0.586557	-0.769657	4.30367e-05	0.00019213	3.69159	1.46417
PAS_chr3_0894	gi|238032011|emb|FN392321.1|	-	1740261	1741655	1395	3269.58	4122.56	2416.6	0.586189	-0.770562	1.59064e-05	7.91725e-05	0.666264	0.544557
PAS_chr2-1_0236	gi|238030677|emb|FN392320.1|	+	444624	445025	402	478.28	603.081	353.48	0.586123	-0.770725	0.00106256	0.0033051	0.00207583	1.10877
PAS_chr3_1052	gi|238032011|emb|FN392321.1|	-	2021435	2022529	1095	4255.84	5367.6	3144.09	0.585753	-0.771636	1.76602e-05	8.7047e-05	5.18613	0.28316
PAS_chr3_0581	gi|238032011|emb|FN392321.1|	-	1104102	1105148	1047	1701.69	2146.54	1256.84	0.58552	-0.772209	3.89288e-05	0.000175491	0.10725	0.228
PAS_c034_0034	gi|238034182|emb|FN392323.1|	-	68936	70237	1302	7791.22	9831.19	5751.26	0.585002	-0.773488	5.08662e-05	0.000224316	4.28246	0.704773
PAS_chr3_0624	gi|238032011|emb|FN392321.1|	+	1183530	1185755	2226	2809.92	3546.33	2073.5	0.584687	-0.774263	1.31481e-05	6.65548e-05	0.124937	0.0358124
PAS_chr2-1_0755	gi|238030677|emb|FN392320.1|	-	1434582	1435190	609	8160.42	10302.7	6018.17	0.584137	-0.775622	5.99916e-05	0.000259145	0.00331992	0.259286
PAS_chr1-1_0476	gi|238029138|emb|FN392319.1|	+	793399	794463	1065	1047.55	1322.68	772.424	0.583983	-0.776001	0.000148175	0.000572693	0.0702639	0.00196561
PAS_chr1-1_0118	gi|238029138|emb|FN392319.1|	+	771452	772678	1227	22113.8	27922.8	16304.9	0.583928	-0.776138	0.000515147	0.00173554	1.02679	0.0262638
PAS_chr2-2_0466	gi|238030677|emb|FN392320.1|	+	2081216	2082901	1686	1755.76	2218.16	1293.36	0.58308	-0.778233	2.4845e-05	0.000118095	0.670997	0.468628
PAS_FragB_0048	gi|238029138|emb|FN392319.1|	+	2745117	2745878	762	1803.1	2277.97	1328.24	0.583077	-0.778241	2.64412e-05	0.00012463	1.21918	0.000127455
PAS_chr2-1_0620	gi|238030677|emb|FN392320.1|	+	1163511	1163840	330	305.454	386.066	224.842	0.582394	-0.779933	0.00269441	0.00755958	0.114811	0.0667537
PAS_chr2-1_0132	gi|238030677|emb|FN392320.1|	-	247387	250269	2883	1900.71	2403.2	1398.22	0.581819	-0.781359	2.24909e-05	0.000108123	0.406838	0.0292732
PAS_chr3_0044	gi|238032011|emb|FN392321.1|	-	100280	110206	9927	9260.08	11709.9	6810.23	0.581577	-0.781958	6.86711e-05	0.000291177	0.00645605	1.06142
PAS_chr2-2_0169	gi|238030677|emb|FN392320.1|	-	2068096	2068281	186	2031.79	2569.47	1494.1	0.581481	-0.782195	1.15509e-05	5.97838e-05	21.0237	4.31786
PAS_chr3_0180	gi|238032011|emb|FN392321.1|	+	369087	370631	1545	1925.17	2434.68	1415.65	0.581452	-0.782268	1.7005e-05	8.43923e-05	0.660768	0.90192
PAS_chr2-1_0466	gi|238030677|emb|FN392320.1|	+	858759	860813	2055	5078.71	6424.71	3732.7	0.580992	-0.783411	1.73529e-05	8.57825e-05	0.163838	0.239954
PAS_chr1-4_0605	gi|238029138|emb|FN392319.1|	-	2536691	2537404	714	812.278	1028.01	596.546	0.580292	-0.785149	0.000296497	0.00105888	1.05501	0.151744
PAS_chr3_0161	gi|238032011|emb|FN392321.1|	-	322043	322314	272	6049.64	7656.41	4442.86	0.58028	-0.78518	2.68144e-05	0.000126155	3.20849	0.795414
PAS_FragB_0073	gi|238029138|emb|FN392319.1|	+	2702416	2703705	1290	5314.82	6728.05	3901.6	0.5799	-0.786124	1.6353e-05	8.13155e-05	1.09674	0.0023463
PAS_chr1-1_0102	gi|238029138|emb|FN392319.1|	+	743021	744790	1770	1153.37	1460.62	846.114	0.579283	-0.78766	9.02141e-05	0.000368344	0.608877	0.0858332
PAS_chr1-4_0693	gi|238029138|emb|FN392319.1|	-	1779790	1781124	1335	1246.46	1578.63	914.283	0.579162	-0.787962	6.20304e-05	0.000266363	0.85499	0.105673
PAS_chr2-1_0028	gi|238030677|emb|FN392320.1|	-	52576	54954	2379	2007.77	2543.34	1472.2	0.578847	-0.788747	1.845e-05	9.06754e-05	0.18628	0.695635
PAS_chr3_1088	gi|238032011|emb|FN392321.1|	+	2107255	2109255	2001	2048.78	2595.29	1502.27	0.578845	-0.78875	1.49045e-05	7.4405e-05	1.46607	0.00625445
PAS_chr1-1_0187	gi|238029138|emb|FN392319.1|	-	907810	922662	14853	6438.11	8158.01	4718.2	0.578352	-0.78998	2.12595e-05	0.000102592	0.00247462	0.361616
PAS_chr2-2_0198	gi|238030677|emb|FN392320.1|	+	2014222	2014659	438	1934.21	2451.17	1417.24	0.57819	-0.790386	1.18848e-05	6.1324e-05	20.1982	2.15054
PAS_chr2-1_0432	gi|238030677|emb|FN392320.1|	+	790555	792825	2271	1663.17	2108.79	1217.56	0.577371	-0.79243	1.95101e-05	9.54152e-05	2.62833	0.910454
PAS_chr1-3_0094	gi|238029138|emb|FN392319.1|	-	177343	178668	1326	7271.72	9221.03	5322.4	0.577203	-0.79285	2.79183e-05	0.000130621	2.39863	0.542891
PAS_chr1-4_0151	gi|238029138|emb|FN392319.1|	+	1684500	1684970	471	1131.27	1434.83	827.704	0.576864	-0.793696	9.33694e-05	0.000378785	0.528417	0.624099
PAS_chr1-1_0302	gi|238029138|emb|FN392319.1|	+	1132769	1133129	361	17767.2	22549.2	12985.2	0.57586	-0.79621	0.000390842	0.0013579	13.6958	2.39923
PAS_chr4_0335	gi|238033210|emb|FN392322.1|	-	684568	685875	1308	365.001	463.35	266.652	0.575488	-0.797143	0.00191958	0.00558675	0.0193136	2.73044
PAS_FragD_0018	gi|238033210|emb|FN392322.1|	-	1749754	1754762	5009	9960.96	12646.2	7275.75	0.575333	-0.797532	7.10295e-05	0.000299974	0.47888	0.0369397
PAS_chr4_0760	gi|238033210|emb|FN392322.1|	-	1441051	1442790	1740	1761.79	2237	1286.58	0.575137	-0.798023	1.72421e-05	8.5485e-05	0.0736661	0.0249478
PAS_chr1-4_0340	gi|238029138|emb|FN392319.1|	+	2035972	2036784	813	1910.99	2428.92	1393.06	0.57353	-0.802059	1.26012e-05	6.4495e-05	2.39377	0.0258714
PAS_chr4_0218	gi|238033210|emb|FN392322.1|	+	437965	439770	1806	5736.22	7292.19	4180.25	0.573249	-0.802765	1.25914e-05	6.4495e-05	4.70979	0.000829229
PAS_chr4_0105	gi|238033210|emb|FN392322.1|	-	207127	209034	1908	3521.57	4477.55	2565.6	0.572991	-0.803416	4.72084e-06	2.59942e-05	1.81432	1.47427
PAS_chr4_0826	gi|238033210|emb|FN392322.1|	-	1555887	1556894	1008	1047.79	1332.93	762.638	0.57215	-0.805534	8.84909e-05	0.000362477	1.84425	0.0769784
PAS_chr1-4_0704	gi|238029138|emb|FN392319.1|	+	2587820	2588443	624	383.577	487.981	279.173	0.572097	-0.805667	0.00113549	0.00350613	0.846535	0.327912
PAS_chr1-4_0082	gi|238029138|emb|FN392319.1|	-	1559533	1561029	1497	6532.6	8310.71	4754.48	0.572091	-0.805683	1.84757e-05	9.07133e-05	0.335495	0.0717827
PAS_chr1-4_0051	gi|238029138|emb|FN392319.1|	-	1503280	1509723	6444	4142.75	5272.77	3012.74	0.571377	-0.807486	5.82335e-06	3.16259e-05	4.68699	0.169445
PAS_chr3_1120	gi|238032011|emb|FN392321.1|	+	2162632	2163162	531	2266.63	2885.25	1648.02	0.571188	-0.807963	7.33588e-06	3.89632e-05	1.53723	0.031538
PAS_chr4_0484	gi|238033210|emb|FN392322.1|	-	950727	953405	2679	2302.48	2931.48	1673.48	0.570865	-0.808779	6.30126e-06	3.40027e-05	0.0579976	0.464598
PAS_chr2-1_0866	gi|238030677|emb|FN392320.1|	+	1121508	1124423	2916	4611.26	5876.8	3345.71	0.569308	-0.812719	6.00034e-06	3.25174e-05	1.31376	0.0686056
PAS_chr3_0230	gi|238032011|emb|FN392321.1|	+	463134	465107	1974	70136.6	89390	50883.2	0.569226	-0.812925	0.000218058	0.000810044	1.73906	0.774034
PAS_chr1-1_0383	gi|238029138|emb|FN392319.1|	+	1272240	1272833	594	310.438	395.721	225.155	0.568975	-0.813563	0.00202892	0.00587795	5.63381	0.605327
PAS_chr1-3_0122	gi|238029138|emb|FN392319.1|	+	229631	231142	1512	6431.38	8198.42	4664.34	0.568932	-0.813673	1.26401e-05	6.46289e-05	2.79995	0.148846
PAS_chr3_0961	gi|238032011|emb|FN392321.1|	-	1865176	1865487	312	795.002	1013.58	576.418	0.568693	-0.814279	0.000198241	0.000742965	0.680762	0.533225
PAS_chr1-4_0593	gi|238029138|emb|FN392319.1|	-	2516145	2517242	1098	12663.1	16152.2	9173.95	0.567969	-0.816116	9.80364e-05	0.00039456	0.0200698	0.0022413
PAS_chr2-2_0363	gi|238030677|emb|FN392320.1|	-	1708811	1710484	1674	2128.72	2715.38	1542.06	0.567896	-0.816301	6.35624e-06	3.42629e-05	0.334845	0.238711
PAS_chr2-2_0287	gi|238030677|emb|FN392320.1|	-	1849685	1851312	1628	1475.71	1883.15	1068.27	0.56728	-0.817867	1.91763e-05	9.38806e-05	0.985389	0.00174697
PAS_chr3_0240	gi|238032011|emb|FN392321.1|	+	484244	485623	1380	1401.73	1789.15	1014.31	0.566926	-0.818767	2.11108e-05	0.000102264	0.412476	0.109764
PAS_chr3_0149	gi|238032011|emb|FN392321.1|	-	303597	304907	1311	1840.77	2350.28	1331.26	0.566424	-0.820044	9.33159e-06	4.88463e-05	0.761708	0.011795
PAS_chr2-1_0081	gi|238030677|emb|FN392320.1|	-	144960	145517	558	440.382	562.31	318.454	0.566332	-0.82028	0.000791263	0.00253916	0.711382	0.153811
PAS_chr1-3_0043	gi|238029138|emb|FN392319.1|	+	77297	80173	2877	2817.99	3599.36	2036.62	0.56583	-0.82156	4.53916e-06	2.51091e-05	1.20173	0.421127
PAS_chr2-2_0432	gi|238030677|emb|FN392320.1|	-	1575913	1577742	1830	3210.84	4101.66	2320.02	0.565631	-0.822067	3.38804e-06	1.92027e-05	0.00658363	0.171593
PAS_chr2-1_0697	gi|238030677|emb|FN392320.1|	-	1321132	1325619	4488	2561.43	3272.17	1850.69	0.565585	-0.822184	4.05651e-06	2.26369e-05	0.0327186	0.0854642
PAS_chr2-1_0648	gi|238030677|emb|FN392320.1|	+	1222500	1223105	606	1328.39	1697.01	959.774	0.565569	-0.822225	2.26862e-05	0.000108752	0.521793	0.417177
PAS_chr1-4_0322	gi|238029138|emb|FN392319.1|	+	2005245	2006903	1659	1042.57	1332.11	753.027	0.56529	-0.822937	5.24904e-05	0.000230276	0.0906834	0.570837
PAS_chr3_0646	gi|238032011|emb|FN392321.1|	-	1228904	1234018	5115	7173.05	9165.42	5180.69	0.565244	-0.823056	1.46909e-05	7.35802e-05	0.104333	0.100265
PAS_chr4_0779	gi|238033210|emb|FN392322.1|	-	1479598	1481271	1674	836.508	1069.21	603.809	0.564727	-0.824375	0.000111978	0.000444316	0.447639	0.296402
PAS_chr1-3_0023	gi|238029138|emb|FN392319.1|	-	42367	44352	1986	1980.76	2533.49	1428.04	0.563663	-0.827094	5.46014e-06	2.98131e-05	1.92223	0.387755
PAS_chr1-1_0002	gi|238029138|emb|FN392319.1|	+	526519	529209	2691	27257.1	34873.1	19641.1	0.563215	-0.828243	0.000193841	0.000731045	1.14939	0.848787
PAS_chr3_0255	gi|238032011|emb|FN392321.1|	-	510816	511721	906	1391.72	1781.69	1001.74	0.562239	-0.830744	1.32403e-05	6.68879e-05	0.485976	1.96977
PAS_chr3_0662	gi|238032011|emb|FN392321.1|	-	1270447	1272348	1902	1763.72	2258.34	1269.09	0.561959	-0.831464	8.8452e-06	4.64923e-05	0.116198	0.395826
PAS_chr2-2_0201	gi|238030677|emb|FN392320.1|	+	2011209	2012822	1614	2074.96	2659.06	1490.85	0.560669	-0.834779	4.30622e-06	2.39497e-05	0.839492	0.173394
PAS_chr4_0972	gi|238033210|emb|FN392322.1|	-	1033022	1033606	585	18603	23840.2	13365.7	0.560638	-0.834859	0.000235907	0.000865561	0.0143253	5.04692
PAS_chr4_0179	gi|238033210|emb|FN392322.1|	+	366405	367463	1059	547.984	702.398	393.571	0.560326	-0.835663	0.000334567	0.00117986	1.4152	0.000610745
PAS_chr3_0351	gi|238032011|emb|FN392321.1|	-	695252	696274	1023	357.924	458.938	256.91	0.559794	-0.837032	0.0010355	0.00323084	0.256978	0.482745
PAS_chr1-1_0172	gi|238029138|emb|FN392319.1|	+	877062	877409	348	3125.67	4011.39	2239.95	0.558397	-0.840636	3.09371e-06	1.77329e-05	0.000395711	2.37083
PAS_chr2-1_0707	gi|238030677|emb|FN392320.1|	-	1342507	1344690	2184	3194.6	4100.4	2288.81	0.558191	-0.841168	2.12277e-06	1.26542e-05	0.0686612	0.0300094
PAS_chr1-3_0276	gi|238029138|emb|FN392319.1|	+	503314	505887	2574	11688.4	15004.1	8372.74	0.55803	-0.841584	4.06455e-05	0.000182257	0.0294334	0.653776
PAS_chr2-1_0336	gi|238030677|emb|FN392320.1|	+	631130	632167	1038	6081.6	7807.19	4356.01	0.557948	-0.841796	7.83076e-06	4.15046e-05	2.39679	1.89398
PAS_chr3_0816	gi|238032011|emb|FN392321.1|	-	1571898	1575308	3411	3783.09	4857.12	2709.06	0.55775	-0.842309	2.05169e-06	1.22449e-05	0.777012	0.276416
PAS_chr4_0243	gi|238033210|emb|FN392322.1|	-	494135	495982	1848	783.366	1005.84	560.891	0.557634	-0.842611	9.95146e-05	0.000399873	0.196048	0.305614
PAS_chr1-4_0295	gi|238029138|emb|FN392319.1|	+	1947401	1953040	5640	12067.8	15498.5	8637.11	0.557288	-0.843505	4.15249e-05	0.000186036	0.748024	0.807937
PAS_chr3_0468	gi|238032011|emb|FN392321.1|	-	898697	899365	669	1012.68	1301.47	723.895	0.556212	-0.846292	5.40023e-05	0.000235887	15.0045	1.77825
PAS_chr2-1_0234	gi|238030677|emb|FN392320.1|	+	441282	441959	678	794.688	1021.41	567.964	0.556058	-0.846694	8.68449e-05	0.000356888	0.168736	0.303652
PAS_chr1-3_0104	gi|238029138|emb|FN392319.1|	+	198799	201141	2343	55329.7	71146.7	39512.7	0.55537	-0.84848	0.000151154	0.000583317	2.92834	0.427078
PAS_chr1-4_0427	gi|238029138|emb|FN392319.1|	-	2188679	2189806	1128	394.431	507.193	281.669	0.55535	-0.848532	0.000613941	0.00202793	3.25083	0.126828
PAS_chr1-4_0539	gi|238029138|emb|FN392319.1|	+	2395957	2396913	957	1507.55	1938.56	1076.54	0.55533	-0.848584	8.82464e-06	4.64324e-05	1.41703	0.0240234
PAS_chr2-1_0210	gi|238030677|emb|FN392320.1|	+	391953	392399	447	8981.84	11554	6409.64	0.554754	-0.850081	1.81317e-05	8.91973e-05	0.0389756	0.0116144
PAS_chr4_0559	gi|238033210|emb|FN392322.1|	-	1093472	1094881	1410	16140.6	20775.6	11505.6	0.5538	-0.852562	7.74157e-05	0.000322322	1.14088	0.62977
PAS_chr1-1_0088	gi|238029138|emb|FN392319.1|	+	716722	717321	600	846.104	1089.68	602.529	0.552942	-0.854801	5.7265e-05	0.000248426	0.00364193	0.844042
PAS_chr3_0435	gi|238032011|emb|FN392321.1|	-	847996	849114	1119	439.269	565.994	312.543	0.552202	-0.856731	0.00044803	0.00152976	0.315851	0.0272917
PAS_chr3_0451	gi|238032011|emb|FN392321.1|	-	872015	872434	420	859.942	1108.26	611.62	0.551872	-0.857594	7.46318e-05	0.000313046	7.67426	1.06839
PAS_chr2-1_0863	gi|238030677|emb|FN392320.1|	-	1048384	1049958	1575	1326.33	1709.72	942.933	0.551514	-0.858531	8.45884e-06	4.46468e-05	0.0702049	1.76147
PAS_chr3_0191	gi|238032011|emb|FN392321.1|	+	387257	387831	575	1740.19	2243.49	1236.9	0.551327	-0.859019	4.33938e-06	2.40828e-05	0.142291	0.0360963
PAS_chr2-1_0272	gi|238030677|emb|FN392320.1|	+	514834	515574	741	1014.31	1307.81	720.818	0.551164	-0.859446	2.96923e-05	0.000137775	0.0630663	0.155276
PAS_chr2-2_0474	gi|238030677|emb|FN392320.1|	-	1999475	2000824	1350	1332.84	1719.73	945.952	0.550057	-0.862346	9.10118e-06	4.76894e-05	0.29303	0.205532
PAS_chr3_0036	gi|238032011|emb|FN392321.1|	-	82715	83601	887	966.158	1246.75	685.566	0.549882	-0.862806	3.61719e-05	0.000164823	0.0114725	0.0342448
PAS_chr3_0417	gi|238032011|emb|FN392321.1|	-	811467	812867	1401	5591.07	7214.87	3967.28	0.549875	-0.862824	2.56845e-06	1.50455e-05	0.301638	0.0989793
PAS_chr1-4_0138	gi|238029138|emb|FN392319.1|	+	1659285	1662047	2763	1965.76	2539.53	1391.99	0.548128	-0.867415	2.31701e-06	1.36674e-05	2.9558	0.00141861
PAS_chr2-1_0237	gi|238030677|emb|FN392320.1|	-	445015	445986	972	901.472	1164.89	638.055	0.547739	-0.868439	4.00926e-05	0.000180577	1.79003	0.0912486
PAS_chr1-4_0329	gi|238029138|emb|FN392319.1|	+	2021033	2021461	429	790.751	1021.86	559.641	0.547669	-0.868623	7.32265e-05	0.00030766	5.01701	0.178404
PAS_chr4_0504	gi|238033210|emb|FN392322.1|	+	988892	989407	516	12867	16630.7	9103.28	0.547377	-0.869393	3.43722e-05	0.000157188	0.179892	0.0248216
PAS_FragB_0006	gi|238029138|emb|FN392319.1|	+	2678067	2678669	603	2782.58	3596.75	1968.41	0.547275	-0.869662	1.0436e-06	6.56072e-06	4.083	0.0295144
PAS_chr2-1_0044	gi|238030677|emb|FN392320.1|	-	76262	76690	429	481.6	622.567	340.634	0.547143	-0.870009	0.000390995	0.0013579	16.3334	3.47995
PAS_chr3_1195	gi|238032011|emb|FN392321.1|	-	962741	964078	1338	1136.09	1468.82	803.348	0.546933	-0.870563	1.38514e-05	6.9697e-05	1.88051	0.368987
PAS_chr1-3_0198	gi|238029138|emb|FN392319.1|	+	368486	370294	1809	2376.81	3073.19	1680.43	0.546801	-0.870912	1.47307e-06	9.0037e-06	0.0667174	0.179951
PAS_chr3_1225	gi|238032011|emb|FN392321.1|	-	1606204	1608381	2178	582.538	753.474	411.603	0.546274	-0.872303	0.000130538	0.000511552	1.65118	0.902322
PAS_chr3_0590	gi|238032011|emb|FN392321.1|	+	1118492	1119226	735	1075.01	1390.63	759.397	0.546081	-0.872814	1.75982e-05	8.68258e-05	1.22839	0.0591283
PAS_chr4_0325	gi|238033210|emb|FN392322.1|	+	658735	662652	3918	10324.9	13359.2	7290.63	0.545737	-0.873722	1.51573e-05	7.55924e-05	0.0995695	0.133316
PAS_chr3_0965	gi|238032011|emb|FN392321.1|	+	1871066	1872736	1671	11481.2	14855.8	8106.69	0.545692	-0.873841	2.14206e-05	0.000103271	0.20743	0.110944
PAS_chr4_0627	gi|238033210|emb|FN392322.1|	-	1220958	1221311	354	17300.6	22387.3	12213.9	0.54557	-0.874163	7.56918e-05	0.000316444	3.43334	0.354798
PAS_chr4_0979	gi|238033210|emb|FN392322.1|	+	1143135	1144904	1770	9531.26	12335.7	6726.8	0.545311	-0.87485	1.30224e-05	6.61157e-05	0.411265	0.090699
PAS_chr1-4_0194	gi|238029138|emb|FN392319.1|	-	1759527	1761260	1734	3641.69	4716.05	2567.33	0.544381	-0.87731	1.23639e-06	7.63999e-06	0.33752	3.25585
PAS_chr1-4_0064	gi|238029138|emb|FN392319.1|	-	1529882	1531420	1539	9479.74	12278.6	6680.85	0.544104	-0.878045	1.30097e-05	6.61157e-05	1.18355	0.605003
PAS_chr4_0178	gi|238033210|emb|FN392322.1|	-	364322	366178	1857	1010.6	1309.23	711.967	0.543806	-0.878836	1.97552e-05	9.63421e-05	0.00101936	0.191672
PAS_chr1-4_0256	gi|238029138|emb|FN392319.1|	+	1870160	1871386	1227	654.384	847.791	460.978	0.543739	-0.879013	9.94246e-05	0.000399829	0.14553	0.00322452
PAS_chr2-2_0061	gi|238030677|emb|FN392320.1|	-	2264024	2269837	5814	7092.24	9189.08	4995.4	0.543623	-0.87932	3.09154e-06	1.77329e-05	0.0186273	1.19379
PAS_chr2-1_0255	gi|238030677|emb|FN392320.1|	-	477349	479547	2199	4855.27	6291.13	3419.42	0.54353	-0.879569	1.13838e-06	7.08622e-06	0.0464737	0.0531021
PAS_chr2-2_0180	gi|238030677|emb|FN392320.1|	+	2047443	2047898	456	935.62	1212.69	658.55	0.543049	-0.880846	2.69708e-05	0.000126773	0.124565	0.0675435
PAS_chr1-4_0248	gi|238029138|emb|FN392319.1|	-	1851598	1852248	651	1100.03	1426.6	773.468	0.542177	-0.883163	1.2086e-05	6.21725e-05	0.0439458	0.355366
PAS_chr4_0332	gi|238033210|emb|FN392322.1|	-	679567	681078	1512	769.365	998.005	540.724	0.541805	-0.884154	5.90742e-05	0.000255618	0.00392572	0.371674
PAS_chr1-4_0430	gi|238029138|emb|FN392319.1|	+	2192761	2193981	1221	2380.75	3088.72	1672.79	0.541581	-0.884751	8.26086e-07	5.27176e-06	0.000134976	0.252833
PAS_chr2-1_0115	gi|238030677|emb|FN392320.1|	-	210225	211856	1632	1407.59	1827.11	988.07	0.540784	-0.886877	4.57296e-06	2.52685e-05	0.0141964	0.000536809
PAS_chr2-1_0281	gi|238030677|emb|FN392320.1|	-	530639	531454	816	399.615	518.906	280.324	0.54022	-0.88838	0.000326234	0.00115354	0.274751	0.173646
PAS_chr3_0358	gi|238032011|emb|FN392321.1|	+	703775	704566	792	1366.34	1774.39	958.286	0.540066	-0.888792	5.63895e-06	3.06572e-05	0.809727	0.462062
PAS_chr2-2_0011	gi|238030677|emb|FN392320.1|	+	2374399	2375646	1248	2257.72	2931.98	1583.46	0.540066	-0.888793	7.92946e-07	5.09234e-06	5.67415	0.511214
PAS_chr3_0514	gi|238032011|emb|FN392321.1|	+	986189	987733	1545	1596.51	2074.43	1118.6	0.539231	-0.891025	2.59171e-06	1.51642e-05	1.84305	0.00245137
PAS_chr1-4_0317	gi|238029138|emb|FN392319.1|	-	1997041	1997613	573	1545.01	2007.59	1082.42	0.539165	-0.891202	3.26774e-06	1.8625e-05	7.25314	0.352279
PAS_chr1-4_0145	gi|238029138|emb|FN392319.1|	-	1675093	1676079	987	1364.23	1772.77	955.687	0.539094	-0.891392	5.50039e-06	2.99361e-05	3.37481	0.47988
PAS_chr2-1_0117	gi|238030677|emb|FN392320.1|	+	214127	215635	1509	3871.74	5031.65	2711.84	0.538956	-0.89176	7.25161e-07	4.68672e-06	2.2382	0.64978
PAS_chr1-4_0536	gi|238029138|emb|FN392319.1|	-	2390805	2391068	264	519.2	674.903	363.496	0.538591	-0.892739	0.000155095	0.000596257	0.0195945	0.0171062
PAS_chr1-4_0324	gi|238029138|emb|FN392319.1|	+	2007927	2011424	3498	3501.7	4552.41	2451	0.538396	-0.893262	3.49374e-07	2.40527e-06	0.544372	3.30975
PAS_chr4_0667	gi|238033210|emb|FN392322.1|	+	1289230	1291824	2595	4329.12	5628.51	3029.74	0.538284	-0.89356	6.7787e-07	4.4092e-06	2.36664	4.10307e-06
PAS_chr2-1_0120	gi|238030677|emb|FN392320.1|	+	219568	220668	1101	4289.38	5577.07	3001.7	0.538222	-0.893728	6.71037e-07	4.38728e-06	0.502629	0.0307246
PAS_chr1-4_0613	gi|238029138|emb|FN392319.1|	-	2552154	2553944	1791	3130.7	4071.24	2190.16	0.53796	-0.894429	5.40468e-07	3.5798e-06	0.236201	0.042568
PAS_chr1-4_0587	gi|238029138|emb|FN392319.1|	-	2499921	2500931	1011	1478.63	1923.54	1033.71	0.5374	-0.895931	2.69815e-06	1.56963e-05	0.130187	0.180461
PAS_chr2-1_0776	gi|238030677|emb|FN392320.1|	-	1480257	1482965	2709	19645.1	25558.2	13732.1	0.537288	-0.896233	5.60395e-05	0.000243945	0.20136	0.0224268
PAS_chr2-1_0204	gi|238030677|emb|FN392320.1|	-	380191	381435	1245	945.701	1230.47	660.932	0.537138	-0.896636	1.97496e-05	9.63421e-05	0.0209333	0.0306201
PAS_chr3_0888	gi|238032011|emb|FN392321.1|	-	1729435	1730964	1530	517.456	673.517	361.395	0.536579	-0.898137	0.000134399	0.000524654	0.192429	0.0992671
PAS_chr2-1_0852	gi|238030677|emb|FN392320.1|	+	915728	916492	765	1970.94	2565.81	1376.07	0.53631	-0.898862	1.08444e-06	6.78379e-06	0.599986	0.149577
PAS_chr1-1_0210	gi|238029138|emb|FN392319.1|	+	963731	964837	1107	403.036	524.723	281.35	0.536187	-0.899192	0.000323326	0.00114486	0.148255	0.535278
PAS_chr2-2_0112	gi|238030677|emb|FN392320.1|	+	2170019	2174248	4230	6490.13	8451.56	4528.7	0.535841	-0.900122	1.6037e-06	9.74332e-06	0.00369641	0.038727
PAS_chr1-1_0157	gi|238029138|emb|FN392319.1|	-	850897	851604	708	2192.77	2857.24	1528.31	0.53489	-0.902685	7.07568e-07	4.57886e-06	0.0101275	0.0881802
PAS_chr1-4_0257	gi|238029138|emb|FN392319.1|	-	1871567	1872904	1338	798.446	1041.5	555.39	0.533258	-0.907094	2.95108e-05	0.000137185	2.23845	0.0458479
PAS_chr1-4_0423	gi|238029138|emb|FN392319.1|	+	2181382	2182479	1098	837.109	1091.94	582.282	0.533256	-0.907099	2.40381e-05	0.00011469	0.84403	0.0184756
PAS_chr1-4_0026	gi|238029138|emb|FN392319.1|	-	1457095	1458363	1269	2227.01	2905.19	1548.83	0.533124	-0.907457	6.39923e-07	4.20012e-06	2.18262	0.256072
PAS_chr4_0724	gi|238033210|emb|FN392322.1|	+	1382284	1382862	579	1746.81	2279.84	1213.79	0.532401	-0.909415	1.217e-06	7.52933e-06	0.555834	0.135311
PAS_chr1-4_0614	gi|238029138|emb|FN392319.1|	+	2554895	2555197	303	625.162	815.932	434.393	0.532388	-0.909449	7.50509e-05	0.000314543	1.80028	0.496927
PAS_chr2-2_0304	gi|238030677|emb|FN392320.1|	-	1807510	1807818	309	410.07	535.554	284.586	0.531387	-0.912165	0.000234576	0.000861302	0.754573	0.0691121
PAS_chr4_0641	gi|238033210|emb|FN392322.1|	-	1247526	1249210	1685	1513.76	1977.01	1050.51	0.531364	-0.912229	1.61914e-06	9.82534e-06	3.58764	0.261012
PAS_c034_0012	gi|238034182|emb|FN392323.1|	-	24333	24791	459	363.823	475.172	252.475	0.531335	-0.912306	0.000268678	0.000969654	0.156911	0.662535
PAS_chr4_0992	gi|238033210|emb|FN392322.1|	-	1478631	1479464	834	716.53	936.258	496.802	0.530625	-0.914235	3.47998e-05	0.000158857	0.639596	0.32628
PAS_chr1-1_0317	gi|238029138|emb|FN392319.1|	+	1158402	1159364	963	1307.94	1709.16	906.711	0.530501	-0.914574	3.6237e-06	2.04014e-05	0.0113342	0.422046
PAS_chr4_0917	gi|238033210|emb|FN392322.1|	+	144128	145489	1362	4273.17	5584.34	2962.01	0.530414	-0.91481	3.55707e-07	2.44555e-06	17.4124	0.0204136
PAS_chr2-2_0489	gi|238030677|emb|FN392320.1|	-	1845371	1846036	666	17595.4	23000.3	12190.4	0.53001	-0.915909	3.86317e-05	0.000174463	0.0186583	0.814837
PAS_chr2-2_0323	gi|238030677|emb|FN392320.1|	-	1770722	1772200	1479	3870.43	5060.51	2680.35	0.529659	-0.916863	2.19535e-07	1.56895e-06	2.34062	1.2008
PAS_chr3_0860	gi|238032011|emb|FN392321.1|	+	1678096	1678518	423	214.077	280.001	148.153	0.529119	-0.918337	0.00115613	0.00356519	0.0476104	0.372948
PAS_chr4_0819	gi|238033210|emb|FN392322.1|	+	1545109	1546578	1470	1758.15	2299.77	1216.53	0.52898	-0.918716	6.1898e-07	4.07851e-06	10.6636	1.63804
PAS_FragB_0002	gi|238029138|emb|FN392319.1|	-	2663915	2672944	9030	2948.17	3856.66	2039.68	0.528872	-0.919011	2.15452e-07	1.54631e-06	0.242696	0.7385
PAS_chr1-3_0245	gi|238029138|emb|FN392319.1|	+	459272	460138	867	295.331	386.412	204.251	0.528583	-0.919799	0.000471803	0.00160552	0.946132	0.0913702
PAS_chr1-4_0074	gi|238029138|emb|FN392319.1|	-	1544969	1547233	2265	8110.07	10612.3	5607.81	0.528423	-0.920234	2.25185e-06	1.33296e-05	3.57627	0.0312511
PAS_chr1-1_0133	gi|238029138|emb|FN392319.1|	+	809955	810749	795	1075.25	1407.57	742.933	0.527812	-0.921903	6.27333e-06	3.39111e-05	0.535596	0.00792874
PAS_chr1-4_0286	gi|238029138|emb|FN392319.1|	-	1928596	1929963	1368	1627.94	2131.79	1124.09	0.5273	-0.923304	8.60177e-07	5.4618e-06	0.00336908	0.460632
PAS_chr2-1_0105	gi|238030677|emb|FN392320.1|	-	192872	194509	1638	3408.53	4464.54	2352.52	0.526936	-0.9243	2.02303e-07	1.46021e-06	0.906142	0.058644
PAS_chr1-4_0177	gi|238029138|emb|FN392319.1|	+	1730514	1732820	2307	1230.01	1611.31	848.724	0.526731	-0.924863	3.36488e-06	1.91142e-05	0.298282	0.00937324
PAS_chr4_0568	gi|238033210|emb|FN392322.1|	-	1108704	1110236	1533	5110.89	6699.03	3522.75	0.52586	-0.92725	3.44003e-07	2.37452e-06	0.284891	0.121601
PAS_chr2-1_0520	gi|238030677|emb|FN392320.1|	+	960837	962228	1392	1178.43	1544.73	812.128	0.525741	-0.927576	3.58187e-06	2.02108e-05	0.138216	0.0378165
PAS_chr2-1_0126	gi|238030677|emb|FN392320.1|	+	240254	240898	645	1118.56	1468.17	768.946	0.523745	-0.933065	3.06652e-06	1.76369e-05	3.46639	1.96859
PAS_chr1-4_0681	gi|238029138|emb|FN392319.1|	+	2213058	2214539	1482	533.259	700.023	366.496	0.523548	-0.933606	6.66631e-05	0.000284328	0.992813	0.106533
PAS_chr3_1220	gi|238032011|emb|FN392321.1|	-	1496456	1497094	639	2100.12	2756.93	1443.32	0.523524	-0.933673	4.03435e-07	2.74759e-06	0.188806	0.949794
PAS_chr3_1079	gi|238032011|emb|FN392321.1|	+	2085434	2086432	999	2075.14	2724.64	1425.64	0.523241	-0.934453	4.74811e-07	3.17397e-06	4.64849	2.65392
PAS_chr2-2_0376	gi|238030677|emb|FN392320.1|	+	1685564	1686277	714	1454.17	1910.63	997.719	0.522194	-0.937343	1.39559e-06	8.58187e-06	0.609653	0.852158
PAS_chr3_0651	gi|238032011|emb|FN392321.1|	+	1241693	1242934	1242	1525.11	2004.22	1046	0.5219	-0.938154	6.74717e-07	4.39999e-06	0.347283	1.65982
PAS_chr3_0071	gi|238032011|emb|FN392321.1|	+	150574	152703	2130	1258.25	1653.66	862.848	0.521781	-0.938483	2.33412e-06	1.37364e-05	0.0099463	0.179619
PAS_chr3_0956	gi|238032011|emb|FN392321.1|	+	1859901	1860797	897	536.095	704.802	367.388	0.521264	-0.939914	5.16533e-05	0.000226997	3.91584	1.1174
PAS_chr1-4_0377	gi|238029138|emb|FN392319.1|	+	2100115	2100648	534	416.314	547.49	285.138	0.52081	-0.941172	0.000126421	0.000497728	0.316875	0.257214
PAS_chr1-1_0478	gi|238029138|emb|FN392319.1|	+	801087	801668	582	6254.27	8227.94	4280.6	0.520252	-0.942717	4.22752e-07	2.86758e-06	0.877291	0.213694
PAS_chr1-4_0283	gi|238029138|emb|FN392319.1|	+	1920255	1921277	1023	1614.97	2125.01	1104.92	0.519959	-0.943532	8.84329e-07	5.60813e-06	2.04712	1.96583
PAS_chr2-1_0868	gi|238030677|emb|FN392320.1|	-	1144913	1147795	2883	3268.04	4300.9	2235.18	0.519701	-0.944245	1.05828e-07	8.05148e-07	0.552863	0.362804
PAS_chr2-2_0493	gi|238030677|emb|FN392320.1|	+	1736954	1738315	1362	2346.03	3088.88	1603.18	0.519018	-0.946144	1.73792e-07	1.27624e-06	0.0822489	0.042007
PAS_chr1-4_0486	gi|238029138|emb|FN392319.1|	+	2291941	2292945	1005	1276.75	1681.16	872.336	0.518889	-0.946502	1.7396e-06	1.04315e-05	0.604013	0.0729424
PAS_chr2-2_0130	gi|238030677|emb|FN392320.1|	-	2141295	2142371	1077	864.242	1138.64	589.841	0.518022	-0.948915	9.03319e-06	4.73822e-05	2.09659	0.0579244
PAS_chr4_0024	gi|238033210|emb|FN392322.1|	+	55215	55499	285	151.937	200.185	103.69	0.517968	-0.949065	0.0022087	0.00634797	0.0355493	0.0858828
PAS_chr4_0367	gi|238033210|emb|FN392322.1|	+	740706	741377	672	1212.55	1598.38	826.72	0.517225	-0.951136	2.45101e-06	1.43908e-05	4.54999	1.18373
PAS_chr2-1_0724	gi|238030677|emb|FN392320.1|	-	1373354	1373977	624	888.236	1171.18	605.289	0.516819	-0.95227	7.29536e-06	3.87886e-05	1.03667	0.0929477
PAS_chr2-2_0407	gi|238030677|emb|FN392320.1|	+	1631698	1632936	1239	9411.75	12411	6412.53	0.516682	-0.952652	1.52025e-06	9.28087e-06	4.91846	1.06714
PAS_chr1-4_0359	gi|238029138|emb|FN392319.1|	+	2069838	2070179	342	238.977	315.18	162.775	0.51645	-0.953298	0.000562079	0.00187372	0.0249085	0.0748505
PAS_chr2-1_0583	gi|238030677|emb|FN392320.1|	-	1079168	1080847	1680	6522.45	8605.3	4439.6	0.515915	-0.954796	4.6487e-07	3.11573e-06	0.0257634	0.415709
PAS_chr4_0455	gi|238033210|emb|FN392322.1|	+	891858	892217	360	369.656	487.858	251.454	0.515424	-0.956167	0.000143697	0.000557942	3.46395	0.149748
PAS_chr3_0661	gi|238032011|emb|FN392321.1|	-	1268948	1270240	1293	575.871	760.066	391.675	0.515318	-0.956465	3.25217e-05	0.000149656	0.250622	0.542879
PAS_chr4_0633	gi|238033210|emb|FN392322.1|	+	1230147	1232771	2625	5285.73	6977.65	3593.81	0.515045	-0.957229	1.57739e-07	1.17194e-06	1.14403	0.23257
PAS_chr4_0339	gi|238033210|emb|FN392322.1|	-	692426	693394	969	868.915	1147.7	590.126	0.51418	-0.959654	8.72149e-06	4.59852e-05	0.0124624	0.599776
PAS_chr3_0006	gi|238032011|emb|FN392321.1|	-	14281	15345	1065	3349.75	4425.78	2273.72	0.513745	-0.960875	7.31103e-08	5.73452e-07	1.20653	7.23137e-08
PAS_chr2-1_0588	gi|238030677|emb|FN392320.1|	+	1089503	1091332	1830	5351.05	7070.05	3632.05	0.513723	-0.960937	1.54904e-07	1.15426e-06	0.0151936	0.0710509
PAS_chr3_0927	gi|238032011|emb|FN392321.1|	+	1806938	1807435	498	265.141	350.439	179.843	0.513194	-0.962423	0.000402603	0.00139516	0.754841	0.10278
PAS_chr4_0905	gi|238033210|emb|FN392322.1|	-	1696336	1696821	486	531.017	701.996	360.038	0.512879	-0.963311	4.35318e-05	0.000194169	1.10485	0.00226216
PAS_chr3_0287	gi|238032011|emb|FN392321.1|	-	568785	569624	840	16655	22019	11291.1	0.512787	-0.96357	1.0406e-05	5.42459e-05	1.68933	0.0672374
PAS_chr1-1_0007	gi|238029138|emb|FN392319.1|	+	544347	545048	702	191.917	253.738	130.095	0.512715	-0.963772	0.00105033	0.00327308	0.0626165	0.0944146
PAS_chr4_0156	gi|238033210|emb|FN392322.1|	+	308462	310048	1587	3824.6	5057.64	2591.56	0.512405	-0.964644	7.73509e-08	6.02054e-07	0.474091	0.0764967
PAS_chr1-4_0071	gi|238029138|emb|FN392319.1|	+	1541148	1541819	672	12064	15956.2	8171.81	0.512141	-0.965386	4.93584e-06	2.70377e-05	1.75576	1.35873
PAS_chr1-1_0225	gi|238029138|emb|FN392319.1|	-	997606	999330	1725	3194.42	4226.65	2162.19	0.511563	-0.967016	7.40579e-08	5.79092e-07	2.26144	0.36687
PAS_chr3_1100	gi|238032011|emb|FN392321.1|	-	2128841	2129755	915	733.835	971.239	496.43	0.51113	-0.968238	1.07381e-05	5.56911e-05	0.00865148	0.69818
PAS_chr2-1_0664	gi|238030677|emb|FN392320.1|	+	1261530	1264751	3222	5525.95	7316.07	3735.83	0.510633	-0.969642	1.31463e-07	9.8685e-07	0.405331	0.172024
PAS_chr3_0324	gi|238032011|emb|FN392321.1|	+	639080	640456	1377	1470.98	1948.06	993.9	0.510201	-0.970861	4.3328e-07	2.92334e-06	0.0404019	0.0186496
PAS_chr1-4_0104	gi|238029138|emb|FN392319.1|	+	1598407	1599762	1356	1205.07	1596.82	813.322	0.509339	-0.973303	1.11813e-06	6.96873e-06	0.280202	0.00271625
PAS_chr1-3_0251	gi|238029138|emb|FN392319.1|	+	466221	467435	1215	1769.88	2345.37	1194.4	0.509257	-0.973533	1.81799e-07	1.32353e-06	4.18018	0.0269294
PAS_chr1-4_0281	gi|238029138|emb|FN392319.1|	-	1916484	1918829	2346	3202.98	4246.2	2159.77	0.508636	-0.975294	5.48443e-08	4.39709e-07	1.33104	0.178539
PAS_chr1-4_0695	gi|238029138|emb|FN392319.1|	-	1707044	1708903	1860	982.06	1302.26	661.862	0.508242	-0.976413	2.79992e-06	1.62325e-05	0.00683526	0.0121987
PAS_chr1-3_0108	gi|238029138|emb|FN392319.1|	-	208598	210637	2040	4559.85	6047.59	3072.11	0.507989	-0.977132	6.59604e-08	5.21406e-07	0.189119	0.00546216
PAS_chr2-1_0071	gi|238030677|emb|FN392320.1|	-	128737	130011	1275	1921.62	2549.22	1294.02	0.507617	-0.978188	1.52138e-07	1.137e-06	0.475175	1.02886
PAS_chr3_1224	gi|238032011|emb|FN392321.1|	-	1593718	1596207	2490	685.846	910.261	461.432	0.506923	-0.980162	1.18752e-05	6.1324e-05	0.0491008	0.194631
PAS_chr1-4_0016	gi|238029138|emb|FN392319.1|	-	1437486	1439153	1668	4514.81	5992.11	3037.51	0.506919	-0.980173	5.4203e-08	4.35257e-07	5.03026	0.126575
PAS_chr3_0257	gi|238032011|emb|FN392321.1|	-	513752	514507	756	2933.48	3895.07	1971.9	0.506255	-0.982065	3.46447e-08	2.88725e-07	1.52317	0.380849
PAS_chr3_1247	gi|238032011|emb|FN392321.1|	-	1972100	1973857	1758	1462.3	1942.31	982.281	0.505727	-0.98357	2.13802e-07	1.53665e-06	0.257045	3.04428
PAS_chr4_0353	gi|238033210|emb|FN392322.1|	-	713400	714047	648	392.351	521.16	263.541	0.505682	-0.983697	7.22423e-05	0.000304535	1.12787	0.57562
PAS_chr3_0157	gi|238032011|emb|FN392321.1|	-	316473	317117	645	3490.7	4637.41	2344	0.505454	-0.984347	3.57668e-08	2.97099e-07	9.4911	0.0306027
PAS_chr1-4_0273	gi|238029138|emb|FN392319.1|	+	1899031	1901295	2265	5307.59	7052.29	3562.89	0.50521	-0.985046	7.43988e-08	5.80861e-07	0.308993	0.135972
PAS_chr2-1_0871	gi|238030677|emb|FN392320.1|	+	1176190	1177788	1599	9693.04	12879.7	6506.35	0.505162	-0.985182	1.01748e-06	6.41239e-06	0.253536	0.010043
PAS_chr3_1027	gi|238032011|emb|FN392321.1|	-	1978343	1980268	1926	1608.97	2139.3	1078.64	0.504204	-0.98792	1.53616e-07	1.14635e-06	0.01009	0.768586
PAS_chr1-4_0059	gi|238029138|emb|FN392319.1|	+	1521569	1523359	1791	6715.3	8929.31	4501.3	0.504103	-0.988209	1.68991e-07	1.24279e-06	0.578149	0.0694489
PAS_chr4_0540	gi|238033210|emb|FN392322.1|	+	1060038	1062701	2664	13597.3	18082.1	9112.53	0.503953	-0.988639	3.38435e-06	1.92027e-05	1.02966	0.00254994
PAS_chr3_0909	gi|238032011|emb|FN392321.1|	-	1767471	1768634	1164	426.627	567.408	285.846	0.503774	-0.98915	5.71723e-05	0.000248236	0.00780054	0.000415247
PAS_chr4_0286	gi|238033210|emb|FN392322.1|	+	574794	576347	1554	1916.9	2549.74	1284.06	0.503603	-0.98964	1.02115e-07	7.81599e-07	0.406863	0.361832
PAS_chr2-1_0874	gi|238030677|emb|FN392320.1|	+	1226589	1227395	807	6601.04	8783.97	4418.1	0.502973	-0.991447	1.20452e-07	9.08229e-07	2.98281	0.941131
PAS_chr3_0438	gi|238032011|emb|FN392321.1|	+	853612	855378	1767	5584.25	7431.16	3737.35	0.50293	-0.991572	8.81567e-08	6.81969e-07	2.00495	0.114929
PAS_chr3_0411	gi|238032011|emb|FN392321.1|	+	802520	802927	408	4625.94	6156.83	3095.04	0.5027	-0.992229	5.02485e-08	4.04784e-07	1.20894	0.322814
PAS_c034_0004	gi|238034182|emb|FN392323.1|	+	9916	11472	1557	896.517	1193.21	599.822	0.502695	-0.992246	2.79364e-06	1.62325e-05	0.0337076	0.403119
PAS_chr1-4_0510	gi|238029138|emb|FN392319.1|	-	2330123	2330824	702	15428.1	20534.4	10321.9	0.502662	-0.99234	4.80889e-06	2.63994e-05	2.64018	0.000726937
PAS_chr1-1_0028	gi|238029138|emb|FN392319.1|	+	590598	592190	1593	2042.47	2718.64	1366.29	0.502566	-0.992615	7.08556e-08	5.56629e-07	0.0346885	0.202171
PAS_chr4_0230	gi|238033210|emb|FN392322.1|	-	467195	467803	609	183.197	243.908	122.487	0.502187	-0.993703	0.000944345	0.00297389	1.54632	0.501473
PAS_chr1-4_0621	gi|238029138|emb|FN392319.1|	-	2570835	2572652	1818	344.677	458.925	230.43	0.502107	-0.993933	9.97358e-05	0.000400445	0.178126	0.223211
PAS_chr1-1_0136	gi|238029138|emb|FN392319.1|	-	813744	814484	741	690.562	919.536	461.588	0.501979	-0.994302	1.05189e-05	5.46097e-05	1.96069	0.166151
PAS_chr1-3_0024	gi|238029138|emb|FN392319.1|	+	45316	46830	1515	3691.52	4916.55	2466.5	0.501673	-0.995181	2.89814e-08	2.43935e-07	3.5764	0.123235
PAS_chr2-1_0618	gi|238030677|emb|FN392320.1|	+	1160630	1162279	1650	7771.53	10351.7	5191.41	0.501506	-0.995662	2.96257e-07	2.07339e-06	0.143096	0.00738656
PAS_chr4_0240	gi|238033210|emb|FN392322.1|	-	486364	488484	2121	304.334	405.378	203.289	0.501479	-0.995739	0.000151859	0.000585594	0.0481825	0.101021
PAS_chr3_0341	gi|238032011|emb|FN392321.1|	+	668691	669209	519	932.198	1241.81	622.589	0.501357	-0.99609	3.04543e-06	1.75554e-05	0.00443502	1.00825
PAS_chr1-4_0373	gi|238029138|emb|FN392319.1|	+	2092158	2093561	1404	618.887	824.691	413.083	0.500895	-0.99742	1.18414e-05	6.12248e-05	0.301182	0.390674
PAS_chr2-2_0379	gi|238030677|emb|FN392320.1|	-	1678831	1680657	1827	1895.08	2525.33	1264.82	0.500853	-0.997542	4.8508e-08	3.9201e-07	0.793127	2.34843
PAS_chr1-4_0603	gi|238029138|emb|FN392319.1|	+	2534004	2535455	1452	2866.84	3822.15	1911.54	0.500121	-0.999651	2.8694e-08	2.42321e-07	2.16902	0.322055
PAS_chr2-2_0153	gi|238030677|emb|FN392320.1|	+	2097747	2100539	2793	4443.97	5928.03	2959.9	0.499306	-1.002	2.35383e-08	2.03183e-07	0.323049	0.625331
PAS_chr1-4_0230	gi|238029138|emb|FN392319.1|	+	1821286	1823298	2013	1050.04	1400.88	699.205	0.499118	-1.00255	8.59794e-07	5.4618e-06	2.64697	1.11774
PAS_chr1-4_0395	gi|238029138|emb|FN392319.1|	+	2139069	2140082	1014	7984.74	10653.6	5315.92	0.49898	-1.00295	2.6979e-07	1.89339e-06	0.433397	0.0128327
PAS_chr1-1_0211	gi|238029138|emb|FN392319.1|	+	965178	974564	9387	8681.33	11583	5779.62	0.498972	-1.00297	3.282e-07	2.27495e-06	0.265971	0.608757
PAS_chr2-1_0754	gi|238030677|emb|FN392320.1|	-	1433022	1433495	474	639.599	853.504	425.694	0.49876	-1.00358	1.21533e-05	6.24554e-05	0.775574	0.21198
PAS_chr4_0202	gi|238033210|emb|FN392322.1|	+	412344	414689	2346	7584.99	10129.8	5040.21	0.497563	-1.00705	1.80414e-07	1.31723e-06	0.0434975	0.0990026
PAS_chr3_0090	gi|238032011|emb|FN392321.1|	-	198143	198472	330	346.772	463.158	230.387	0.497426	-1.00745	7.69278e-05	0.000320818	1.82034	0.447315
PAS_chr4_0537	gi|238033210|emb|FN392322.1|	-	1053109	1054650	1542	2401.85	3208.79	1594.9	0.497042	-1.00856	2.35099e-08	2.03183e-07	1.20877	0.0387983
PAS_chr2-1_0470	gi|238030677|emb|FN392320.1|	-	870048	871679	1632	1029.52	1375.41	683.632	0.49704	-1.00857	9.65893e-07	6.11008e-06	0.833188	0.25803
PAS_chr1-1_0131	gi|238029138|emb|FN392319.1|	+	806430	808640	2211	14144.1	18896.5	9391.73	0.497009	-1.00866	2.67471e-06	1.55779e-05	4.59804e-06	0.0424728
PAS_chr2-1_0808	gi|238030677|emb|FN392320.1|	-	170844	172191	1348	4424.13	5910.89	2937.37	0.496943	-1.00885	2.45916e-08	2.11555e-07	0.00411201	0.0256796
PAS_chr4_0644	gi|238033210|emb|FN392322.1|	-	1253226	1253705	480	785.253	1049.32	521.183	0.496685	-1.0096	3.06056e-06	1.76226e-05	0.915921	1.61605
PAS_chr3_0511	gi|238032011|emb|FN392321.1|	+	981002	982627	1626	1978.3	2643.78	1312.81	0.496565	-1.00995	3.94137e-08	3.2473e-07	3.25083	0.0399533
PAS_chr1-3_0033	gi|238029138|emb|FN392319.1|	+	59902	60933	1032	1440.04	1925.04	955.046	0.496117	-1.01125	1.50444e-07	1.126e-06	2.46797	0.1845
PAS_chr3_0530	gi|238032011|emb|FN392321.1|	+	1017446	1018756	1311	2097.08	2806.04	1388.11	0.494685	-1.01542	3.22616e-08	2.69752e-07	0.148549	0.0704689
PAS_chr2-1_0661	gi|238030677|emb|FN392320.1|	-	1250369	1256005	5637	29937.2	40061.3	19813.1	0.494568	-1.01576	4.84222e-06	2.65536e-05	0.406605	2.23784
PAS_chr4_0989	gi|238033210|emb|FN392322.1|	-	1436277	1438196	1920	1214.51	1625.24	803.78	0.494562	-1.01578	3.18637e-07	2.21472e-06	0.154496	0.321816
PAS_chr2-2_0055	gi|238030677|emb|FN392320.1|	-	2278505	2279008	504	828.95	1109.29	548.61	0.494559	-1.01578	2.04193e-06	1.2201e-05	7.9499	1.61381
PAS_chr1-4_0569	gi|238029138|emb|FN392319.1|	-	2457612	2458553	942	20636.2	27623.1	13649.3	0.494126	-1.01705	5.44144e-06	2.9743e-05	1.00754	0.0263323
PAS_chr4_0747	gi|238033210|emb|FN392322.1|	+	1422306	1422491	186	692.114	926.614	457.614	0.493856	-1.01784	3.48029e-06	1.96815e-05	22.3112	5.11408
PAS_chr2-2_0391	gi|238030677|emb|FN392320.1|	-	1655878	1657326	1449	3171.49	4247.52	2095.47	0.493339	-1.01935	7.80907e-09	7.27363e-08	5.13719	2.57093
PAS_chr3_0691	gi|238032011|emb|FN392321.1|	-	1316319	1317008	690	8245.01	11042.6	5447.38	0.493304	-1.01945	2.66304e-07	1.87151e-06	0.198561	1.13727
PAS_chr3_0256	gi|238032011|emb|FN392321.1|	+	511989	513620	1632	2617.35	3505.97	1728.73	0.493083	-1.0201	1.33781e-08	1.19553e-07	0.556394	0.139505
PAS_chr1-4_0506	gi|238029138|emb|FN392319.1|	+	2323529	2325832	2304	1766.13	2366.96	1165.3	0.492318	-1.02234	3.2727e-08	2.73193e-07	0.270814	1.84906
PAS_chr1-4_0300	gi|238029138|emb|FN392319.1|	-	1968112	1969137	1026	4792.05	6423.39	3160.71	0.492063	-1.02309	2.31547e-08	2.00555e-07	0.0705197	0.635288
PAS_chr3_0529	gi|238032011|emb|FN392321.1|	+	1016212	1016790	579	1206.15	1617.34	794.955	0.491519	-1.02468	3.44439e-07	2.37452e-06	0.0891543	0.247565
PAS_chr3_0919	gi|238032011|emb|FN392321.1|	-	1783600	1785126	1527	2239.67	3004.32	1475.01	0.490964	-1.02631	1.65177e-08	1.46321e-07	0.380882	0.0712995
PAS_chr1-4_0590	gi|238029138|emb|FN392319.1|	-	2507045	2508487	1443	8225.77	11036.3	5415.24	0.490676	-1.02716	1.58846e-07	1.17844e-06	0.0322242	0.0219433
PAS_chr1-4_0540	gi|238029138|emb|FN392319.1|	-	2396972	2399284	2313	970.608	1304.32	636.899	0.4883	-1.03416	7.85004e-07	5.04773e-06	0.0326172	0.066769
PAS_chr2-1_0581	gi|238030677|emb|FN392320.1|	-	1072491	1074350	1860	927.609	1246.77	608.451	0.488024	-1.03498	8.20132e-07	5.24036e-06	0.00310114	0.886629
PAS_chr3_0817	gi|238032011|emb|FN392321.1|	-	1575591	1576217	627	1864.92	2507.95	1221.89	0.487208	-1.03739	2.08948e-08	1.81602e-07	3.95362	0.180845
PAS_chr3_0683	gi|238032011|emb|FN392321.1|	-	1305364	1306239	876	466.821	627.824	305.818	0.487107	-1.03769	1.35031e-05	6.808e-05	0.026822	2.78394
PAS_chr1-1_0489	gi|238029138|emb|FN392319.1|	-	1083851	1084489	639	2368.66	3186.01	1551.31	0.486912	-1.03827	1.23932e-08	1.11144e-07	0.291406	0.447309
PAS_chr3_1180	gi|238032011|emb|FN392321.1|	-	691149	692522	1374	1331.9	1791.5	872.297	0.486909	-1.03828	1.56316e-07	1.16308e-06	0.0962721	0.674829
PAS_chr3_0363	gi|238032011|emb|FN392321.1|	-	709157	709585	429	758.334	1020.2	496.471	0.486643	-1.03906	2.88097e-06	1.66643e-05	2.44712	0.127134
PAS_chr4_0580	gi|238033210|emb|FN392322.1|	+	1133964	1135117	1154	4703.73	6328.32	3079.13	0.486563	-1.0393	1.01817e-08	9.34617e-08	3.60734	0.0136228
PAS_chr2-1_0199	gi|238030677|emb|FN392320.1|	+	371168	372085	918	2938.06	3953.46	1922.67	0.486326	-1.04	6.22205e-09	5.86006e-08	0.421346	0.0617934
PAS_chr3_0181	gi|238032011|emb|FN392321.1|	+	371224	373119	1896	8449.3	11374.8	5523.76	0.485612	-1.04212	9.09731e-08	6.99485e-07	0.120592	1.59656
PAS_chr3_0873	gi|238032011|emb|FN392321.1|	+	1704142	1706145	2004	1452.74	1955.9	949.582	0.485496	-1.04247	6.71945e-08	5.28687e-07	6.84052e-06	0.00488337
PAS_chr4_0309	gi|238033210|emb|FN392322.1|	-	617979	618566	588	395.034	531.871	258.196	0.485449	-1.04261	4.05309e-05	0.000182066	1.19754	1.26485
PAS_chr4_0969	gi|238033210|emb|FN392322.1|	+	976339	978207	1869	6079.72	8186.54	3972.9	0.485296	-1.04306	2.89719e-08	2.43935e-07	1.95838	0.26811
PAS_chr2-2_0170	gi|238030677|emb|FN392320.1|	+	2067226	2067924	699	779.495	1050.17	508.824	0.484518	-1.04538	1.86432e-06	1.11529e-05	6.29179	0.164599
PAS_chr4_0626	gi|238033210|emb|FN392322.1|	-	1218492	1220339	1848	1259.64	1697.14	822.146	0.484431	-1.04564	1.28395e-07	9.65249e-07	0.0614251	0.11575
PAS_chr4_0887	gi|238033210|emb|FN392322.1|	-	1662291	1662887	597	1719.69	2317.64	1121.74	0.484001	-1.04692	2.49903e-08	2.1462e-07	1.14338	0.0254672
PAS_chr2-1_0351	gi|238030677|emb|FN392320.1|	-	651824	653512	1689	4013.39	5409.16	2617.63	0.483926	-1.04714	4.45572e-09	4.26789e-08	2.84906	0.870256
PAS_chr3_0494	gi|238032011|emb|FN392321.1|	-	942872	943639	768	8196.79	11048.8	5344.74	0.483737	-1.0477	8.03748e-08	6.23674e-07	2.09417	0.310042
PAS_chr2-1_0245	gi|238030677|emb|FN392320.1|	-	462568	463860	1293	2558.9	3449.92	1667.88	0.483454	-1.04855	5.62565e-09	5.34806e-08	0.530365	0.190808
PAS_chr1-4_0054	gi|238029138|emb|FN392319.1|	-	1512257	1513333	1077	4488.28	6055.19	2921.36	0.482456	-1.05153	5.39712e-09	5.14045e-08	2.66176	0.326913
PAS_chr3_1149	gi|238032011|emb|FN392321.1|	+	155104	156852	1749	704.087	949.979	458.195	0.482321	-1.05193	2.66833e-06	1.55586e-05	0.0138174	0.0171135
PAS_chr2-1_0052	gi|238030677|emb|FN392320.1|	-	94422	95816	1395	5522.51	7453.44	3591.57	0.481868	-1.05329	1.21776e-08	1.09404e-07	2.02126	0.0010088
PAS_chr4_0549	gi|238033210|emb|FN392322.1|	+	1077597	1078748	1152	2309.74	3118.6	1500.88	0.481267	-1.05509	7.95087e-09	7.39212e-08	1.27267	0.541702
PAS_FragB_0055	gi|238029138|emb|FN392319.1|	+	2758933	2759376	444	2169.71	2930.54	1408.88	0.480758	-1.05662	8.69514e-09	8.03984e-08	6.43142	0.159853
PAS_chr2-2_0268	gi|238030677|emb|FN392320.1|	+	1889608	1891950	2343	1923.06	2597.43	1248.7	0.480744	-1.05666	1.02118e-08	9.35679e-08	0.155309	0.231463
PAS_chr1-1_0217	gi|238029138|emb|FN392319.1|	-	984055	984564	510	8827.08	11933.7	5720.45	0.479353	-1.06084	1.0007e-07	7.68267e-07	0.417179	0.0478906
PAS_chr4_0803	gi|238033210|emb|FN392322.1|	-	1523306	1524187	882	856.014	1157.49	554.536	0.479085	-1.06165	7.70561e-07	4.96116e-06	2.33449	0.207413
PAS_chr1-4_0231	gi|238029138|emb|FN392319.1|	+	1823999	1827994	3996	8958.05	12123.6	5792.54	0.477792	-1.06555	7.61581e-08	5.93681e-07	0.29595	0.373259
PAS_chr3_0872	gi|238032011|emb|FN392321.1|	-	1703535	1703942	408	107.954	146.135	69.7731	0.477456	-1.06656	0.00175888	0.00516352	0.742578	0.563883
PAS_chr2-2_0472	gi|238030677|emb|FN392320.1|	+	2010025	2011077	1053	1604.85	2172.5	1037.2	0.477424	-1.06666	1.69388e-08	1.49528e-07	0.0125162	0.53249
PAS_chr1-3_0174	gi|238029138|emb|FN392319.1|	-	329272	330336	1065	1616.31	2189.19	1043.42	0.476622	-1.06908	1.47981e-08	1.31779e-07	0.0608557	0.663356
PAS_chr2-2_0118	gi|238030677|emb|FN392320.1|	-	2158915	2161572	2658	4157.98	5632.79	2683.18	0.47635	-1.06991	2.33119e-09	2.34368e-08	0.89168	0.964437
PAS_chr1-3_0166	gi|238029138|emb|FN392319.1|	-	309211	310680	1470	1421.13	1925.66	916.594	0.47599	-1.071	3.83047e-08	3.16623e-07	1.63829	0.114135
PAS_FragB_0057	gi|238029138|emb|FN392319.1|	-	2763489	2766356	2868	947.477	1284.06	610.893	0.475751	-1.07172	3.22654e-07	2.23957e-06	0.154866	0.503801
PAS_chr2-2_0062	gi|238030677|emb|FN392320.1|	+	2262617	2263576	960	2722.54	3691.23	1753.86	0.475141	-1.07357	1.95422e-09	1.98438e-08	5.3769	0.582285
PAS_chr1-1_0422	gi|238029138|emb|FN392319.1|	-	1339821	1340792	972	3891.32	5281.5	2501.15	0.473569	-1.07835	2.09314e-09	2.12119e-08	0.25445	0.000502354
PAS_chr2-1_0621	gi|238030677|emb|FN392320.1|	-	1163942	1164382	441	772.08	1048.31	495.85	0.472999	-1.08009	1.02042e-06	6.42293e-06	0.992827	0.0689274
PAS_chr1-3_0062	gi|238029138|emb|FN392319.1|	-	115336	115623	288	997.94	1355.16	640.723	0.472804	-1.08069	8.95663e-08	6.91743e-07	76.6798	10.5435
PAS_chr1-3_0082	gi|238029138|emb|FN392319.1|	-	152732	153763	1032	2351.36	3193.32	1509.4	0.472673	-1.08108	2.32564e-09	2.34275e-08	0.563991	0.301721
PAS_chr2-1_0049	gi|238030677|emb|FN392320.1|	+	81862	83619	1758	1934.02	2627.26	1240.78	0.472272	-1.08231	4.31815e-09	4.15971e-08	4.72709	0.443687
PAS_chr1-4_0155	gi|238029138|emb|FN392319.1|	-	1694310	1697363	3054	8774.11	11919.3	5628.96	0.472257	-1.08235	4.74232e-08	3.83855e-07	0.174562	0.113862
PAS_chr1-3_0297	gi|238029138|emb|FN392319.1|	-	176666	177124	459	1384.66	1883.75	885.569	0.470109	-1.08893	2.56732e-08	2.1974e-07	0.562636	0.0548753
PAS_chr3_0135	gi|238032011|emb|FN392321.1|	+	274722	275882	1161	5680.44	7733.18	3627.7	0.469108	-1.09201	4.49492e-09	4.29731e-08	0.275818	0.117962
PAS_c121_0017	gi|238029138|emb|FN392319.1|	+	2659738	2660245	508	1344.24	1830.81	857.663	0.468461	-1.094	1.83916e-08	1.61229e-07	0.316831	1.31339
PAS_chr1-3_0188	gi|238029138|emb|FN392319.1|	+	354846	356198	1353	1472.86	2007.08	938.637	0.467664	-1.09646	1.0315e-08	9.41729e-08	0.106338	1.07633
PAS_chr2-2_0450	gi|238030677|emb|FN392320.1|	-	2338148	2338570	423	985.687	1343.88	627.496	0.46693	-1.09872	1.60738e-07	1.18813e-06	3.14198	0.0110015
PAS_chr3_0706	gi|238032011|emb|FN392321.1|	-	1346696	1348015	1320	861.164	1174.53	547.803	0.466403	-1.10035	3.77132e-07	2.57885e-06	4.92871	0.204573
PAS_chr1-1_0251	gi|238029138|emb|FN392319.1|	-	1041293	1041838	546	426.878	582.364	271.391	0.466017	-1.10155	9.98346e-06	5.22045e-05	0.468465	0.431746
PAS_chr2-1_0420	gi|238030677|emb|FN392320.1|	-	773392	773769	378	505.297	689.368	321.227	0.465973	-1.10168	3.80154e-06	2.13316e-05	0.167482	0.284108
PAS_chr1-4_0691	gi|238029138|emb|FN392319.1|	-	2501521	2503112	1592	21913	29897	13928.9	0.465897	-1.10192	1.16827e-06	7.24554e-06	0.225844	0.923555
PAS_chr1-4_0274	gi|238029138|emb|FN392319.1|	-	1901340	1901792	453	10825.4	14776.1	6874.79	0.465266	-1.10387	5.2163e-08	4.19539e-07	20.0121	2.54465
PAS_chr1-4_0469	gi|238029138|emb|FN392319.1|	+	2270125	2270469	345	584.518	798.027	371.008	0.464907	-1.10499	1.57082e-06	9.55504e-06	1.14752	1.70396
PAS_chr2-2_0319	gi|238030677|emb|FN392320.1|	-	1775894	1777522	1629	6120.43	8360.48	3880.38	0.464134	-1.10739	3.39269e-09	3.35757e-08	3.10607	0.0137187
PAS_chr2-2_0479	gi|238030677|emb|FN392320.1|	+	1938882	1940507	1626	1496.11	2044.01	948.206	0.463895	-1.10813	6.99111e-09	6.53579e-08	4.61976	0.904069
PAS_c034_0039	gi|238034182|emb|FN392323.1|	-	74429	76781	2353	9343.5	12772.3	5914.73	0.463091	-1.11063	3.09409e-08	2.59566e-07	0.0134494	0.06144
PAS_chr4_0334	gi|238033210|emb|FN392322.1|	-	682626	683960	1335	3680.65	5034.16	2327.15	0.462272	-1.11319	5.79802e-10	6.29092e-09	1.11858	0.0150118
PAS_chr1-3_0228	gi|238029138|emb|FN392319.1|	-	424946	425803	858	1019.42	1394.81	644.022	0.461726	-1.11489	6.13477e-08	4.87989e-07	0.199116	1.27885
PAS_chr4_0250	gi|238033210|emb|FN392322.1|	-	505948	507969	2022	2055.16	2812.84	1297.48	0.461271	-1.11632	1.08893e-09	1.15431e-08	0.0821238	0.759247
PAS_chr3_0831	gi|238032011|emb|FN392321.1|	+	1605170	1606132	963	3972.89	5437.64	2508.14	0.461254	-1.11637	5.14413e-10	5.62966e-09	0.195694	0.261815
PAS_chr3_0782	gi|238032011|emb|FN392321.1|	+	1501900	1504281	2382	1338.2	1833.27	843.123	0.459901	-1.1206	9.30405e-09	8.58718e-08	0.371022	1.00942
PAS_chr4_0872	gi|238033210|emb|FN392322.1|	-	1638850	1639332	483	1066.24	1461.89	670.583	0.458708	-1.12435	4.54888e-08	3.69378e-07	0.0230918	0.10222
PAS_chr3_1001	gi|238032011|emb|FN392321.1|	-	1931351	1933138	1788	4346.79	5960.16	2733.41	0.458614	-1.12465	5.57598e-10	6.06298e-09	1.42663	0.00273164
PAS_chr4_0345	gi|238033210|emb|FN392322.1|	+	703261	704181	921	4189.41	5748.87	2629.95	0.457472	-1.12824	4.86884e-10	5.3515e-09	0.00903487	0.0754282
PAS_chr1-4_0237	gi|238029138|emb|FN392319.1|	-	1838322	1838668	347	534.312	733.344	335.28	0.457193	-1.12912	2.3199e-06	1.36685e-05	6.00449	0.55206
PAS_chr3_0446	gi|238032011|emb|FN392321.1|	-	863723	864787	1065	657.793	902.848	412.738	0.457152	-1.12925	5.09784e-07	3.38542e-06	0.0179379	2.43326
PAS_chr4_0133	gi|238033210|emb|FN392322.1|	+	263367	264146	780	458.723	630.131	287.315	0.45596	-1.13302	4.26957e-06	2.37735e-05	3.51201	0.478863
PAS_c159_0001	gi|238034217|emb|FN392324.1|	+	6680	8275	1596	873.912	1200.68	547.14	0.45569	-1.13388	1.17504e-07	8.88643e-07	0.00183757	0.488588
PAS_chr1-3_0036	gi|238029138|emb|FN392319.1|	+	64773	66368	1596	1607.34	2208.75	1005.93	0.455431	-1.1347	3.07428e-09	3.05438e-08	1.98701	0.178789
PAS_chr4_0625	gi|238033210|emb|FN392322.1|	+	1216825	1218449	1625	471.024	647.72	294.328	0.454406	-1.13795	3.64707e-06	2.05102e-05	0.0874639	1.06788
PAS_chr4_0194	gi|238033210|emb|FN392322.1|	+	397051	399768	2718	7206.25	9914.79	4497.71	0.453636	-1.14039	3.14266e-09	3.11622e-08	1.69481	0.0279884
PAS_chr1-1_0371	gi|238029138|emb|FN392319.1|	+	1249940	1250680	741	2149.9	2959.32	1340.47	0.452966	-1.14253	5.30488e-10	5.78061e-09	0.00788792	0.0816153
PAS_chr1-4_0415	gi|238029138|emb|FN392319.1|	+	2168224	2169342	1119	3930.91	5411.21	2450.62	0.452879	-1.1428	1.62119e-10	1.87977e-09	7.24123	1.37414
PAS_chr2-1_0145	gi|238030677|emb|FN392320.1|	+	271459	271860	402	765.69	1054.32	477.058	0.452479	-1.14408	2.32387e-07	1.6538e-06	1.62036	0.0300064
PAS_chr4_0686	gi|238033210|emb|FN392322.1|	+	1319713	1321488	1776	14710.8	20267.1	9154.47	0.451691	-1.14659	1.01266e-07	7.76272e-07	1.7488	0.35934
PAS_chr3_0568	gi|238032011|emb|FN392321.1|	+	1079704	1084935	5232	23271.7	32118.9	14424.5	0.449097	-1.1549	2.61799e-07	1.84498e-06	0.0736829	0.165708
PAS_chr2-2_0104	gi|238030677|emb|FN392320.1|	-	2182905	2183465	561	1403.26	1936.99	869.52	0.448902	-1.15553	3.97591e-09	3.86677e-08	5.32025	0.35937
PAS_chr2-2_0335	gi|238030677|emb|FN392320.1|	-	1753357	1753572	216	158.649	219.056	98.2427	0.448482	-1.15688	0.00021179	0.000788494	0.130326	0.188326
PAS_chr4_0688	gi|238033210|emb|FN392322.1|	+	1324095	1325063	969	2849.05	3936	1762.09	0.447685	-1.15944	1.13936e-10	1.34572e-09	8.80808	0.184501
PAS_chr1-4_0353	gi|238029138|emb|FN392319.1|	+	2059632	2060084	453	14161.5	19570	8753.05	0.447269	-1.16078	3.55518e-08	2.95798e-07	49.1724	4.77329
PAS_chr4_0845	gi|238033210|emb|FN392322.1|	-	1590427	1590966	540	2240.97	3098.81	1383.12	0.44634	-1.16378	3.25829e-10	3.63651e-09	14.7974	1.91735
PAS_chr4_0363	gi|238033210|emb|FN392322.1|	-	734110	735945	1836	2355.02	3257.61	1452.43	0.445858	-1.16534	1.33727e-10	1.5685e-09	3.3277	0.300078
PAS_chr1-4_0354	gi|238029138|emb|FN392319.1|	-	2060125	2061441	1317	653.702	904.318	403.086	0.445735	-1.16574	3.70447e-07	2.53999e-06	0.0463261	0.0913764
PAS_chr3_0066	gi|238032011|emb|FN392321.1|	+	144270	144836	567	8860.76	12262	5459.49	0.445236	-1.16736	4.35357e-09	4.18587e-08	0.020093	0.267343
PAS_chr1-4_0620	gi|238029138|emb|FN392319.1|	-	2566685	2568238	1554	2369.58	3282.59	1456.56	0.443723	-1.17227	1.43302e-10	1.67307e-09	1.11589	0.114955
PAS_chr1-4_0669	gi|238029138|emb|FN392319.1|	+	1973114	1973683	570	273.457	378.823	168.091	0.443719	-1.17228	2.1192e-05	0.000102461	4.47036	0.855028
PAS_chr4_0937	gi|238033210|emb|FN392322.1|	+	524902	526383	1482	2794.49	3875.69	1713.29	0.442061	-1.17768	7.21905e-11	8.66799e-10	2.36696	2.58324e-05
PAS_chr4_0539	gi|238033210|emb|FN392322.1|	+	1057683	1059179	1497	1395.74	1936.63	854.852	0.441413	-1.1798	1.53978e-09	1.60537e-08	0.0158944	0.0234085
PAS_chr1-4_0615	gi|238029138|emb|FN392319.1|	+	2555770	2556720	951	8928.69	12398.3	5459.07	0.440307	-1.18342	3.0123e-09	2.99869e-08	0.02301	0.10143
PAS_chr3_0112	gi|238032011|emb|FN392321.1|	-	230400	231746	1347	646.327	897.568	395.085	0.440172	-1.18386	2.19426e-07	1.56895e-06	0.471334	0.26211
PAS_chr3_0208	gi|238032011|emb|FN392321.1|	-	411805	412455	651	5203.33	7226.54	3180.11	0.44006	-1.18423	1.11825e-10	1.32764e-09	1.18983	0.416551
PAS_chr4_0980	gi|238033210|emb|FN392322.1|	+	1292180	1295089	2910	2677.71	3721.24	1634.17	0.439147	-1.18722	4.74714e-11	5.82415e-10	3.41137	0.3487
PAS_chr3_0599	gi|238032011|emb|FN392321.1|	+	1131621	1133006	1386	428.332	595.504	261.159	0.438551	-1.18918	1.16149e-06	7.22121e-06	0.81287	2.2412
PAS_chr1-4_0319	gi|238029138|emb|FN392319.1|	-	1998904	2002518	3615	3774.48	5249.84	2299.12	0.437941	-1.19119	2.98506e-11	3.73464e-10	0.0067943	1.05197
PAS_chr3_0069	gi|238032011|emb|FN392321.1|	-	147604	149493	1890	4234.84	5892.19	2577.49	0.437441	-1.19284	6.36715e-11	7.69984e-10	0.0779906	0.690316
PAS_chr1-1_0470	gi|238029138|emb|FN392319.1|	+	682104	684002	1899	17157.1	23877.3	10436.9	0.437104	-1.19395	6.24496e-08	4.95199e-07	0.11225	0.141021
PAS_chr1-4_0358	gi|238029138|emb|FN392319.1|	-	2068933	2069415	483	1306.29	1818.99	793.594	0.436284	-1.19666	1.57796e-09	1.63843e-08	5.07142	0.00144097
PAS_chr3_0806	gi|238032011|emb|FN392321.1|	+	1554936	1556027	1092	937.998	1306.5	569.498	0.435897	-1.19794	1.59569e-08	1.416e-07	0.772922	0.156818
PAS_chr2-1_0787	gi|238030677|emb|FN392320.1|	+	1505101	1506990	1890	16585.7	23125.5	10045.9	0.434405	-1.20289	4.49538e-08	3.66207e-07	0.867727	0.122624
PAS_chr4_0851	gi|238033210|emb|FN392322.1|	-	1597949	1599073	1125	7108.83	9922.35	4295.3	0.432891	-1.20793	3.40904e-10	3.79639e-09	0.00496948	0.0968417
PAS_chr1-3_0107	gi|238029138|emb|FN392319.1|	-	208001	208438	438	582.358	813.291	351.426	0.432103	-1.21055	2.37037e-07	1.67981e-06	4.08629	0.0010094
PAS_chr1-4_0642	gi|238029138|emb|FN392319.1|	-	2610658	2611398	741	969.98	1355.44	584.524	0.431244	-1.21342	1.00435e-08	9.23604e-08	14.6007	0.0537708
PAS_chr2-1_0639	gi|238030677|emb|FN392320.1|	+	1203282	1206119	2838	10543.7	14734.4	6352.94	0.431164	-1.21369	3.5243e-09	3.47425e-08	0.0235053	0.0403621
PAS_chr2-1_0539	gi|238030677|emb|FN392320.1|	+	1003892	1004593	702	11426.8	15970.8	6882.7	0.430955	-1.21439	4.58355e-09	4.37379e-08	3.77629	0.474438
PAS_chr2-1_0089	gi|238030677|emb|FN392320.1|	-	156825	159830	3006	10705.6	14964.2	6446.9	0.430821	-1.21484	3.59791e-09	3.53307e-08	0.135335	0.0712507
PAS_chr2-1_0032	gi|238030677|emb|FN392320.1|	-	60473	61231	759	1526.96	2134.58	919.345	0.430692	-1.21527	3.15759e-10	3.5319e-09	0.256955	0.0463417
PAS_chr2-2_0471	gi|238030677|emb|FN392320.1|	+	2037275	2040717	3443	3428.54	4792.99	2064.1	0.43065	-1.21541	1.3203e-11	1.71538e-10	0.0179347	0.393368
PAS_chr3_0946	gi|238032011|emb|FN392321.1|	-	1845970	1846701	732	1412.97	1975.57	850.38	0.430449	-1.21609	2.80766e-10	3.16846e-09	8.29303	2.31503
PAS_chr1-4_0097	gi|238029138|emb|FN392319.1|	-	1586983	1587300	318	282.435	395.051	169.82	0.429869	-1.21803	8.79037e-06	4.63002e-05	0.880021	1.10001
PAS_chr1-4_0527	gi|238029138|emb|FN392319.1|	+	2368686	2369132	447	3275.5	4582.23	1968.77	0.429654	-1.21875	1.46818e-11	1.88336e-10	0.460102	0.00119795
PAS_chr3_0973	gi|238032011|emb|FN392321.1|	-	1887437	1888183	747	1899.86	2658.25	1141.48	0.429409	-1.21958	6.13855e-11	7.44115e-10	0.110192	0.0451946
PAS_chr3_1183	gi|238032011|emb|FN392321.1|	-	734925	735296	372	578.457	809.536	347.378	0.429108	-1.22059	1.97915e-07	1.43262e-06	12.4635	0.0138526
PAS_chr4_0177	gi|238033210|emb|FN392322.1|	+	362730	364325	1596	855.196	1197.29	513.104	0.428555	-1.22245	1.67362e-08	1.47997e-07	0.053646	0.106061
PAS_chr2-2_0064	gi|238030677|emb|FN392320.1|	-	2259269	2260564	1296	16823.8	23557.3	10090.3	0.42833	-1.22321	2.83801e-08	2.40472e-07	1.36875	0.135819
PAS_c121_0013	gi|238029138|emb|FN392319.1|	-	2653233	2654135	903	2160.51	3025.52	1295.49	0.428187	-1.22369	3.2778e-11	4.07073e-10	1.80701	0.0603449
PAS_chr1-4_0568	gi|238029138|emb|FN392319.1|	+	2456775	2457511	737	240.581	336.91	144.252	0.428163	-1.22377	1.20278e-05	6.19357e-05	0.348331	0.120866
PAS_chr3_0994	gi|238032011|emb|FN392321.1|	-	1923075	1923446	372	307.884	431.311	184.458	0.427668	-1.22544	4.73022e-06	2.59957e-05	2.56578	0.239659
PAS_chr4_0141	gi|238033210|emb|FN392322.1|	+	278573	279709	1137	1035.49	1451.21	619.765	0.427068	-1.22746	3.56734e-09	3.50985e-08	0.557746	0.0233157
PAS_chr3_0899	gi|238032011|emb|FN392321.1|	-	1752232	1753296	1065	8147.69	11419	4876.42	0.427046	-1.22754	4.95709e-10	5.4367e-09	0.295871	0.00362622
PAS_chr4_0788	gi|238033210|emb|FN392322.1|	+	1492561	1493328	768	1137.61	1594.59	680.633	0.426839	-1.22824	1.71499e-09	1.76623e-08	1.67628	0.0444351
PAS_chr1-4_0562	gi|238029138|emb|FN392319.1|	+	2445569	2450212	4644	3497.29	4902.46	2092.12	0.426749	-1.22854	1.0791e-11	1.42763e-10	0.00695366	0.01115
PAS_chr2-2_0299	gi|238030677|emb|FN392320.1|	+	1814520	1818974	4455	4331.77	6077.11	2586.43	0.425601	-1.23243	1.14947e-11	1.5089e-10	0.0364786	0.0874048
PAS_chr3_0819	gi|238032011|emb|FN392321.1|	-	1578134	1578568	435	2424.46	3403.6	1445.32	0.424644	-1.23567	1.16515e-11	1.52553e-10	1.62345	0.0424066
PAS_chr4_0140	gi|238033210|emb|FN392322.1|	-	276239	278059	1821	5914.24	8305.9	3522.58	0.424106	-1.2375	3.05303e-11	3.80091e-10	0.799876	1.02614
PAS_chr1-4_0525	gi|238029138|emb|FN392319.1|	-	2364573	2365964	1392	708.755	995.387	422.123	0.424079	-1.2376	3.89316e-08	3.21281e-07	2.28246	0.188205
PAS_chr2-1_0506	gi|238030677|emb|FN392320.1|	+	926087	927451	1365	1894.95	2662.5	1127.4	0.423438	-1.23978	4.09044e-11	5.04288e-10	0.00773999	0.290729
PAS_chr3_0826	gi|238032011|emb|FN392321.1|	+	1599170	1599916	747	25922.3	36430	15414.7	0.423132	-1.24082	5.00195e-08	4.03581e-07	1.90713	0.285959
PAS_chr3_1002	gi|238032011|emb|FN392321.1|	+	1933734	1934483	750	745.081	1047.11	443.055	0.423124	-1.24085	2.55299e-08	2.18883e-07	0.0133907	0.232441
PAS_chr2-1_0197	gi|238030677|emb|FN392320.1|	+	366517	368091	1575	1579.8	2221.21	938.387	0.422466	-1.24309	8.79761e-11	1.05136e-09	2.54031	0.0659433
PAS_chr3_0970	gi|238032011|emb|FN392321.1|	-	1883631	1884164	534	3825.31	5385.75	2264.87	0.420529	-1.24972	4.53166e-12	6.25665e-11	1.86795	0.0616726
PAS_chr4_0032	gi|238033210|emb|FN392322.1|	-	66812	67773	962	765.385	1078.73	452.042	0.419051	-1.2548	1.21421e-08	1.09279e-07	0.0736507	1.63472
PAS_chr3_0236	gi|238032011|emb|FN392321.1|	-	475354	476346	993	2056.16	2898.86	1213.46	0.4186	-1.25635	1.08313e-11	1.42923e-10	0.0109545	0.0874032
PAS_chr1-1_0141	gi|238029138|emb|FN392319.1|	-	822741	823988	1248	5053.42	7133.7	2973.13	0.416773	-1.26267	9.52422e-12	1.26665e-10	0.479685	0.221437
PAS_chr2-1_0177	gi|238030677|emb|FN392320.1|	+	329702	330799	1098	3129.32	4417.95	1840.69	0.416639	-1.26313	2.70395e-12	3.8378e-11	0.842552	0.0799638
PAS_chr1-1_0437	gi|238029138|emb|FN392319.1|	+	1363801	1364544	744	5174.88	7314.38	3035.38	0.414988	-1.26886	1.23803e-11	1.61263e-10	26.0221	2.1214
PAS_chr1-1_0235	gi|238029138|emb|FN392319.1|	+	1013304	1014611	1308	2249.18	3180.03	1318.33	0.414565	-1.27033	5.53115e-12	7.53396e-11	0.0643895	0.136379
PAS_chr1-4_0493	gi|238029138|emb|FN392319.1|	+	2301743	2303080	1338	1670.71	2363.85	977.567	0.413548	-1.27387	2.03361e-11	2.58253e-10	1.87016	0.178982
PAS_chr2-1_0363	gi|238030677|emb|FN392320.1|	-	671502	671867	366	9149.46	12954.5	5344.47	0.412559	-1.27733	2.21109e-10	2.51766e-09	1.37108	0.018977
PAS_chr2-1_0491	gi|238030677|emb|FN392320.1|	-	902023	903654	1632	2414.61	3418.87	1410.35	0.412521	-1.27746	2.89864e-12	4.10263e-11	0.376699	0.0076281
PAS_chr1-1_0165	gi|238029138|emb|FN392319.1|	-	865942	867216	1275	4271.01	6054.11	2487.92	0.410948	-1.28297	2.06904e-12	2.98685e-11	0.756338	0.0562629
PAS_chr2-2_0495	gi|238030677|emb|FN392320.1|	-	1639356	1640978	1623	2017.59	2862.41	1172.78	0.409717	-1.2873	4.34768e-12	6.05212e-11	0.407529	0.000173749
PAS_chr2-1_0762	gi|238030677|emb|FN392320.1|	-	1449255	1451678	2424	13438.8	19066.7	7810.84	0.409659	-1.28751	1.86896e-09	1.90928e-08	0.0962907	0.049149
PAS_chr4_0190	gi|238033210|emb|FN392322.1|	+	390380	391303	924	757.737	1076.7	438.77	0.407513	-1.29508	6.06514e-09	5.73359e-08	2.64012	0.174034
PAS_chr1-3_0203	gi|238029138|emb|FN392319.1|	-	378944	380332	1389	5603.86	7965.08	3242.64	0.407107	-1.29652	5.36204e-12	7.3233e-11	0.277372	0.737752
PAS_chr3_0466	gi|238032011|emb|FN392321.1|	-	896113	896922	810	599.593	852.704	346.482	0.406333	-1.29927	2.68441e-08	2.28988e-07	3.59573	0.116503
PAS_chr2-1_0337	gi|238030677|emb|FN392320.1|	+	632469	632744	276	551.393	784.32	318.465	0.40604	-1.30031	4.35633e-08	3.57176e-07	11.2278	0.00067891
PAS_chr3_0807	gi|238032011|emb|FN392321.1|	-	1556106	1556555	450	4651.53	6620.66	2682.39	0.405155	-1.30346	7.47561e-13	1.15838e-11	10.4842	1.49291
PAS_chr3_0626	gi|238032011|emb|FN392321.1|	-	1187978	1189177	1200	3812.07	5427.67	2196.47	0.404681	-1.30514	7.52319e-13	1.1622e-11	1.14257	0.153109
PAS_chr2-1_0332	gi|238030677|emb|FN392320.1|	-	626058	626456	399	559.77	797.272	322.268	0.404214	-1.30681	5.50844e-08	4.40241e-07	25.2794	1.65955
PAS_chr4_0680	gi|238033210|emb|FN392322.1|	+	1312503	1313150	648	16799.7	23938.2	9661.1	0.403585	-1.30906	7.04466e-09	6.57372e-08	38.4838	3.95601
PAS_chr4_0550	gi|238033210|emb|FN392322.1|	-	1078782	1079768	987	20496.6	29218.3	11774.9	0.402999	-1.31115	6.1842e-09	5.83526e-08	1.47877	0.023296
PAS_chr1-3_0308	gi|238029138|emb|FN392319.1|	+	458691	458996	306	167.919	239.514	96.3247	0.402167	-1.31413	2.05923e-05	0.00010004	4.64993	0.00165519
PAS_chr2-1_0493	gi|238030677|emb|FN392320.1|	-	907015	907581	567	484.427	691.507	277.347	0.401076	-1.31805	5.72736e-08	4.57016e-07	2.59296	0.295519
PAS_chr4_0375	gi|238033210|emb|FN392322.1|	+	753707	754330	624	2448.42	3496.57	1400.26	0.400467	-1.32025	6.14466e-13	9.58e-12	10.2971	0.16511
PAS_chr1-4_0434	gi|238029138|emb|FN392319.1|	-	2203655	2205505	1851	1456.62	2082.59	830.639	0.398849	-1.32609	1.09944e-11	1.44697e-10	0.638436	5.56485e-06
PAS_chr2-2_0430	gi|238030677|emb|FN392320.1|	+	1579925	1580983	1059	10233.8	14640.7	5827.01	0.398001	-1.32916	1.00625e-10	1.19969e-09	1.11327	0.0155357
PAS_chr3_1206	gi|238032011|emb|FN392321.1|	-	1258937	1260145	1209	9824.1	14058.2	5590.02	0.397634	-1.33049	6.75809e-11	8.15316e-10	0.0599133	0.119417
PAS_chr2-1_0655	gi|238030677|emb|FN392320.1|	+	1237820	1239367	1548	1074.3	1537.71	610.888	0.397271	-1.3318	1.11882e-10	1.32764e-09	0.019147	0.311389
PAS_chr2-2_0470	gi|238030677|emb|FN392320.1|	+	2051866	2052765	900	5420.25	7762.61	3077.9	0.396503	-1.3346	8.30478e-13	1.27516e-11	13.3119	0.0302323
PAS_chr4_0947	gi|238033210|emb|FN392322.1|	-	687476	688822	1347	16930.4	24257.1	9603.68	0.395913	-1.33675	2.32502e-09	2.34275e-08	1.31437	0.721507
PAS_chr4_0831	gi|238033210|emb|FN392322.1|	-	1563689	1567258	3570	6396.24	9171.98	3620.5	0.394735	-1.34105	1.66853e-12	2.43644e-11	3.95073e-05	0.25818
PAS_chr3_0159	gi|238032011|emb|FN392321.1|	-	320149	320928	780	413.635	593.17	234.099	0.394657	-1.34133	8.08834e-08	6.26661e-07	0.00244644	0.712459
PAS_chr4_0298	gi|238033210|emb|FN392322.1|	-	591699	594854	3156	6689.66	9595.93	3783.4	0.394271	-1.34274	2.46089e-12	3.51395e-11	0.1939	0.0217528
PAS_chr3_0670	gi|238032011|emb|FN392321.1|	-	1285564	1285905	342	88.0381	126.323	49.7537	0.393863	-1.34424	0.000289592	0.00103921	0.626308	0.191433
PAS_chr1-1_0419	gi|238029138|emb|FN392319.1|	-	1335356	1336714	1359	1291.44	1854.56	728.306	0.39271	-1.34846	1.45687e-11	1.87836e-10	0.437213	0.00586794
PAS_chr1-1_0322	gi|238029138|emb|FN392319.1|	+	1168399	1168782	384	3063.7	4401.64	1725.77	0.392074	-1.3508	9.90949e-14	1.64628e-12	1.00746	0.0111245
PAS_chr1-1_0488	gi|238029138|emb|FN392319.1|	-	1082502	1082825	324	483.32	694.777	271.862	0.391294	-1.35367	2.70418e-08	2.30287e-07	0.0290832	0.319156
PAS_chr4_0766	gi|238033210|emb|FN392322.1|	-	1453891	1454196	306	1486.29	2138.58	833.999	0.389978	-1.35854	4.16191e-12	5.80948e-11	9.99724	0.565359
PAS_chr1-4_0163	gi|238029138|emb|FN392319.1|	-	1706479	1706793	315	2537.97	3652.1	1423.84	0.38987	-1.35893	7.80465e-14	1.31383e-12	5.9554	0.689465
PAS_chr3_0562	gi|238032011|emb|FN392321.1|	-	1072143	1073420	1278	9427.3	13586.9	5267.69	0.387704	-1.36697	1.46771e-11	1.88336e-10	0.782893	0.196797
PAS_chr4_0925	gi|238033210|emb|FN392322.1|	-	411421	411831	411	235.788	339.833	131.744	0.387671	-1.36709	1.33551e-06	8.22242e-06	1.20707	0.167236
PAS_chr2-2_0043	gi|238030677|emb|FN392320.1|	+	2304583	2306598	2016	2453.2	3535.84	1370.56	0.387619	-1.36729	8.08421e-14	1.35638e-12	0.0634371	0.0784511
PAS_chr3_0415	gi|238032011|emb|FN392321.1|	-	809206	810387	1182	977.7	1409.26	546.138	0.387535	-1.3676	1.63576e-10	1.89233e-09	0.0375489	0.891487
PAS_chr4_0360	gi|238033210|emb|FN392322.1|	+	729302	730399	1098	1116.53	1609.89	623.17	0.387088	-1.36927	2.33169e-11	2.9463e-10	3.48671	0.574279
PAS_chr2-1_0767	gi|238030677|emb|FN392320.1|	+	1460130	1462136	2007	28008.1	40390.7	15625.5	0.386858	-1.37012	1.41213e-09	1.48142e-08	1.61728	0.1952
PAS_FragB_0039	gi|238029138|emb|FN392319.1|	-	2730924	2733446	2523	939.357	1355.33	523.385	0.386168	-1.3727	1.94348e-10	2.23112e-09	0.00702899	0.779488
PAS_chr3_0978	gi|238032011|emb|FN392321.1|	-	1893587	1895080	1494	5454.54	7873.77	3035.31	0.385497	-1.37521	1.63819e-13	2.70382e-12	0.643965	0.118525
PAS_chr1-3_0113	gi|238029138|emb|FN392319.1|	-	214954	215715	762	4419.77	6381.57	2457.97	0.385166	-1.37645	7.21206e-14	1.21812e-12	6.8185e-05	0.134626
PAS_chr1-1_0096	gi|238029138|emb|FN392319.1|	+	734684	735997	1314	3579.34	5169.94	1988.73	0.384672	-1.3783	4.59965e-14	7.84729e-13	4.94396	0.372721
PAS_chr3_1055	gi|238032011|emb|FN392321.1|	+	2026066	2033724	7659	6052.49	8747.36	3357.62	0.383844	-1.38141	2.14864e-13	3.52335e-12	0.463675	0.82855
PAS_chr3_0418	gi|238032011|emb|FN392321.1|	-	813667	815250	1584	6307.02	9116.02	3498.03	0.383723	-1.38186	4.20024e-13	6.69265e-12	0.877584	7.18144e-09
PAS_chr4_0855	gi|238033210|emb|FN392322.1|	+	1604039	1604935	897	1607.92	2324.73	891.109	0.383318	-1.38339	5.45623e-13	8.58594e-12	0.103676	0.220906
PAS_chr2-1_0244	gi|238030677|emb|FN392320.1|	+	460074	462425	2352	949.584	1374.12	525.051	0.3821	-1.38798	7.07256e-11	8.51227e-10	2.72411	0.334628
PAS_chr2-1_0192	gi|238030677|emb|FN392320.1|	-	359322	361040	1719	30077.9	43527.4	16628.4	0.382021	-1.38827	1.18795e-09	1.25403e-08	0.797467	0.106418
PAS_chr2-2_0267	gi|238030677|emb|FN392320.1|	+	1892215	1893483	1269	7075.99	10262.1	3889.92	0.379059	-1.39951	7.87653e-13	1.21308e-11	0.0438409	0.602536
PAS_FragB_0046	gi|238029138|emb|FN392319.1|	+	2743401	2744378	978	2611.72	3789.13	1434.31	0.378532	-1.40151	1.71595e-14	2.959e-13	0.11951	0.0580996
PAS_chr1-1_0104	gi|238029138|emb|FN392319.1|	-	746154	746834	681	5791.4	8409.65	3173.16	0.377324	-1.40613	1.44372e-13	2.39063e-12	4.93652	1.40627
PAS_chr1-3_0226	gi|238029138|emb|FN392319.1|	+	420955	422571	1617	13179.3	19141.4	7217.28	0.377051	-1.40717	4.62524e-11	5.68837e-10	0.000877096	0.406619
PAS_chr2-1_0353	gi|238030677|emb|FN392320.1|	+	655271	655654	384	10394.4	15099.8	5689	0.376759	-1.40829	8.95117e-12	1.19357e-10	4.46531	0.0727934
PAS_chr4_0632	gi|238033210|emb|FN392322.1|	+	1228516	1229781	1266	1430.06	2078.26	781.868	0.376214	-1.41038	8.74905e-13	1.33528e-11	1.25401	0.188595
PAS_chr4_0197	gi|238033210|emb|FN392322.1|	-	404230	405432	1203	3575.2	5203.03	1947.38	0.374277	-1.41782	5.31805e-15	9.58951e-14	0.928577	0.379189
PAS_chr1-4_0374	gi|238029138|emb|FN392319.1|	+	2093844	2094233	390	297.42	433.157	161.684	0.373268	-1.42172	1.13739e-07	8.61461e-07	0.213546	0.875735
PAS_chr2-2_0004	gi|238030677|emb|FN392320.1|	+	2387684	2387989	306	121.693	177.325	66.0608	0.372541	-1.42453	2.62038e-05	0.000123626	1.55035	0.000950171
PAS_chr1-3_0048	gi|238029138|emb|FN392319.1|	+	91088	91795	708	3967.53	5788.23	2146.83	0.370895	-1.43092	6.34113e-15	1.13136e-13	0.0356252	0.346616
PAS_chr3_0221	gi|238032011|emb|FN392321.1|	-	444718	445200	483	1318.87	1924.36	713.379	0.37071	-1.43164	4.35405e-13	6.91597e-12	0.732688	1.70958
PAS_chr3_1068	gi|238032011|emb|FN392321.1|	-	2058212	2058643	432	9320.18	13599.6	5040.78	0.370657	-1.43184	3.19062e-12	4.4908e-11	0.131754	1.43527
PAS_chr3_0762	gi|238032011|emb|FN392321.1|	+	1456141	1456806	666	19449.4	28403.3	10495.5	0.369516	-1.43629	2.48944e-10	2.81562e-09	0.991198	0.556489
PAS_chr2-1_0819	gi|238030677|emb|FN392320.1|	+	448275	449840	1566	3357.3	4903.15	1811.45	0.369446	-1.43656	3.12881e-15	5.70277e-14	2.37811	0.00396431
PAS_chr3_0578	gi|238032011|emb|FN392321.1|	+	1100167	1101126	960	11521.8	16829.3	6214.37	0.369259	-1.43729	5.33459e-12	7.3055e-11	0.145734	1.74626
PAS_chr1-3_0061	gi|238029138|emb|FN392319.1|	+	112860	115268	2409	10157.3	14903.7	5410.98	0.363063	-1.46171	1.62988e-12	2.38688e-11	0.0765563	0.0385854
PAS_chr1-4_0361	gi|238029138|emb|FN392319.1|	-	2073479	2074570	1092	5998.03	8804.19	3191.86	0.362539	-1.46379	1.17164e-14	2.04714e-13	1.50168	0.0706917
PAS_chr1-1_0332	gi|238029138|emb|FN392319.1|	-	1185127	1186896	1770	1066.47	1567.17	565.77	0.361013	-1.46988	1.46023e-12	2.15087e-11	0.494434	0.632689
PAS_chr1-1_0279	gi|238029138|emb|FN392319.1|	+	1087998	1089533	1536	1248.22	1834.92	661.509	0.360511	-1.47189	4.9545e-13	7.82071e-12	0.0342106	0.783021
PAS_chr2-1_0849	gi|238030677|emb|FN392320.1|	+	864751	865905	1155	554.273	815.221	293.324	0.35981	-1.47469	6.38875e-10	6.87299e-09	0.0906092	0.354851
PAS_chr4_0253	gi|238033210|emb|FN392322.1|	+	512697	513440	744	3891.42	5724.62	2058.22	0.359537	-1.47579	7.18654e-16	1.38457e-14	3.78777	0.000253101
PAS_chr4_0333	gi|238033210|emb|FN392322.1|	+	681408	682313	906	3060.46	4511.08	1609.83	0.356862	-1.48656	5.39499e-16	1.0514e-14	2.42542	0.166753
PAS_chr3_0694	gi|238032011|emb|FN392321.1|	+	1321824	1326397	4574	14069.5	20738.6	7400.35	0.356839	-1.48665	7.18746e-12	9.66018e-11	0.558887	0.221121
PAS_chr4_0857	gi|238033210|emb|FN392322.1|	-	1609309	1611123	1815	2539.36	3744.56	1334.15	0.35629	-1.48888	7.16565e-16	1.38457e-14	0.162062	0.159644
PAS_chr3_1242	gi|238032011|emb|FN392321.1|	-	1842936	1843565	630	11198.7	16519.3	5878.16	0.355836	-1.49072	1.88419e-12	2.72777e-11	0.198343	0.791643
PAS_chr3_0461	gi|238032011|emb|FN392321.1|	-	889189	889497	309	544.138	802.723	285.554	0.355732	-1.49114	6.14034e-10	6.63393e-09	0.0871802	0.00513955
PAS_chr2-2_0099	gi|238030677|emb|FN392320.1|	-	2191954	2193042	1089	2029.7	2996.24	1063.16	0.35483	-1.4948	8.75142e-16	1.67968e-14	0.314585	1.62064
PAS_chr1-4_0696	gi|238029138|emb|FN392319.1|	-	2568910	2570694	1785	2602.07	3847.46	1356.67	0.352615	-1.50383	2.93631e-16	5.83463e-15	0.799703	0.000677254
PAS_chr2-1_0659	gi|238030677|emb|FN392320.1|	-	1245248	1246975	1728	1994.9	2956.11	1033.7	0.349682	-1.51588	1.43203e-15	2.66768e-14	0.154687	1.6597
PAS_FragB_0007	gi|238029138|emb|FN392319.1|	+	2679243	2680628	1386	3984.08	5904.26	2063.89	0.349559	-1.51639	1.44295e-16	2.96009e-15	0.0129492	0.00133749
PAS_chr3_0350	gi|238032011|emb|FN392321.1|	-	692788	695094	2307	940.88	1394.78	486.977	0.349142	-1.51811	2.45595e-12	3.51395e-11	1.30983	0.359509
PAS_chr3_1155	gi|238032011|emb|FN392321.1|	+	281879	282568	690	1095.19	1623.67	566.714	0.349033	-1.51857	3.70696e-13	5.96291e-12	0.72842	0.113281
PAS_chr3_0218	gi|238032011|emb|FN392321.1|	+	436426	437808	1383	4371.67	6489.23	2254.11	0.347362	-1.52549	1.85196e-16	3.76862e-15	3.78707	0.346145
PAS_chr1-4_0530	gi|238029138|emb|FN392319.1|	-	2373991	2375553	1563	7255.31	10776.8	3733.8	0.346465	-1.52922	5.03187e-15	9.10588e-14	1.94477	0.165305
PAS_chr1-4_0623	gi|238029138|emb|FN392319.1|	-	2575815	2577866	2052	3361.66	4996.63	1726.69	0.345572	-1.53294	4.53351e-17	9.65181e-16	0.502919	0.211078
PAS_c121_0005	gi|238029138|emb|FN392319.1|	-	2637406	2638638	1233	1046.59	1556.82	536.354	0.34452	-1.53734	2.31886e-13	3.76592e-12	1.05413	0.236986
PAS_c157_0001	gi|238034217|emb|FN392324.1|	-	9771	10835	1065	2914.92	4336.13	1493.7	0.344479	-1.53751	6.07886e-17	1.26755e-15	1.40821	0.0838321
PAS_chr3_0015	gi|238032011|emb|FN392321.1|	-	33327	35351	2025	831.446	1237.13	425.766	0.344157	-1.53886	2.59691e-12	3.69623e-11	0.858006	1.17632
PAS_chr2-1_0260	gi|238030677|emb|FN392320.1|	+	485907	489342	3436	4265.18	6350.64	2179.72	0.343228	-1.54276	5.19218e-17	1.0962e-15	1.46762	0.0766546
PAS_chr4_0215	gi|238033210|emb|FN392322.1|	-	430621	432444	1824	2400.81	3576.73	1224.9	0.342462	-1.54598	8.44202e-17	1.7531e-15	0.469209	0.101101
PAS_chr1-1_0341	gi|238029138|emb|FN392319.1|	-	1200349	1201962	1614	3988.98	5950	2027.97	0.340836	-1.55285	3.25586e-17	7.02018e-16	2.21342	0.024566
PAS_c121_0014	gi|238029138|emb|FN392319.1|	+	2654608	2655093	486	1290.54	1925.14	655.952	0.34073	-1.5533	8.36601e-15	1.48219e-13	0.012397	0.86351
PAS_chr1-4_0664	gi|238029138|emb|FN392319.1|	+	1881445	1883904	2460	2235.9	3335.47	1136.33	0.340681	-1.55351	3.42058e-17	7.34411e-16	0.828711	2.30402
PAS_chr4_0018	gi|238033210|emb|FN392322.1|	+	42361	42693	333	15844.8	23662.1	8027.58	0.339259	-1.55954	1.79533e-12	2.60658e-11	3.56037e-05	0.231959
PAS_chr3_0193	gi|238032011|emb|FN392321.1|	-	389326	389928	603	2261.08	3378.86	1143.29	0.338366	-1.56334	4.33051e-17	9.25852e-16	1.64009	0.00386777
PAS_chr4_0191	gi|238033210|emb|FN392322.1|	-	391316	393061	1746	8691.74	12992.9	4390.6	0.337923	-1.56523	8.7566e-15	1.54598e-13	11.6686	0.0501384
PAS_chr4_0003	gi|238033210|emb|FN392322.1|	+	4931	6505	1575	1544.75	2310.56	778.946	0.337124	-1.56865	2.26305e-16	4.56847e-15	0.669746	8.06942
PAS_chr2-2_0344	gi|238030677|emb|FN392320.1|	-	1741110	1741562	453	2111.91	3161.01	1062.8	0.336223	-1.57251	4.59921e-17	9.75072e-16	0.677432	0.0184142
PAS_chr1-4_0582	gi|238029138|emb|FN392319.1|	-	2491328	2492572	1245	420.066	629.64	210.491	0.334303	-1.58077	6.27399e-10	6.7639e-09	4.04796	0.0686429
PAS_chr3_0493	gi|238032011|emb|FN392321.1|	+	940342	942600	2259	2770.77	4154.9	1386.64	0.333738	-1.58321	8.42162e-18	1.90502e-16	0.102667	7.86336e-06
PAS_chr1-1_0404	gi|238029138|emb|FN392319.1|	-	1313045	1313746	702	3045.49	4571.73	1519.26	0.332316	-1.58937	6.45691e-18	1.48041e-16	20.1624	0.0634512
PAS_FragB_0003	gi|238029138|emb|FN392319.1|	-	2673205	2674467	1263	3722.28	5597.4	1847.17	0.330005	-1.59944	3.47425e-18	8.26479e-17	0.64944	0.0166788
PAS_chr1-4_0149	gi|238029138|emb|FN392319.1|	-	1680673	1681713	1041	2250.07	3386.76	1113.39	0.328747	-1.60495	1.09747e-17	2.46057e-16	1.79414	0.357651
PAS_chr4_0329	gi|238033210|emb|FN392322.1|	+	675506	676240	735	539.623	812.452	266.794	0.328381	-1.60656	3.56952e-11	4.4114e-10	2.03409	0.00232097
PAS_FragB_0069	gi|238029138|emb|FN392319.1|	+	2796282	2796884	603	229.642	345.814	113.47	0.328124	-1.60769	2.09897e-08	1.82114e-07	0.577983	0.907905
PAS_chr4_0743	gi|238033210|emb|FN392322.1|	+	1416145	1417392	1248	1375.87	2074.32	677.41	0.326569	-1.61454	2.62643e-16	5.23943e-15	1.68908	2.39756
PAS_chr1-3_0227	gi|238029138|emb|FN392319.1|	+	423294	424901	1608	9343.1	14108	4578.22	0.324513	-1.62365	1.54296e-15	2.86381e-14	1.87249	1.05974
PAS_chr3_1032	gi|238032011|emb|FN392321.1|	-	1987093	1988526	1434	1547.67	2339.65	755.681	0.322989	-1.63044	5.62192e-17	1.17712e-15	0.475469	0.422053
PAS_chr3_0848	gi|238032011|emb|FN392321.1|	+	1642296	1644008	1713	15955.3	24126.6	7784.07	0.322635	-1.63203	4.42523e-13	7.00708e-12	0.320893	1.60293
PAS_chr1-1_0108	gi|238029138|emb|FN392319.1|	-	754663	755049	387	2343.56	3544.12	1143	0.322505	-1.63261	3.52057e-18	8.33585e-17	0.693645	1.57311
PAS_chr4_0828	gi|238033210|emb|FN392322.1|	+	1559358	1561235	1878	17002.9	25757.9	8247.84	0.320206	-1.64293	6.23953e-13	9.69806e-12	0.78394	3.7034
PAS_chr3_0734	gi|238032011|emb|FN392321.1|	-	1399463	1401085	1623	2921.72	4427.54	1415.9	0.319794	-1.64478	5.84938e-19	1.45288e-17	0.274004	0.0916754
PAS_chr3_0474	gi|238032011|emb|FN392321.1|	+	905867	906688	822	1832.23	2776.75	887.71	0.319694	-1.64524	4.91526e-18	1.14246e-16	13.0066	0.37794
PAS_chr1-4_0479	gi|238029138|emb|FN392319.1|	+	2285006	2286736	1731	1442.1	2188.04	696.154	0.318164	-1.65216	1.51645e-16	3.09834e-15	0.448323	1.97819
PAS_chr4_0711	gi|238033210|emb|FN392322.1|	+	1362390	1364810	2421	6469.61	9825.71	3113.52	0.316875	-1.65802	1.17066e-17	2.6131e-16	0.43571	0.00960537
PAS_chr1-4_0584	gi|238029138|emb|FN392319.1|	+	2494685	2496100	1416	7662.89	11649.8	3675.94	0.315535	-1.66413	5.53636e-17	1.16401e-15	1.88753	0.0368616
PAS_chr1-3_0293	gi|238029138|emb|FN392319.1|	+	110287	112197	1911	1220.75	1858.78	582.714	0.313492	-1.6735	3.03835e-16	6.0138e-15	0.000413111	0.00864047
PAS_chr1-1_0475	gi|238029138|emb|FN392319.1|	-	781446	782855	1410	17654.1	26888.8	8419.28	0.313115	-1.67524	9.86213e-14	1.6438e-12	15.4217	0.0414031
PAS_FragB_0075	gi|238029138|emb|FN392319.1|	-	2727224	2730211	2988	20290.8	31001.6	9579.93	0.309014	-1.69426	9.36432e-14	1.56597e-12	0.829721	0.0652619
PAS_chr1-4_0538	gi|238029138|emb|FN392319.1|	+	2393694	2395805	2112	11827.1	18072	5582.15	0.308884	-1.69486	3.27884e-15	5.9548e-14	3.58295	0.497236
PAS_chr2-1_0229	gi|238030677|emb|FN392320.1|	-	432543	433868	1326	12902.4	19716.3	6088.54	0.308808	-1.69522	6.29321e-15	1.12677e-13	0.358561	0.204493
PAS_chr1-1_0135	gi|238029138|emb|FN392319.1|	-	812397	813197	801	1044.13	1597.24	491.02	0.307419	-1.70172	9.16965e-16	1.75331e-14	1.53419	0.091842
PAS_chr2-2_0005	gi|238030677|emb|FN392320.1|	+	2385053	2387233	2181	1646.49	2518.76	774.218	0.307381	-1.7019	1.88016e-18	4.51505e-17	0.875246	0.040632
PAS_chr3_0049	gi|238032011|emb|FN392321.1|	+	117945	118097	153	83.9856	128.7	39.2715	0.30514	-1.71246	6.7939e-06	3.6313e-05	7.79821	1.53444
PAS_chr4_0666	gi|238033210|emb|FN392322.1|	+	1287901	1289076	1176	2872.07	4406.56	1337.58	0.303543	-1.72003	1.79591e-20	4.71497e-19	1.22868	0.0600053
PAS_chr1-1_0201	gi|238029138|emb|FN392319.1|	-	943802	944914	1113	3046.49	4676.55	1416.42	0.302877	-1.7232	8.31021e-21	2.23978e-19	3.33439	0.354511
PAS_chr4_0843	gi|238033210|emb|FN392322.1|	-	1588080	1588463	384	2942.31	4529.12	1355.5	0.299285	-1.74041	6.70467e-21	1.82648e-19	6.67452	0.0107869
PAS_chr1-4_0241	gi|238029138|emb|FN392319.1|	+	1840856	1841560	705	3167.33	4888.08	1446.59	0.295942	-1.75661	2.80059e-21	7.9277e-20	0.314409	0.12637
PAS_chr4_0231	gi|238033210|emb|FN392322.1|	+	467913	470213	2301	3702.35	5726.89	1677.81	0.292971	-1.77117	1.27144e-21	3.68136e-20	0.209842	0.00987712
PAS_chr3_0840	gi|238032011|emb|FN392321.1|	-	1624160	1625971	1812	2307.35	3569.73	1044.96	0.292729	-1.77236	7.56711e-21	2.0504e-19	0.353473	1.11571
PAS_chr2-1_0827	gi|238030677|emb|FN392320.1|	-	601428	602216	789	4190.63	6488.27	1892.99	0.291755	-1.77717	9.68664e-22	2.8703e-20	4.27655	0.438149
PAS_chr1-1_0364	gi|238029138|emb|FN392319.1|	+	1237027	1237737	711	1509.6	2341.63	677.56	0.289354	-1.78909	8.74149e-20	2.21466e-18	0.491746	0.77638
PAS_chr1-3_0299	gi|238029138|emb|FN392319.1|	+	201485	203490	2006	4531.01	7030.76	2031.25	0.288909	-1.79131	1.59033e-21	4.52707e-20	1.80192	0.298207
PAS_chr3_0348	gi|238032011|emb|FN392321.1|	-	687934	689223	1290	10767	16745.2	4788.69	0.285974	-1.80605	2.23614e-17	4.88386e-16	0.598433	0.647068
PAS_chr1-1_0351	gi|238029138|emb|FN392319.1|	+	1213609	1214991	1383	5473.6	8521.46	2425.74	0.284663	-1.81267	1.51941e-21	4.34963e-20	1.35358	0.208826
PAS_chr1-4_0689	gi|238029138|emb|FN392319.1|	+	2410807	2412087	1281	698.579	1087.87	309.291	0.284309	-1.81447	6.66835e-15	1.18556e-13	0.470661	0.111074
PAS_chr3_1230	gi|238032011|emb|FN392321.1|	+	1681465	1682619	1155	5655.93	8814.28	2497.59	0.283358	-1.8193	2.93141e-21	8.25191e-20	0.0817537	0.273594
PAS_chr2-1_0064	gi|238030677|emb|FN392320.1|	+	114025	114345	321	533.318	831.419	235.216	0.28291	-1.82159	1.7183e-13	2.82683e-12	4.77187	0.133404
PAS_chr2-1_0151	gi|238030677|emb|FN392320.1|	-	276571	278661	2091	3325.59	5185.78	1465.4	0.282581	-1.82326	7.80942e-23	2.60331e-21	1.3325	0.0796497
PAS_chr2-2_0318	gi|238030677|emb|FN392320.1|	-	1777774	1779087	1314	2701.46	4216.64	1186.28	0.281334	-1.82964	1.13484e-22	3.70982e-21	1.88304	0.01026
PAS_chr4_0807	gi|238033210|emb|FN392322.1|	-	1528670	1529365	696	222.119	346.848	97.3893	0.280784	-1.83247	5.28751e-10	5.7741e-09	0.10256	0.147231
PAS_chr1-4_0686	gi|238029138|emb|FN392319.1|	-	2367999	2368460	462	859.364	1341.98	376.745	0.280737	-1.83271	3.466e-16	6.83355e-15	4.26747	0.514699
PAS_chr2-1_0311	gi|238030677|emb|FN392320.1|	-	582573	585695	3123	10489.7	16396.5	4582.78	0.279497	-1.8391	3.42945e-18	8.19672e-17	0.413833	0.0482024
PAS_chr3_0023	gi|238032011|emb|FN392321.1|	-	53672	55294	1623	8201.25	12834	3568.49	0.278049	-1.84659	1.01744e-19	2.56487e-18	9.79025	0.087072
PAS_chr3_0693	gi|238032011|emb|FN392321.1|	+	1318176	1318928	753	745.712	1167.15	324.274	0.277833	-1.84771	1.42253e-15	2.65976e-14	2.09842	0.102903
PAS_chr1-3_0169	gi|238029138|emb|FN392319.1|	-	319065	319877	813	5133.56	8038.25	2228.87	0.277284	-1.85057	1.87434e-22	5.88638e-21	0.00324921	0.000440821
PAS_chr3_0292	gi|238032011|emb|FN392321.1|	-	578358	579857	1500	2084.88	3268.73	901.032	0.275652	-1.85908	6.1309e-23	2.099e-21	1.40539	2.02422
PAS_chr4_0551	gi|238033210|emb|FN392322.1|	+	1080151	1081002	852	5018.44	7873.41	2163.47	0.274781	-1.86364	7.6703e-23	2.57387e-21	0.0373968	0.00898877
PAS_chr1-3_0041	gi|238029138|emb|FN392319.1|	-	73492	75627	2136	1770.28	2784.47	756.084	0.271536	-1.88078	4.0919e-22	1.24902e-20	0.00223886	0.0952181
PAS_chr4_0407	gi|238033210|emb|FN392322.1|	+	809530	809841	312	12692	19978	5406.02	0.270599	-1.88577	6.33114e-18	1.45818e-16	0.214351	0.130177
PAS_chr3_0636	gi|238032011|emb|FN392321.1|	+	1210399	1211712	1314	2728.34	4298.81	1157.87	0.269347	-1.89246	4.63796e-24	1.71537e-22	0.573506	0.00236895
PAS_chr1-4_0338	gi|238029138|emb|FN392319.1|	+	2031599	2033248	1650	2593.76	4090.3	1097.21	0.268247	-1.89837	5.09691e-24	1.87145e-22	8.58128	0.0497252
PAS_chr3_0286	gi|238032011|emb|FN392321.1|	-	565611	567137	1527	11361.1	17921.8	4800.33	0.267849	-1.90051	5.3797e-19	1.34281e-17	0.000158795	0.283615
PAS_chr4_0701	gi|238033210|emb|FN392322.1|	-	1347226	1348629	1404	2582.23	4075.17	1089.3	0.2673	-1.90347	3.70943e-24	1.38204e-22	0.0612347	0.0014079
PAS_chr1-3_0217	gi|238029138|emb|FN392319.1|	-	399372	400175	804	1661.91	2626.62	697.2	0.265436	-1.91356	1.32476e-22	4.30292e-21	0.307365	0.119316
PAS_chr3_0778	gi|238032011|emb|FN392321.1|	+	1493605	1495158	1554	15088.1	23928.9	6247.4	0.261082	-1.93743	5.6427e-18	1.30555e-16	0.658334	0.0136962
PAS_chr3_0182	gi|238032011|emb|FN392321.1|	-	373171	374793	1623	2334.04	3706.35	961.725	0.25948	-1.9463	5.51557e-25	2.18339e-23	0.117684	0.390477
PAS_chr3_0959	gi|238032011|emb|FN392321.1|	-	1863527	1863925	399	2279.8	3622.89	936.711	0.258554	-1.95146	9.24249e-25	3.57494e-23	6.50614	0.0309571
PAS_chr3_0893	gi|238032011|emb|FN392321.1|	+	1736089	1738140	2052	4837.51	7695.21	1979.8	0.257277	-1.95861	6.37543e-25	2.48495e-23	0.735984	0.0270966
PAS_chr4_0192	gi|238033210|emb|FN392322.1|	-	393652	395157	1506	7821.04	12477.9	3164.19	0.253583	-1.97947	1.47109e-22	4.74777e-21	0.0253583	0.00242907
PAS_chr4_0836	gi|238033210|emb|FN392322.1|	-	1578851	1580788	1938	2377.97	3795.13	960.805	0.253168	-1.98183	1.10538e-25	4.55361e-24	1.43412	0.0228877
PAS_chr1-3_0256	gi|238029138|emb|FN392319.1|	+	473818	474057	240	2503.78	4000.8	1006.77	0.251643	-1.99055	1.19556e-25	4.8854e-24	19.758	0.768237
PAS_chr4_0878	gi|238033210|emb|FN392322.1|	+	1648150	1648635	486	258.685	414.854	102.517	0.247115	-2.01675	4.4963e-12	6.22479e-11	0.647417	0.536368
PAS_c157_0002	gi|238034217|emb|FN392324.1|	-	11257	11823	567	2090.58	3353.75	827.401	0.246709	-2.01912	1.04832e-25	4.38993e-24	1.11531	0.373562
PAS_chr3_0288	gi|238032011|emb|FN392321.1|	+	570416	570703	288	128.446	206.181	50.71	0.245949	-2.02357	6.48548e-09	6.08554e-08	0.29053	0.0354331
PAS_chr4_0687	gi|238033210|emb|FN392322.1|	-	1321895	1322644	750	13422.9	21586.6	5259.22	0.243634	-2.03721	2.61277e-20	6.78919e-19	4.5709	0.0854364
PAS_chr1-4_0658	gi|238029138|emb|FN392319.1|	-	1712518	1713915	1398	2496.88	4018.28	975.478	0.24276	-2.0424	2.18545e-27	9.6293e-26	0.00974695	0.832147
PAS_chr4_0185	gi|238033210|emb|FN392322.1|	-	377454	378542	1089	9637.88	15511.1	3764.64	0.242706	-2.04272	1.70949e-22	5.48226e-21	0.450813	0.337203
PAS_c131_0020	gi|238032011|emb|FN392321.1|	-	2243457	2245160	1704	133.444	215.595	51.2937	0.237917	-2.07147	1.73109e-09	1.77919e-08	0.253921	0.12756
PAS_chr1-3_0307	gi|238029138|emb|FN392319.1|	-	455818	458397	2580	3473.51	5616.08	1330.94	0.236987	-2.07712	1.89962e-28	8.83063e-27	0.2019	0.117581
PAS_chr1-3_0095	gi|238029138|emb|FN392319.1|	+	178973	179668	696	381.218	617.287	145.149	0.23514	-2.08841	9.05176e-15	1.59254e-13	5.71089	0.173664
PAS_chr4_0735	gi|238033210|emb|FN392322.1|	+	1404458	1405060	603	1199.03	1943.79	454.276	0.233706	-2.09723	3.86553e-23	1.34155e-21	60.4946	1.03473
PAS_chr2-2_0330	gi|238030677|emb|FN392320.1|	+	1759545	1760681	1137	3498.31	5675.25	1321.36	0.232829	-2.10266	6.60817e-29	3.21958e-27	4.42141	0.00250493
PAS_chr4_0005	gi|238033210|emb|FN392322.1|	+	9831	12215	2385	1564.29	2539.76	588.82	0.23184	-2.1088	4.6183e-26	1.95008e-24	0.071289	0.00020314
PAS_chr2-1_0017	gi|238030677|emb|FN392320.1|	-	32786	34195	1410	12322.9	20049.8	4596	0.229229	-2.12514	3.70792e-22	1.14561e-20	0.230249	0.0358195
PAS_chr2-1_0090	gi|238030677|emb|FN392320.1|	+	160918	162453	1536	950.014	1553.5	346.531	0.223065	-2.16447	1.72891e-22	5.50966e-21	0.0064856	0.0661503
PAS_chr4_0287	gi|238033210|emb|FN392322.1|	+	577083	578861	1779	27456.2	44998.1	9914.42	0.22033	-2.18226	1.38607e-20	3.67707e-19	2.35265	0.85554
PAS_chr3_0858	gi|238032011|emb|FN392321.1|	-	1672893	1676657	3765	3191.47	5242.34	1140.61	0.217577	-2.2004	3.22165e-31	1.66572e-29	0.394393	0.0194275
PAS_chr2-1_0492	gi|238030677|emb|FN392320.1|	-	903884	905917	2034	36966.4	60769.2	13163.6	0.216616	-2.20679	3.26577e-21	9.09212e-20	0.271331	0.0112703
PAS_chr1-4_0150	gi|238029138|emb|FN392319.1|	+	1682276	1684315	2040	8438.46	13925.3	2951.67	0.211965	-2.2381	3.55864e-27	1.54117e-25	5.50035	0.0670133
PAS_chr3_0987	gi|238032011|emb|FN392321.1|	+	1907235	1908728	1494	443.812	732.707	154.918	0.211432	-2.24173	1.73333e-17	3.80207e-16	1.55817	0.0898796
PAS_chr1-1_0122	gi|238029138|emb|FN392319.1|	+	785194	786018	825	8054.84	13339.7	2770.02	0.207653	-2.26775	4.00323e-28	1.82742e-26	0.0209903	0.0157246
PAS_chr1-1_0370	gi|238029138|emb|FN392319.1|	-	1248012	1249118	1107	4973.61	8269.17	1678.06	0.20293	-2.30095	1.19476e-32	6.44026e-31	2.34862	0.0263987
PAS_chr2-1_0404	gi|238030677|emb|FN392320.1|	+	744022	745716	1695	6086.94	10139.7	2034.19	0.200616	-2.31749	1.26455e-31	6.67443e-30	0.00244141	0.00737587
PAS_chr4_0988	gi|238033210|emb|FN392322.1|	-	1430476	1431354	879	6164.89	10342.4	1987.42	0.192163	-2.3796	1.03923e-32	5.66215e-31	14.3528	0.301702
PAS_chr3_0440	gi|238032011|emb|FN392321.1|	+	856281	857939	1659	46266.2	77735.2	14797.2	0.190354	-2.39325	2.76591e-24	1.04589e-22	0.0012957	0.822155
PAS_chr1-3_0011	gi|238029138|emb|FN392319.1|	-	19282	20943	1662	16812.8	28415.8	5209.75	0.18334	-2.44741	1.09956e-25	4.55361e-24	0.0808998	0.607111
PAS_chr3_0172	gi|238032011|emb|FN392321.1|	+	351277	352755	1479	284.036	485.558	82.5138	0.169936	-2.55694	3.86167e-18	9.05884e-17	0.395342	0.00599841
PAS_chr1-1_0171	gi|238029138|emb|FN392319.1|	-	875528	876658	1131	12093	20677.4	3508.49	0.169677	-2.55914	2.72372e-30	1.36645e-28	0.0749697	0.0695853
PAS_chr4_0352	gi|238033210|emb|FN392322.1|	+	711122	713347	2226	8189.09	14012	2366.14	0.168865	-2.56606	4.38904e-34	2.58596e-32	0.159492	0.124045
PAS_chr4_0268	gi|238033210|emb|FN392322.1|	+	539150	539911	762	1433.89	2454.48	413.31	0.16839	-2.57012	2.99149e-35	1.84852e-33	5.18401	0.0227439
PAS_chr3_0235	gi|238032011|emb|FN392321.1|	-	473969	474811	843	2773.48	4750.03	796.936	0.167775	-2.5754	1.10572e-39	8.0038e-38	37.5926	0.789543
PAS_chr2-1_0649	gi|238030677|emb|FN392320.1|	+	1223933	1225567	1635	1550.19	2678.71	421.657	0.15741	-2.6674	3.12823e-38	2.14199e-36	2.44591	0.0297755
PAS_chr1-1_0479	gi|238029138|emb|FN392319.1|	+	854395	855006	612	125211	217321	33102.2	0.15232	-2.71483	9.58471e-37	6.30724e-35	0.770217	0.0496922
PAS_chr1-1_0173	gi|238029138|emb|FN392319.1|	+	877907	878257	351	2462.83	4282.62	643.039	0.150151	-2.73552	3.00996e-43	2.54191e-41	12.0061	0.691661
PAS_chr3_0579	gi|238032011|emb|FN392321.1|	-	1101194	1103197	2004	16031.6	27891.9	4171.29	0.149552	-2.74128	1.93944e-31	1.01311e-29	2.7511	0.130027
PAS_chr1-4_0570	gi|238029138|emb|FN392319.1|	+	2460033	2461646	1614	7473.93	13007.5	1940.35	0.149171	-2.74496	6.5297e-39	4.66e-37	6.04287	0.530752
PAS_chr3_0721	gi|238032011|emb|FN392321.1|	+	1375833	1376597	765	2786.39	4852.89	719.888	0.148342	-2.753	1.06643e-44	9.48003e-43	1.85792	0.00251162
PAS_chr2-2_0279	gi|238030677|emb|FN392320.1|	+	1868186	1869103	918	2997.94	5229.83	766.053	0.146478	-2.77125	2.91008e-45	2.68098e-43	2.2275	0.0142165
PAS_chr1-1_0158	gi|238029138|emb|FN392319.1|	+	852641	853432	792	4265.81	7471.07	1060.56	0.141956	-2.81649	1.60468e-46	1.65937e-44	45.8666	0.0262721
PAS_chr4_0597	gi|238033210|emb|FN392322.1|	-	1164815	1165852	1038	3304.13	5787.26	820.991	0.141862	-2.81744	4.97077e-47	5.35891e-45	0.66024	0.192689
PAS_chr1-4_0586	gi|238029138|emb|FN392319.1|	-	2498656	2499063	408	539464	948937	129991	0.136985	-2.86791	8.99238e-74	2.27822e-71	0.02579	0.0489392
PAS_chr2-2_0342	gi|238030677|emb|FN392320.1|	+	1744145	1745215	1071	3964.79	6979.85	949.733	0.136068	-2.8776	4.45504e-48	5.13039e-46	1.86335	0.037113
PAS_chr4_0166	gi|238033210|emb|FN392322.1|	+	329619	330962	1344	4853.72	8570.01	1137.43	0.132723	-2.91351	2.85943e-48	3.36947e-46	0.828157	0.00706519
PAS_chr4_0756	gi|238033210|emb|FN392322.1|	+	1432969	1434507	1539	1622.59	2872.84	372.347	0.12961	-2.94776	1.66733e-45	1.56451e-43	0.168394	0.00747909
PAS_chr3_0505	gi|238032011|emb|FN392321.1|	-	966731	967804	1074	15275.5	27077.1	3473.9	0.128296	-2.96245	3.10855e-36	1.96888e-34	0.472846	0.0208318
PAS_chr2-2_0208	gi|238030677|emb|FN392320.1|	+	1997413	1997919	507	32180.4	57080.9	7279.86	0.127536	-2.97103	4.16028e-35	2.53977e-33	0.229674	0.131007
PAS_chr4_0784	gi|238033210|emb|FN392322.1|	+	1487012	1487992	981	1771.45	3146.49	396.402	0.125982	-2.98871	1.32746e-47	1.46223e-45	6.12604	0.00941952
PAS_chr4_0326	gi|238033210|emb|FN392322.1|	+	664233	665645	1413	2293.71	4075.06	512.357	0.12573	-2.9916	5.31805e-50	7.0912e-48	1.71333	0.00536457
PAS_FragB_0064	gi|238029138|emb|FN392319.1|	-	2780187	2781257	1071	5214.62	9307.21	1122.02	0.120554	-3.05225	4.79081e-51	6.56082e-49	1.19873	0.130954
PAS_chr3_1212	gi|238032011|emb|FN392321.1|	+	1376805	1377407	603	206.833	369.736	43.9289	0.118811	-3.07325	1.46243e-20	3.85945e-19	0.4441	0.0027542
PAS_chr2-1_0580	gi|238030677|emb|FN392320.1|	-	1070680	1071978	1299	4291.82	7681.06	902.569	0.117506	-3.0892	6.44555e-54	9.33131e-52	1.52987	0.0520438
PAS_chr2-2_0403	gi|238030677|emb|FN392320.1|	-	1638315	1638683	369	7566.45	13597	1535.93	0.112961	-3.1461	3.89593e-49	4.93517e-47	18.0958	0.114881
PAS_chr3_0889	gi|238032011|emb|FN392321.1|	+	1731256	1731558	303	448.917	811.949	85.8856	0.105777	-3.2409	1.01757e-30	5.20811e-29	2.40833	0.00518551
PAS_chr3_1145	gi|238032011|emb|FN392321.1|	-	27503	29677	2175	5042.23	9124.34	960.116	0.105226	-3.24844	2.65998e-57	4.4927e-55	1.47776	0.156486
PAS_chr4_0588	gi|238033210|emb|FN392322.1|	-	1150511	1151299	789	2950.69	5341.48	559.89	0.104819	-3.25402	2.49721e-58	4.36323e-56	0.00320713	0.00703091
PAS_c034_0002	gi|238034182|emb|FN392323.1|	-	2335	5439	3105	2950.88	5347.98	553.773	0.103548	-3.27163	5.07681e-60	9.18722e-58	21.4813	1.46832
PAS_chr2-2_0019	gi|238030677|emb|FN392320.1|	+	2357846	2358685	840	14706	26886.3	2525.72	0.0939409	-3.4121	6.0225e-46	5.86846e-44	8.48386	0.00626098
PAS_chr1-4_0369	gi|238029138|emb|FN392319.1|	+	2086945	2087118	174	3487.76	6403.36	572.156	0.0893524	-3.48435	2.64618e-65	4.966e-63	5.50394	0.00862091
PAS_FragB_0067	gi|238029138|emb|FN392319.1|	-	2790871	2795121	4251	2560.92	4724.32	397.521	0.0841436	-3.571	1.25482e-66	2.44546e-64	3.30231	0.000876107
PAS_FragB_0061	gi|238029138|emb|FN392319.1|	+	2775424	2777097	1674	26521.6	49405.8	3637.43	0.0736236	-3.76369	3.81708e-52	5.37254e-50	1.01407	0.18074
PAS_chr4_0783	gi|238033210|emb|FN392322.1|	-	1483780	1485645	1866	12230.3	22820.3	1640.27	0.0718776	-3.79831	2.8205e-57	4.61016e-55	3.08132	0.0267842
PAS_chr3_0403	gi|238032011|emb|FN392321.1|	-	786329	788347	2019	119.627	223.471	15.7831	0.070627	-3.82364	1.01989e-20	2.7199e-19	0.0733723	0.0270612
PAS_c034_0041	gi|238034182|emb|FN392323.1|	+	78961	79944	984	567.856	1063.53	72.1775	0.0678657	-3.88117	1.27829e-43	1.09781e-41	0.279958	0.0330003
PAS_chr1-1_0388	gi|238029138|emb|FN392319.1|	+	1278263	1278979	717	3931.97	7385.09	478.85	0.0648401	-3.94697	3.64736e-78	1.02673e-75	0.0014014	0.162169
PAS_chr4_0252	gi|238033210|emb|FN392322.1|	-	511111	511764	654	6744.52	12673	816.017	0.0643901	-3.95702	4.49577e-72	1.08477e-69	0.343807	0.0165563
PAS_chr1-4_0526	gi|238029138|emb|FN392319.1|	-	2366182	2367546	1365	6746.09	12716.4	775.799	0.0610078	-4.03486	5.20073e-74	1.38695e-71	0.201181	0.0641434
PAS_chr3_0861	gi|238032011|emb|FN392321.1|	+	1678632	1679762	1131	3175.51	5997.29	353.733	0.0589821	-4.08358	1.55044e-82	5.23739e-80	2.48811	5.23687e-05
PAS_chr3_0492	gi|238032011|emb|FN392321.1|	+	938969	939356	388	31.0072	58.9344	3.0799	0.0522598	-4.25816	1.89955e-10	2.1875e-09	1.40001	0.0263633
PAS_chr2-1_0883	gi|238030677|emb|FN392320.1|	-	1431860	1432570	711	11634.9	22736.3	533.393	0.0234599	-5.41366	5.19093e-97	2.19187e-94	0.999195	4.14329e-06
PAS_chr2-2_0482	gi|238030677|emb|FN392320.1|	-	1916362	1918881	2520	9328.62	18279	378.223	0.0206916	-5.59481	2.09749e-108	1.18089e-105	0.91794	0.0364842
PAS_chr1-4_0378	gi|238029138|emb|FN392319.1|	-	2100720	2102852	2133	22317.7	44270	365.512	0.00825643	-6.92027	1.28575e-123	1.30297e-120	2.28956	6.19169e-05

## Sheet: KEGG
GOID	Ontology Source	GOTerm	Nr. Genes	% Associated Genes	Term PValue	Term PValue Corrected with Bonferroni	% Cluster1 Gene	% Cluster2 Gene
KEGG:00010	KEGG_26.06.2011	Glycolysis / Gluconeogenesis	22	57.8947	0.00962637	0.693098	40.9091	59.0909
KEGG:00020	KEGG_26.06.2011	Citrate cycle (TCA cycle)	17	68	0.0025242	0.181743	23.5294	76.4706
KEGG:00030	KEGG_26.06.2011	Pentose phosphate pathway	15	62.5	0.0104762	0.754284	80	20
KEGG:00040	KEGG_26.06.2011	Pentose and glucuronate interconversions	6	100	0.00243508	0.175326	33.3333	66.6667
KEGG:00051	KEGG_26.06.2011	Fructose and mannose metabolism	7	41.1765	0.801356	1	71.4286	28.5714
KEGG:00052	KEGG_26.06.2011	Galactose metabolism	3	33.3333	1	1	66.6667	33.3333
KEGG:00053	KEGG_26.06.2011	Ascorbate and aldarate metabolism	4	80	0.0642958	1	25	75
KEGG:00071	KEGG_26.06.2011	Fatty acid metabolism	8	72.7273	0.0229774	1	25	75
KEGG:00100	KEGG_26.06.2011	Steroid biosynthesis	9	60	0.102418	1	88.8889	11.1111
KEGG:00130	KEGG_26.06.2011	Ubiquinone and other terpenoid-quinone biosynthesis	3	42.8571	0.712681	1	66.6667	33.3333
KEGG:00190	KEGG_26.06.2011	Oxidative phosphorylation	24	31.5789	0.392703	1	62.5	37.5
KEGG:00230	KEGG_26.06.2011	Purine metabolism	38	45.2381	0.10355	1	47.3684	52.6316
KEGG:00232	KEGG_26.06.2011	Caffeine metabolism	2	100	0.135175	1	0	100
KEGG:00240	KEGG_26.06.2011	Pyrimidine metabolism	22	34.375	0.791137	1	31.8182	68.1818
KEGG:00250	KEGG_26.06.2011	Alanine, aspartate and glutamate metabolism	11	42.3077	0.545457	1	54.5455	45.4545
KEGG:00260	KEGG_26.06.2011	Glycine, serine and threonine metabolism	12	50	0.201838	1	66.6667	33.3333
KEGG:00270	KEGG_26.06.2011	Cysteine and methionine metabolism	8	30.7692	0.682181	1	75	25
KEGG:00280	KEGG_26.06.2011	Valine, leucine and isoleucine degradation	7	58.3333	0.138634	1	28.5714	71.4286
KEGG:00290	KEGG_26.06.2011	Valine, leucine and isoleucine biosynthesis	8	50	0.302036	1	87.5	12.5
KEGG:00300	KEGG_26.06.2011	Lysine biosynthesis	6	54.5455	0.226848	1	100	0
KEGG:00310	KEGG_26.06.2011	Lysine degradation	12	85.7143	0.000229021	0.0164895	33.3333	66.6667
KEGG:00330	KEGG_26.06.2011	Arginine and proline metabolism	12	40	0.705974	1	50	50
KEGG:00340	KEGG_26.06.2011	Histidine metabolism	10	76.9231	0.00620707	0.446909	60	40
KEGG:00350	KEGG_26.06.2011	Tyrosine metabolism	8	61.5385	0.0822776	1	75	25
KEGG:00360	KEGG_26.06.2011	Phenylalanine metabolism	8	61.5385	0.0822776	1	87.5	12.5
KEGG:00380	KEGG_26.06.2011	Tryptophan metabolism	12	70.5882	0.00502824	0.362033	58.3333	41.6667
KEGG:00400	KEGG_26.06.2011	Phenylalanine, tyrosine and tryptophan biosynthesis	13	72.2222	0.00254115	0.182963	100	0
KEGG:00410	KEGG_26.06.2011	beta-Alanine metabolism	7	50	0.403877	1	42.8571	57.1429
KEGG:00480	KEGG_26.06.2011	Glutathione metabolism	8	44.4444	0.6237	1	62.5	37.5
KEGG:00500	KEGG_26.06.2011	Starch and sucrose metabolism	7	30.4348	0.664362	1	42.8571	57.1429
KEGG:00510	KEGG_26.06.2011	N-Glycan biosynthesis	6	21.4286	0.112861	1	100	0
KEGG:00513	KEGG_26.06.2011	Various types of N-glycan biosynthesis	8	30.7692	0.682181	1	87.5	12.5
KEGG:00520	KEGG_26.06.2011	Amino sugar and nucleotide sugar metabolism	11	47.8261	0.281611	1	63.6364	36.3636
KEGG:00561	KEGG_26.06.2011	Glycerolipid metabolism	10	62.5	0.0384319	1	40	60
KEGG:00563	KEGG_26.06.2011	Glycosylphosphatidylinositol(GPI)-anchor biosynthesis	2	10.5263	0.0159384	1	100	0
KEGG:00564	KEGG_26.06.2011	Glycerophospholipid metabolism	10	38.4615	0.840287	1	40	60
KEGG:00565	KEGG_26.06.2011	Ether lipid metabolism	2	50	0.628003	1	0	100
KEGG:00592	KEGG_26.06.2011	alpha-Linolenic acid metabolism	3	100	0.0496108	1	0	100
KEGG:00600	KEGG_26.06.2011	Sphingolipid metabolism	3	30	0.75378	1	33.3333	66.6667
KEGG:00620	KEGG_26.06.2011	Pyruvate metabolism	18	64.2857	0.00456552	0.328718	38.8889	61.1111
KEGG:00630	KEGG_26.06.2011	Glyoxylate and dicarboxylate metabolism	6	60	0.185613	1	33.3333	66.6667
KEGG:00640	KEGG_26.06.2011	Propanoate metabolism	8	61.5385	0.0822776	1	12.5	87.5
KEGG:00650	KEGG_26.06.2011	Butanoate metabolism	3	30	0.75378	1	33.3333	66.6667
KEGG:00670	KEGG_26.06.2011	One carbon pool by folate	3	23.0769	0.394229	1	66.6667	33.3333
KEGG:00680	KEGG_26.06.2011	Methane metabolism	14	58.3333	0.032919	1	71.4286	28.5714
KEGG:00730	KEGG_26.06.2011	Thiamine metabolism	3	75	0.143885	1	100	0
KEGG:00740	KEGG_26.06.2011	Riboflavin metabolism	8	80	0.00669213	0.481833	75	25
KEGG:00750	KEGG_26.06.2011	Vitamin B6 metabolism	7	87.5	0.00484412	0.348777	71.4286	28.5714
KEGG:00760	KEGG_26.06.2011	Nicotinate and nicotinamide metabolism	4	66.6667	0.200749	1	100	0
KEGG:00770	KEGG_26.06.2011	Pantothenate and CoA biosynthesis	5	35.7143	1	1	80	20
KEGG:00790	KEGG_26.06.2011	Folate biosynthesis	3	33.3333	1	1	66.6667	33.3333
KEGG:00860	KEGG_26.06.2011	Porphyrin and chlorophyll metabolism	5	31.25	0.796687	1	60	40
KEGG:00900	KEGG_26.06.2011	Terpenoid backbone biosynthesis	4	33.3333	1	1	50	50
KEGG:00910	KEGG_26.06.2011	Nitrogen metabolism	4	33.3333	1	1	50	50
KEGG:00920	KEGG_26.06.2011	Sulfur metabolism	2	18.1818	0.346403	1	100	0
KEGG:00970	KEGG_26.06.2011	Aminoacyl-tRNA biosynthesis	12	32.4324	0.730203	1	91.6667	8.33333
KEGG:01040	KEGG_26.06.2011	Biosynthesis of unsaturated fatty acids	6	60	0.185613	1	16.6667	83.3333
KEGG:01100	KEGG_26.06.2011	Metabolic pathways	240	43.1655	8.90916e-05	0.00641459	63.75	36.25
KEGG:01110	KEGG_26.06.2011	Biosynthesis of secondary metabolites	106	51.4563	3.7689e-06	0.000271361	65.0943	34.9057
KEGG:03008	KEGG_26.06.2011	Ribosome biogenesis in eukaryotes	31	44.9275	0.160474	1	9.67742	90.3226
KEGG:03010	KEGG_26.06.2011	Ribosome	22	24.7191	0.0167956	1	72.7273	27.2727
KEGG:03013	KEGG_26.06.2011	RNA transport	19	24.0506	0.0162168	1	31.5789	68.4211
KEGG:03015	KEGG_26.06.2011	mRNA surveillance pathway	7	21.875	0.0947643	1	42.8571	57.1429
KEGG:03018	KEGG_26.06.2011	RNA degradation	16	34.0426	0.759924	1	31.25	68.75
KEGG:03020	KEGG_26.06.2011	RNA polymerase	14	48.2759	0.242681	1	28.5714	71.4286
KEGG:03022	KEGG_26.06.2011	Basal transcription factors	7	21.875	0.0947643	1	57.1429	42.8571
KEGG:03040	KEGG_26.06.2011	Spliceosome	18	23.0769	0.0108552	0.781575	44.4444	55.5556
KEGG:03050	KEGG_26.06.2011	Proteasome	24	70.5882	8.38092e-05	0.00603427	95.8333	4.16667
KEGG:03060	KEGG_26.06.2011	Protein export	3	15.7895	0.0588336	1	66.6667	33.3333
KEGG:03410	KEGG_26.06.2011	Base excision repair	3	18.75	0.192013	1	33.3333	66.6667
KEGG:03420	KEGG_26.06.2011	Nucleotide excision repair	7	18.9189	0.0241205	1	57.1429	42.8571
KEGG:03440	KEGG_26.06.2011	Homologous recombination	4	23.5294	0.317866	1	25	75
KEGG:04011	KEGG_26.06.2011	MAPK signaling pathway	16	55.1724	0.0503532	1	25	75
KEGG:04070	KEGG_26.06.2011	Phosphatidylinositol signaling system	4	40	1	1	50	50
KEGG:04111	KEGG_26.06.2011	Cell cycle	19	25	0.0282274	1	31.5789	68.4211
KEGG:04113	KEGG_26.06.2011	Meiosis	14	24.5614	0.0510265	1	35.7143	64.2857
KEGG:04120	KEGG_26.06.2011	Ubiquitin mediated proteolysis	18	41.8605	0.522039	1	50	50
KEGG:04130	KEGG_26.06.2011	SNARE interactions in vesicular transport	6	31.5789	0.811758	1	66.6667	33.3333
KEGG:04140	KEGG_26.06.2011	Regulation of autophagy	7	53.8462	0.249328	1	71.4286	28.5714
KEGG:04141	KEGG_26.06.2011	Protein processing in endoplasmic reticulum	19	27.9412	0.155975	1	68.4211	31.5789
KEGG:04144	KEGG_26.06.2011	Endocytosis	10	27.7778	0.296689	1	60	40
KEGG:04145	KEGG_26.06.2011	Phagosome	6	18.75	0.0400118	1	83.3333	16.6667
KEGG:04146	KEGG_26.06.2011	Peroxisome	26	78.7879	9.93973e-07	7.1566e-05	53.8462	46.1538

## Sheet: Pathway
Metabolic Pathway	Gene name		Ratio(log2)
Methanol utilization	chr4_0152	AOX2	3.5
	chr4_0821	AOX1	5.32
	chr3_1028	FLD	2.87
	chr3_0867	FGH	3.46
	chr3_0932	FDH	3.33
	chr2-2_0131	CAT	1.88
	chr3_0832	DAS	6.68
	chr3_0834	DAS	7.18
	chr3_0841	DAK	2.79
	chr3_0868	FBP	1.81
Glycerol metabolism	chr4_0783	GUT1	-3.8
	chr3_0579	GUT2	-2.74
	chr1-1_0028	STL1	-0.99
	chr4_0784	YFL054C	-2.99
Thiamine-regulated	chr3_0842	THI20	1.94
	chr3_0037	NFS1	-
	chr3_0843	THI6	1.87
	chr3_0052	THI80	1.63
	chr3_0648	THI4	2.71
	chr4_0065	THI13	3.34
	chr1-1_0284	THI73	3.3
	chr1-4_0141	THI22	1.93
	chr3_0649	THI72	1.7
Peroxisome biosynthesis	chr3_1045	PEX1	1.15
	chr3_0043	PEX2	2.63
	chr3_1073	PEX3	1.4
	chr4_0496	PEX4	0.63
	chr2-2_0186	PEX5	2.88
	chr1-4_0133	PEX6	2.15
	chr1-4_0433	PEX7	-
	chr1-4_0349	PEX8	1.64
	chr2-1_0504	PEX11	3.58
	chr4_0759	PEX12	2.19
	chr2-2_0207	PEX13	2.54
	chr4_0794	PEX14	1.51
	chr2-1_0715	PEX19	0.86
	chr3_0189	PEX25	0.93
	chr3_0874	PEX28	-
	chr2-1_0514	PEX29	-
	chr1-4_0413	PEX30	-
β-oxidation of fatty acids	chr1-4_0538	POX1	-1.69
	chr2-1_0776	FOX2	-0.9
	chr2-2_0267	POT1	-1.4
	chr3_0975	SPS19	-0.71
	chr4_0352	FAA2	-2.57
	chr2-2_0272	PXA2	-0.72
	chr1-4_0074	YAT1	-0.92
	chr3_0069	CAT2	-1.19
Ubiquitin–proteasome system	chr2-1_0667	LAP4	1.7
	chr2-1_0652	PEP4	1.26
	chr4_0401	PRB1	0.86
	chr3_0299	YPS2	2.2
	chr3_1157	YPS2	0.91
	chr3_0303	YPS3	0.72
	chr3_0866	YPS3	-
	chr3_0394	YPS7	0.6
	chr1-1_0379	MKC7	-
Transcription regulation	chr4_0626	GAT1	-1.05
	chr3_0232	HAA1	-0.76
	chr1-1_0371	RTG1	-1.14
	chr2-2_0043	PHO2	-1.37
	chr3_0135	CST6	-1.09
