# Supplementary material for: Comprehensive structural annotation of Pichia pastoris transcriptome and the response to various carbon sources using deep paired-end RNA sequencing
Source: BMC Genomics. 2012 Dec 31;13:738. doi: 10.1186/1471-2164-13-738 (PMC3547764; doi:10.1186/1471-2164-13-738)
Supplement: Additional file 2 — Table S1. Summary of sequencing and reads mapping. Table S2. Gene expression level. Table S3. Overlapping transcripts in intergenic regions. Table S4. UTR annotation in P. pastoris by RNA-Seq data. Table S5. uATGs in P. pastoris. Table S6. uORFs in P. pastoris. Table S7. Novel transcripts in P. pastoris. Table S8. New exons in P. pastoris. Table S9. AS events in P. pastoris. Table S10. Differentially expressed genes between P. pastoris SDEM and SDEG. Table S11. Primer list and the IRES sequences. [file 1471-2164-13-738-S2.zip › Additional File 2/Table S11 Primer list and the IRES sequences.xls]

## Sheet: Sheet1
Gene or Gene element	Forward primer(5'——3’)	Reverse primer（5’——3’）	Product size (bp)
Validation of novel transcripts (RT-PCR)
TU15	AGGCAACTAAGAATCAACAGC	CTGTACCCAAAATTCGGATG	264
TU27	CTCTTGTAGATGGAGGAATG	GATAGTTTTAGCTTGGAACC	158
Validation of new exon (RT-PCR)
PAS_chr4_0246	AGAAAATGGAAGGAGCAA	CAATCTCCCAGTCAAAAG	216
Validation of retained intron (qPCR)
chr1-1_0445 exon	GTTCCAGCACTATGAAGTGTGCTCC	ATTGGAACTGGGTCGCCCTCTG	98
chr1-1_0445 intron2(RI)	GAAACAGAGGGCGACCCAG	GCCTCATTTGAACTGTATAGCGGAT	111
chr1-1_0445 intron1	CCAGGGACCTTCTAAATA	CATAGTGCTGGAACAACC	93
chr1-3_0222 exon	ACTGGATTTCGGGTGTTAG	GGTATCGGCTCCAAAGAAT	107
chr1-3_0222 intron	CTATTGGAGCGATGTCTT	TAAACTCTGTTCCCTGTG	92
Construction and identification of dicistronic vectors
RML	CGTGCGGAATTCGATTACAAGGATGATGACGATAAGGTTCCAATTAAG	ACTAGGTACCTGCAGGGCCCGCGGTTATCATTAAGTACACAAACCAGTGTTAATAC
LacZ	AGCAAAGCTTATGACCATGATTACGGATTCACT	AGCTGCGGCCGCTTATTTTTGACACCAGACCAACT
KOG1	AGTCCTGCAGCCTCACTCACTCGTTGAACAATC	CCGGCGAAGCTTTGTTCCAATTTTTCTAAATATAGGC
GCN2	ATCGCTGCAGACGCTCATACATCAACACACCT	GGCCGAAGCTTGGTAGTCAATATACCTTGCCTGTAG
FHK2	AGTCCTGCAGACGAAAACAAACAAACAGAGCA	GCTGAAGCTTGGTGACTTTTTGTGAAATGATCTG
Identification primer (P1+P2)	CGCCAGAAACTGTTCAAGTTTGTACTTC	GCCAGTGAATCCGTAATCATGGTCA
IRES sequences
GCN2 IRES	ACGCTCATACATCAACACACCTTCTAACCTTGGAGCAGAGTAGTTTTTTCACTAAAACGGCTTCTGGATCTACAGGCAAGGTATATTGACTACC
KOG1 IRES	CCTCACTCACTCGTTGAACAATCTGGCCCAGCTACTCTGTCAACTAGCACTTTACAGGGTATTTTCACCAGTAATAGCTTCATTCTGACAGTAGCCGGTTATTTCATTGGCCTATATTTAGAAAAATTGGAACA
