# Supplementary material for: Comprehensive structural annotation of Pichia pastoris transcriptome and the response to various carbon sources using deep paired-end RNA sequencing
Source: BMC Genomics. 2012 Dec 31;13:738. doi: 10.1186/1471-2164-13-738 (PMC3547764; doi:10.1186/1471-2164-13-738)
Supplement: Additional file 2 — Table S1. Summary of sequencing and reads mapping. Table S2. Gene expression level. Table S3. Overlapping transcripts in intergenic regions. Table S4. UTR annotation in P. pastoris by RNA-Seq data. Table S5. uATGs in P. pastoris. Table S6. uORFs in P. pastoris. Table S7. Novel transcripts in P. pastoris. Table S8. New exons in P. pastoris. Table S9. AS events in P. pastoris. Table S10. Differentially expressed genes between P. pastoris SDEM and SDEG. Table S11. Primer list and the IRES sequences. [file 1471-2164-13-738-S2.zip › Additional File 2/Table S2 Gene expression level (rpkm).xls]

## Sheet: protein-gene.Expression level
Gene	Contig	Strand	Start	End	Length	Expresseion level (RPKM)							Fraction of Coverage						SGD ID		Gene Description
						Total	SDEM-replicate1	SDEM-replicate2	CKM	SEM	SDEG-replicate1	SDEG-replicate2	SDEM-replicate1	SDEM-replicate2	CKM	SEM	SDEG-replicate1	SDEG-replicate2
PAS_c034_0002	gi|238034182|emb|FN392323.1|	-	2335	5439	3105	26.1957	2.85414	10.8166	2.11884	4.94761	55.5988	80.8383	0.8	0.79	0.57	0.61	0.9826	0.9581			contains GLEYA adhesin domain
PAS_c034_0004	gi|238034182|emb|FN392323.1|	+	9916	11472	1557	21.4242	13.7736	16.1554	16.7327	20.9749	30.5794	30.329	1	1	1	1	0.9981	0.9974			hypothetical protein
PAS_c034_0007	gi|238034182|emb|FN392323.1|	-	13212	15351	2140	52.6982	67.4035	64.2963	63.5908	72.3097	24.036	24.5528	1	1	1	1	0.9955	0.9985	YMR019W	STB4	transcriptional regulatory protein
PAS_c034_0008	gi|238034182|emb|FN392323.1|	+	15568	16938	1371	39.4175	55.4054	49.16	38.9209	42.9519	25.7821	24.285	1	1	1	0.99	0.9832	0.9796			Major faciliator superfamily
PAS_c034_0010	gi|238034182|emb|FN392323.1|	-	20044	21729	1686	73.0989	62.0287	58.0831	94.9117	84.6039	67.6179	71.3482	1	0.99	1	1	0.9958	0.9958			Major faciliator superfamily
PAS_c034_0011	gi|238034182|emb|FN392323.1|	+	22275	23560	1286	45.3737	56.0342	47.9243	49.1284	48.5915	37.2416	33.3222	0.99	0.99	0.99	0.99	0.9392	0.9368	YLL057C	JLP1	Alpha-ketoglutarate-dependent sulfonate dioxygenase
PAS_c034_0012	gi|238034182|emb|FN392323.1|	-	24333	24791	459	27.4595	18.388	24.2107	21.9189	17.9931	40.3882	41.8583	1	1	1	0.99	0.9956	0.9913			hypothetical protein
PAS_c034_0013	gi|238034182|emb|FN392323.1|	-	27049	27666	618	114.218	160.223	174.169	122.408	168.991	28.2402	31.2762	0.99	1	1	1	0.9903	0.9871			Cu/Zn superoxide dismutase
PAS_c034_0014	gi|238034182|emb|FN392323.1|	-	28554	29813	1260	48.6929	77.8242	69.729	50.1899	50.7484	21.1916	22.4745	1	1	1	1	0.9849	0.9929			Alpha-ketoglutarate-dependent sulfonate dioxygenase
PAS_c034_0015	gi|238034182|emb|FN392323.1|	-	30237	31919	1683	76.6413	73.5368	61.5239	97.5346	103.011	65.9703	58.2715	1	1	1	1	0.9917	0.9988			transporter
PAS_c034_0016	gi|238034182|emb|FN392323.1|	+	33059	36925	3867	60.6073	52.5509	49.704	73.4183	100.627	42.4176	44.9254	1	1	1	1	0.9969	0.9982			Multidrug resistance protein
PAS_c034_0018	gi|238034182|emb|FN392323.1|	+	37946	38995	1050	232.142	172.309	127.652	343.688	321.725	187.507	239.969	1	1	1	1	0.999	0.999			Alcohol dehydrogenase
PAS_c034_0019	gi|238034182|emb|FN392323.1|	+	39717	41408	1692	51.6497	44.1232	33.6214	76.6292	74.4605	40.5457	40.5183	1	0.99	1	1	0.997	0.9953			Basic amino-acid permease
PAS_c034_0021	gi|238034182|emb|FN392323.1|	+	43107	44849	1743	6.376	6.93326	7.4574	6.66638	5.61769	5.02951	6.55177	0.97	0.99	0.99	0.99	0.9564	0.9759			Major facilitator superfamily
PAS_c034_0022	gi|238034182|emb|FN392323.1|	-	45157	46449	1293	38.4412	45.6927	46.1993	49.2377	37.5809	26.1866	25.75	0.99	0.99	0.98	0.99	0.9961	0.9876			hypothetical protein with 2OG-Fe(II) oxygenase domain
PAS_c034_0023	gi|238034182|emb|FN392323.1|	-	46583	47056	474	8.04666	9.30773	11.2567	7.21745	3.86121	8.8231	7.81371	0.81	0.98	0.92	0.94	0.981	0.9726			hypothetical protein
PAS_c034_0024	gi|238034182|emb|FN392323.1|	+	48441	50342	1902	30.9418	32.9786	25.7751	25.9583	26.7026	34.8851	39.351	1	1	1	1	0.9974	0.9958			Major facilitator superfamily
PAS_c034_0025	gi|238034182|emb|FN392323.1|	+	52502	53386	885	45.1739	55.8338	48.0963	48.8806	39.3961	36.9869	41.8497	1	1	1	1	0.9966	0.9966			Alkaline ceramidase
PAS_c034_0026	gi|238034182|emb|FN392323.1|	-	53427	55046	1620	33.5162	41.2295	34.1499	37.6745	40.0359	23.954	24.0531	1	1	1	1	0.9988	0.9975			hypothetical protein with Armadillo-like helical domain
PAS_c034_0027	gi|238034182|emb|FN392323.1|	-	55233	56750	1518	35.5034	46.047	47.0422	32.9383	29.0266	26.7822	31.1844	1	1	0.99	1	0.9993	0.9954			lipase
PAS_c034_0028	gi|238034182|emb|FN392323.1|	-	57044	59299	2256	68.506	66.1848	60.4616	56.5746	53.6347	86.4686	87.7118	1	1	1	1	0.9978	0.9987	YMR216C	SKY1	Serine/threonine protein kinase
PAS_c034_0029	gi|238034182|emb|FN392323.1|	-	59583	61703	2121	323.512	250.334	293.48	326.15	552.192	241.505	277.41	1	1	1	1	0.9986	0.9967	YPL106C	SSE1	Heat shock protein
PAS_c034_0030	gi|238034182|emb|FN392323.1|	-	61889	63601	1713	43.8011	45.6427	42.2726	48.1555	66.4694	30.4473	29.8191	1	1	1	1	0.9982	0.9994	YBR170C	NPL4	Nuclear protein localization protein
PAS_c034_0031	gi|238034182|emb|FN392323.1|	+	63931	64667	737	135.687	123.178	100.925	212.658	192.391	104.349	80.6205	1	1	0.99	0.99	0.9985	0.9985	YPL107W	YPL107W	hypothetical protein
PAS_c034_0032	gi|238034182|emb|FN392323.1|	-	65413	66885	1473	134.718	129.599	132.964	154.674	155.764	124.597	110.712	1	1	1	0.99	0.9952	0.9966	YMR215W	GAS3	Glycolipid-anchored surface protein
PAS_c034_0033	gi|238034182|emb|FN392323.1|	-	67054	68349	1296	24.788	22.1718	19.378	28.8651	38.7649	20.9132	18.6352	0.99	1	0.99	0.99	0.9869	0.9946	YPL066W	YPL066W	hypothetical protein
PAS_c034_0034	gi|238034182|emb|FN392323.1|	-	68936	70237	1302	228.945	156.373	186.54	214.231	217.742	262.435	336.347	1	0.99	1	1	0.9977	0.9962	YBR162C	TOS1	hypothetical protein
PAS_c034_0035	gi|238034182|emb|FN392323.1|	-	70690	71001	312	608.973	522.587	484.952	1005.7	903.521	316.162	420.92	0.99	0.99	1	1	0.9968	0.9936			Histone H4
PAS_c034_0036	gi|238034182|emb|FN392323.1|	+	71418	71831	414	631.527	639.679	657.296	858.324	984.568	334.04	315.258	1	1	1	1	0.9976	0.9976			Histone H3
PAS_c034_0037	gi|238034182|emb|FN392323.1|	-	71945	73198	1254	22.1995	32.8267	27.7691	18.3382	16.9484	19.5934	17.7211	1	0.99	0.99	0.98	0.9841	0.992	YBR004C	GPI18	GPI mannosyltransferase
PAS_c034_0038	gi|238034182|emb|FN392323.1|	-	73370	74188	819	227.508	286.676	213.032	239.901	308.024	180.148	137.268	1	1	1	1	0.9829	0.9939	YFR052W	RPN12	26S proteasome non-ATPase regulatory particle subunit
PAS_c034_0039	gi|238034182|emb|FN392323.1|	-	74429	76781	2353	163.697	96.3578	99.1557	118.873	220.758	225.766	221.271	0.99	1	1	0.99	0.9938	0.9604	YDR171W	HSP42	Peptidyl-prolyl isomerase
PAS_c034_0041	gi|238034182|emb|FN392323.1|	+	78961	79944	984	21.0949	2.41725	3.26163	14.1125	20.8084	45.0761	40.8935	0.91	0.91	0.95	0.94	0.9421	0.939			hypothetical protein
PAS_c121_0002	gi|238029138|emb|FN392319.1|	-	2629401	2630864	1464	30.4617	28.739	29.4256	39.0761	26.9914	29.6096	28.9283	1	1	1	1	0.995	0.9964	YGL065C	ALG2	Hypothetical protein
PAS_c121_0003	gi|238029138|emb|FN392319.1|	+	2631029	2632378	1350	56.4589	49.6199	46.6503	69.6379	58.9512	51.5789	62.315	0.98	0.98	0.99	1	0.9877	0.9931	YJL044C	GYP6	Hypothetical protein
PAS_c121_0004	gi|238029138|emb|FN392319.1|	+	2632849	2636583	3735	72.1284	54.6957	56.5412	77.4872	84.9444	82.3855	76.7163	1	1	1	1	0.9997	0.9995	YJL042W	MHP1	Hypothetical protein
PAS_c121_0005	gi|238029138|emb|FN392319.1|	-	2637406	2638638	1233	24.8699	15.6505	18.1556	8.81631	6.10442	54.4653	46.0272	0.96	1	0.99	0.98	0.9976	0.9878	YHR052W	CIC1	Hypothetical protein
PAS_c121_0006	gi|238029138|emb|FN392319.1|	+	2639026	2639358	333	37.4743	40.3226	31.4439	30.1518	21.0227	53.0135	48.8914	0.98	0.99	0.99	1	0.991	0.988	YKL160W	ELF1	Hypothetical protein
PAS_c121_0007	gi|238029138|emb|FN392319.1|	+	2639704	2644320	4617	31.5187	30.8774	33.9226	30.1256	36.2068	28.7248	29.2548	1	1	1	1	0.9972	0.997	YMR247C	RKR1	Hypothetical protein
PAS_c121_0008	gi|238029138|emb|FN392319.1|	-	2644358	2646914	2557	58.2393	61.4927	54.2195	63.8592	56.2711	59.9202	53.6733	1	1	1	1	0.9966	0.9979	YML034W	SRC1	Hypothetical protein
PAS_c121_0009	gi|238029138|emb|FN392319.1|	+	2647156	2649561	2406	70.8864	111.728	96.7435	56.5307	57.4128	56.6425	46.261	0.99	1	1	1	0.9929	0.9967	YML035C	AMD1	Hypothetical protein
PAS_c121_0010	gi|238029138|emb|FN392319.1|	-	2649625	2650686	1062	46.9146	49.8155	42.1579	39.8189	29.9434	64.7876	54.9641	0.97	0.99	1	1	0.9812	0.9849	YDR459C	PFA5	Hypothetical protein
PAS_c121_0011	gi|238029138|emb|FN392319.1|	-	2650891	2651409	519	17.8113	19.1451	28.1367	16.4206	11.9017	13.8692	17.3945	0.97	0.97	0.99	0.99	0.9711	0.9807	YML036W	CGI121	Hypothetical protein
PAS_c121_0012	gi|238029138|emb|FN392319.1|	-	2651525	2652265	741	46.6194	50.3237	40.7136	48.4084	38.222	53.8887	48.1602	1	0.99	1	1	0.996	0.9973	YJL218W	YJL218W	Hypothetical protein
PAS_c121_0013	gi|238029138|emb|FN392319.1|	-	2653233	2654135	903	80.0619	59.5216	52.2912	53.6227	48.2128	146.112	120.611	1	1	1	1	0.9978	0.9978			Hypothetical protein
PAS_c121_0014	gi|238029138|emb|FN392319.1|	+	2654608	2655093	486	79.2769	44.1266	60.5072	34.3215	21.842	159.114	155.75	0.99	0.99	0.99	0.99	0.9918	0.9897	YDR462W	MRPL28	Hypothetical protein
PAS_c121_0015	gi|238029138|emb|FN392319.1|	-	2655371	2658595	3225	22.8637	20.0207	22.9512	13.8845	10.9955	36.0857	33.2448	0.99	0.99	1	0.99	0.9888	0.9904	YGR233C	PHO81	Hypothetical protein
PAS_c121_0016	gi|238029138|emb|FN392319.1|	-	2658771	2659198	428	0.738112	1.66244	0.267454	0	0.381294	1.47448	0.643004	0.59	0.24	0	0.67	0.7133	0.63			Hypothetical protein
PAS_c121_0017	gi|238029138|emb|FN392319.1|	+	2659738	2660245	508	113.778	55.4488	75.4219	88.9614	74.9777	190.02	197.839	0.91	0.91	0.91	0.91	0.9227	0.9227			Hypothetical protein
PAS_c121_0018	gi|238029138|emb|FN392319.1|	-	2636612	2637277	666	29.4229	28.053	35.6605	29.6655	26.7593	25.118	31.2813	1	0.99	1	0.99	0.9955	0.9955			Hypothetical protein
PAS_c121_0019	gi|238029138|emb|FN392319.1|	+	2652484	2653221	738	39.9601	45.7977	43.5971	53.0762	39.7104	28.8792	28.6999	1	1	1	0.99	0.981	0.9959			Hypothetical protein
PAS_c131_0001	gi|238032011|emb|FN392321.1|	-	2211603	2212170	568	168.69	134.734	213.176	168.824	132.332	121.252	241.82	0.91	0.99	1	0.99	0.9935	0.9063	YDR519W	FPR2	Hypothetical protein
PAS_c131_0002	gi|238032011|emb|FN392321.1|	-	2212554	2214872	2319	75.1722	67.0502	55.4629	87.1786	85.4829	82.1254	73.7333	1	0.99	1	1	0.9909	0.9978	YDR520C	URC2	Hypothetical protein
PAS_c131_0003	gi|238032011|emb|FN392321.1|	-	2215011	2216342	1332	92.8334	86.4055	82.3745	114.209	77.7875	106.812	89.4123	0.99	0.99	0.99	0.99	0.9857	0.9947	YCL048W	SPS22	Hypothetical protein
PAS_c131_0004	gi|238032011|emb|FN392321.1|	-	2217212	2219875	2664	76.8823	70.6077	66.0201	83.3885	95.8646	75.5805	69.8325	1	1	1	1	0.9981	0.9985	YHL007C	STE20	Hypothetical protein
PAS_c131_0005	gi|238032011|emb|FN392321.1|	-	2220232	2221383	1152	109.353	108.665	131.185	114.218	92.3646	101.545	108.138	1	1	1	1	0.9965	0.9983	YHL004W	MRP4	Hypothetical protein
PAS_c131_0006	gi|238032011|emb|FN392321.1|	-	2221865	2222686	822	119.903	102.071	89.3627	194.574	121.931	107.381	104.101	0.94	0.98	0.98	0.99	0.9842	0.9976	YKL007W	CAP1	Hypothetical protein
PAS_c131_0007	gi|238032011|emb|FN392321.1|	+	2222808	2224112	1305	177.137	195.23	181.131	196.35	197.028	148.341	144.742	1	1	1	1	0.9954	0.9969	YHL002W	HSE1	Hypothetical protein
PAS_c131_0008	gi|238032011|emb|FN392321.1|	-	2224200	2224658	459	74.4705	71.6296	78.6628	83.3977	60.8077	72.9791	79.3458	0.99	0.99	1	0.99	0.9826	0.9847	YBR122C	MRPL36	Hypothetical protein
PAS_c131_0009	gi|238032011|emb|FN392321.1|	-	2224840	2226636	1797	34.0994	31.1908	33.5768	40.6438	36.729	31.2395	31.2163	1	1	1	1	0.9972	0.9972	YBR123C	TFC1	Hypothetical protein
PAS_c131_0010	gi|238032011|emb|FN392321.1|	+	2226989	2228980	1992	63.5775	60.0883	62.8758	77.6389	61.9833	63.933	54.9458	1	1	1	1	0.9985	0.9985	YKL005C	BYE1	Hypothetical protein
PAS_c131_0011	gi|238032011|emb|FN392321.1|	-	2229055	2229456	402	533.705	540.819	426.03	599.788	619.347	539.274	476.974	1	0.99	1	1	0.9851	0.9826	YHL001W	RPL14B	Hypothetical protein
PAS_c131_0012	gi|238032011|emb|FN392321.1|	+	2229850	2230263	414	192.55	171.99	185.57	247.121	227.948	157.258	165.41	1	1	1	1	0.9976	0.9976			Hypothetical protein
PAS_c131_0013	gi|238032011|emb|FN392321.1|	-	2230376	2231029	654	98.4373	117.38	86.0636	138.885	108.896	75.6299	63.7694	1	1	1	1	0.9969	0.9924	YKL002W	DID4	Hypothetical protein
PAS_c131_0014	gi|238032011|emb|FN392321.1|	+	2231211	2231607	397	31.1209	29.4124	49.4789	73.8871	22.8777	6.56812	4.50102	0.98	0.98	0.98	0.98	0.7567	0.71	YKL003C	MRP17	Hypothetical protein
PAS_c131_0015	gi|238032011|emb|FN392321.1|	-	2231673	2232974	1302	49.6193	50.2092	46.2497	57.4641	51.9228	47.0078	44.8621	1	1	1	1	0.9985	0.9977	YPR083W	MDM36	Hypothetical protein
PAS_c131_0016	gi|238032011|emb|FN392321.1|	-	2233110	2234240	1131	40.1249	49.6257	39.2667	52.3527	40.8804	32.4264	26.1977	1	1	1	1	0.9965	0.9956	YBR125C	PTC4	Hypothetical protein
PAS_c131_0017	gi|238032011|emb|FN392321.1|	-	2234512	2235933	1422	161.835	124.643	124.925	206.132	155.349	174.85	185.114	1	1	1	1	0.993	0.9944	YBR126C	TPS1	Hypothetical protein
PAS_c131_0019	gi|238032011|emb|FN392321.1|	+	2241563	2242147	585	26.7452	18.7558	18.8589	35.5378	28.3526	29.4208	29.5452	0.99	0.98	0.99	1	0.9897	0.9915			Hypothetical protein
PAS_c131_0020	gi|238032011|emb|FN392321.1|	-	2243457	2245160	1704	2.72099	1.01314	1.31843	2.11459	1.81249	5.38061	4.68668	0.73	0.84	0.94	0.91	0.9736	0.9754			Hypothetical protein
PAS_c131_0021	gi|238032011|emb|FN392321.1|	-	2236187	2237701	1515	529.717	473.696	415.117	646.341	635.383	502.528	505.236	0.99	0.99	0.99	0.99	0.9973	0.9959	YBR127C	VMA2	vacuolar ATP synthase subunit B
PAS_c157_0001	gi|238034217|emb|FN392324.1|	-	9771	10835	1065	90.0543	58.951	50.4018	53.3637	54.2941	154.395	168.92	1	1	1	1	0.9981	0.9972			alcohol dehydrogenase
PAS_c157_0002	gi|238034217|emb|FN392324.1|	-	11257	11823	567	111.9	66.7142	47.335	43.5207	44.0607	226.242	243.525	0.99	0.99	0.98	0.99	0.9965	0.9929			methionine sulfoxide reductase
PAS_c159_0001	gi|238034217|emb|FN392324.1|	+	6680	8275	1596	17.0719	11.9908	14.6295	8.76225	7.24602	30.3361	29.467	1	0.99	0.99	0.99	0.9875	0.9875			hypothetical protein
PAS_chr1-1_0002	gi|238029138|emb|FN392319.1|	+	526519	529209	2691	385.686	251.184	315.085	330.659	388.64	476.011	552.539	1	1	1	1	0.9989	0.9993	YGL008C	PMA1	Plasma membrane H+-ATPase, pumps protons out of the cell
PAS_chr1-1_0003	gi|238029138|emb|FN392319.1|	+	529908	531719	1812	34.4625	36.0775	26.7232	32.8893	32.41	39.9245	38.7505	0.99	1	1	0.99	0.9989	0.9967			Probable transporter
PAS_chr1-1_0004	gi|238029138|emb|FN392319.1|	-	536447	539260	2814	26.7743	25.1807	27.002	23.4226	19.8777	34.0681	31.0945	0.99	1	0.99	0.99	0.9961	0.9979	YLR409C	UTP21	U3 small nucleolar RNA-associated protein
PAS_chr1-1_0005	gi|238029138|emb|FN392319.1|	+	539539	542739	3201	77.3865	70.4959	72.9795	77.5066	79.3964	79.8983	84.0424	1	1	1	1	0.9988	0.9984	YLR410W	VIP1	Inositol hexakisphosphate and inositol heptakisphosphate kinase
PAS_chr1-1_0006	gi|238029138|emb|FN392319.1|	-	542794	544071	1278	96.6585	103.025	97.3443	97.3661	99.8883	92.0053	90.3224	1	1	0.99	1	0.9969	0.9977	YKL181W	PRS1	Ribose-phosphate pyrophosphokinase
PAS_chr1-1_0007	gi|238029138|emb|FN392319.1|	+	544347	545048	702	9.41836	7.9242	6.51489	7.55509	5.7683	15.0083	13.7394	0.96	0.97	0.99	0.98	0.99	0.9986	YLR412W	BER1	SRR1 domain-containing protein
PAS_chr1-1_0008	gi|238029138|emb|FN392319.1|	-	545269	551478	6210	152.939	82.9306	106.142	203.659	287.278	111.729	125.898	1	1	1	1	0.9977	0.9998	YKL182W	FAS1	Beta subunit of fatty acid synthetase; catalyzes the synthesis of long-chain saturated fatty acids
PAS_chr1-1_0009	gi|238029138|emb|FN392319.1|	+	552345	556775	4431	33.5304	20.0781	24.9617	39.0333	62.2462	26.8268	28.0362	1	1	1	1	0.9977	0.9977	YML059C	NTE1	Serine esterase that deacylates exogenous lysophospholipids
PAS_chr1-1_0010	gi|238029138|emb|FN392319.1|	-	557993	559849	1857	67.0305	95.9618	78.2701	70.311	61.2411	52.7078	43.691	1	1	1	1	0.9941	0.9973	YIL031W	ULP2	Peptidase that deconjugates Smt3/SUMO-1 peptides from proteins
PAS_chr1-1_0011	gi|238029138|emb|FN392319.1|	+	560545	562128	1584	81.226	85.3503	83.0727	71.4512	57.6707	98.4507	91.3601	0.99	1	1	1	0.9956	0.9968	YML130C	ERO1	Thiol oxidase required for oxidative protein folding in the endoplasmic reticulum
PAS_chr1-1_0012	gi|238029138|emb|FN392319.1|	-	562179	562598	420	49.0916	45.3975	32.8586	54.5116	52.0194	67.6919	42.0708	1	0.99	0.99	0.99	0.9929	0.9905	YML098W	TAF13	TFIID subunit (19 kDa), involved in RNA polymerase II transcription initiation
PAS_chr1-1_0013	gi|238029138|emb|FN392319.1|	+	562948	564576	1629	24.0168	27.6956	27.8536	28.979	20.5885	19.872	19.1125	0.99	1	1	1	0.9975	0.981			Hypothetical protein
PAS_chr1-1_0014	gi|238029138|emb|FN392319.1|	-	564668	564922	255	199.409	199.794	142.222	262.366	126.769	225.35	239.954	0.99	1	0.98	0.99	0.9882	0.9922	YLR438C-A	LSM3	Lsm (Like Sm) protein
PAS_chr1-1_0015	gi|238029138|emb|FN392319.1|	+	565124	567509	2386	52.0039	54.4916	48.6186	50.2852	45.4153	61.6087	51.6041	1	0.99	0.99	0.99	0.9868	0.9847	YLR277C	YSH1	Putative endoribonuclease
PAS_chr1-1_0016	gi|238029138|emb|FN392319.1|	-	567585	569822	2238	96.5674	116.566	95.5089	88.9861	94.8227	91.6382	91.8823	1	1	1	1	0.9942	0.9933			transcription factor
PAS_chr1-1_0017	gi|238029138|emb|FN392319.1|	-	570347	571063	717	165.394	187.486	161.032	185.18	141.829	171.396	145.443	1	1	1	1	0.9944	0.9944			Hypothetical protein
PAS_chr1-1_0018	gi|238029138|emb|FN392319.1|	-	571153	572739	1587	101.459	98.6781	87.3648	114.277	102.683	109.388	96.3654	1	1	1	1	0.9975	0.9981	YML069W	POB3	Subunit of the heterodimeric FACT complex (Spt16p-Pob3p)
PAS_chr1-1_0019	gi|238029138|emb|FN392319.1|	+	572961	574425	1465	244.218	204.989	234.68	383.027	321.369	146.527	174.715	0.99	1	1	1	0.9985	0.9985	YDL084W	SUB2	Component of the TREX complex required for nuclear mRNA export
PAS_chr1-1_0020	gi|238029138|emb|FN392319.1|	-	574516	575778	1263	22.5901	28.4617	21.1231	29.9238	23.2943	17.0977	15.6398	1	0.98	0.99	1	0.985	0.985	YLR085C	ARP6	Actin-like protein
PAS_chr1-1_0021	gi|238029138|emb|FN392319.1|	-	578772	579494	723	12.3615	15.335	15.2593	7.92362	6.04375	15.5735	14.034	0.99	0.98	0.95	0.98	0.9793	0.9986	YDR088C	SLU7	Hypothetical protein
PAS_chr1-1_0022	gi|238029138|emb|FN392319.1|	+	579699	580802	1104	16.9187	14.4213	17.2609	18.1894	10.5685	21.782	19.2901	0.92	0.99	0.97	0.96	0.9737	0.9837	YDR087C	RRP1	Essential conserved nucleolar protein necessary for biogenesis of 60S ribosomal subunits
PAS_chr1-1_0023	gi|238029138|emb|FN392319.1|	+	580942	581136	195	14.568	5.70542	21.1906	23.9802	15.7211	5.77417	15.0364	0.98	0.96	0.9	0.95	0.8923	0.8103	YDR086C	SSS1	Hypothetical protein
PAS_chr1-1_0024	gi|238029138|emb|FN392319.1|	+	581394	582425	1032	61.0744	75.427	51.1194	69.9091	46.9746	69.6324	53.3842	0.99	0.99	0.99	1	0.9893	0.999			Hypothetical protein
PAS_chr1-1_0025	gi|238029138|emb|FN392319.1|	-	582462	585524	3063	53.5081	54.1455	51.7749	57.9467	53.1721	51.9894	52.0197	1	1	1	1	0.999	0.9984	YER162C	RAD4	DNA repair protein
PAS_chr1-1_0026	gi|238029138|emb|FN392319.1|	+	585851	588076	2226	21.622	23.9043	21.9153	21.5435	20.6269	22.3827	19.3594	1	1	1	1	0.9987	0.9987			Hypothetical protein
PAS_chr1-1_0027	gi|238029138|emb|FN392319.1|	-	588069	588815	747	57.8041	52.8469	50.1073	56.9352	43.734	78.488	64.7135	1	0.99	1	1	0.996	0.996	YDR090C	YDR090C	Putative protein of unknown function
PAS_chr1-1_0028	gi|238029138|emb|FN392319.1|	+	590598	592190	1593	50.2577	36.4374	30.4474	53.5239	45.4394	69.8237	65.8746	1	1	1	1	0.9994	0.9969	YDR536W	STL1	Glycerol proton symporter of the plasma membrane, subject to glucose-induced inactivation
PAS_chr1-1_0029	gi|238029138|emb|FN392319.1|	-	593578	594291	714	99.1261	128.471	101.644	100.506	81.7059	100.082	82.3477	1	1	0.99	1	0.9972	0.9972	YER163C	YER163C	Putative protein of unknown function
PAS_chr1-1_0030	gi|238029138|emb|FN392319.1|	-	594551	596305	1755	223.937	232.108	105.61	256.7	238.801	242.584	267.819	1	1	1	1	0.9994	0.9989	YKR039W	GAP1	General amino acid permease
PAS_chr1-1_0031	gi|238029138|emb|FN392319.1|	-	599832	601055	1224	131.201	134.588	119.043	142.809	83.6604	145.312	161.791	1	1	1	1	0.991	0.9959	YBR267W	REI1	Cytoplasmic pre-60S factor
PAS_chr1-1_0032	gi|238029138|emb|FN392319.1|	-	603055	604419	1365	59.063	61.523	52.3151	53.1509	52.627	68.9071	65.8549	1	1	1	1	0.9978	0.9993	YJL054W	TIM54	Component of the mitochondrial Tim54p-Tim22p complex
PAS_chr1-1_0033	gi|238029138|emb|FN392319.1|	+	606302	607468	1167	211.698	185.311	158.513	181.042	159.889	294.344	291.087	1	1	1	1	0.9974	0.9966	YHL020C	OPI1	Hypothetical protein
PAS_chr1-1_0034	gi|238029138|emb|FN392319.1|	-	607555	608285	731	44.0002	46.2858	36.982	56.37	52.875	32.6805	38.8078	0.98	0.98	0.99	1	0.9661	0.9882	YKL041W	VPS24	vacuolar sorting protein
PAS_chr1-1_0035	gi|238029138|emb|FN392319.1|	-	608498	610612	2115	99.0497	83.2037	97.668	68.721	56.9832	145.185	142.537	0.99	0.97	0.95	0.96	0.9631	0.9631	YFR051C	RET2	Delta subunit of the coatomer complex (COPI), which coats Golgi-derived transport vesicles
PAS_chr1-1_0036	gi|238029138|emb|FN392319.1|	+	611271	612866	1596	129.819	102.641	122.29	112.034	88.5721	159.365	194.013	0.99	0.99	1	0.99	0.9956	0.9975	YHR064C	SSZ1	Hsp70 protein that interacts with Zuo1p (a DnaJ homolog) to form a ribosome-associated complex
PAS_chr1-1_0037	gi|238029138|emb|FN392319.1|	-	612911	614272	1362	625.282	1139.34	971.758	887.988	718.194	17.213	17.194	1	1	1	1	0.9413	0.9383			Hypothetical protein
PAS_chr1-1_0038	gi|238029138|emb|FN392319.1|	+	614490	616586	2097	25.271	38.3458	34.7613	23.9789	15.3172	20.3654	18.8578	1	1	1	0.98	0.9819	0.9886	YOR080W	DIA2	Origin-binding F-box protein that forms an SCF ubiquitin ligase complex with Skp1p and Cdc53p
PAS_chr1-1_0039	gi|238029138|emb|FN392319.1|	-	616602	618458	1857	55.1203	59.1265	54.5493	54.6573	44.5233	68.191	49.6744	0.99	1	1	1	0.9989	0.9995	YKR099W	BAS1	Myb-related transcription factor
PAS_chr1-1_0040	gi|238029138|emb|FN392319.1|	+	618896	621763	2868	56.6808	61.9604	53.9243	65.3734	57.2101	54.0099	47.6065	1	1	1	1	0.9997	0.9983	YIL156W	UBP7	Ubiquitin carboxyl-terminal hydrolase
PAS_chr1-1_0041	gi|238029138|emb|FN392319.1|	+	621975	623366	1392	40.5317	50.0772	43.2018	48.9352	40.2331	30.4775	30.2655	1	1	1	1	0.9971	0.995			Hypothetical protein
PAS_chr1-1_0042	gi|238029138|emb|FN392319.1|	-	623383	625512	2130	84.1749	110.157	77.6745	91.1031	90.6943	71.1562	64.2641	1	1	1	1	0.9972	0.9981	YAL056W	GPB2	Multistep regulator of cAMP-PKA signaling
PAS_chr1-1_0043	gi|238029138|emb|FN392319.1|	+	625745	627434	1690	75.597	77.7137	75.1086	95.1175	82.6211	73.7367	49.2846	1	1	1	1	0.9987	0.9987			Hypothetical protein
PAS_chr1-1_0044	gi|238029138|emb|FN392319.1|	-	627501	628502	1002	59.7415	66.8499	58.6156	71.3557	56.3265	51.089	54.2125	1	1	1	1	0.981	0.994	YMR281W	GPI12	ER membrane protein,N-acetylglucosaminyl phosphatidylinositol de-N-acetylase
PAS_chr1-1_0045	gi|238029138|emb|FN392319.1|	-	628674	632351	3678	31.4303	27.4223	26.7563	36.5123	40.7543	29.7169	27.4194	0.99	1	1	1	0.9935	0.9976	YAL001C	TFC3	Largest of six subunits of the RNA polymerase III transcription initiation factor complex (TFIIIC)
PAS_chr1-1_0046	gi|238029138|emb|FN392319.1|	-	632519	633376	858	59.2021	54.9527	65.4607	53.2736	39.0627	62.3348	80.1281	1	1	1	0.99	0.9918	0.9953	YNL075W	IMP4	Component of the SSU processome, which is required for pre-18S rRNA processing
PAS_chr1-1_0047	gi|238029138|emb|FN392319.1|	-	633504	635126	1623	18.7877	18.5793	21.159	18.659	15.5055	20.0446	18.779	1	1	1	0.97	0.9797	0.9988	YNL073W	MSK1	Mitochondrial lysine-tRNA synthetase
PAS_chr1-1_0048	gi|238029138|emb|FN392319.1|	+	635363	637595	2233	17.8375	21.1474	20.8219	17.5802	13.8597	17.1827	16.4333	0.98	0.99	0.98	0.98	0.9969	0.9987	YPR181C	SEC23	GTPase-activating protein
PAS_chr1-1_0049	gi|238029138|emb|FN392319.1|	+	637787	638731	945	57.9883	52.4512	55.019	61.2646	54.9064	64.7238	59.5646	1	1	0.99	0.99	0.9958	0.9937	YNL072W	RNH201	Ribonuclease H2 catalytic subunit, removes RNA primers during Okazaki fragment synthesis
PAS_chr1-1_0050	gi|238029138|emb|FN392319.1|	+	639010	640492	1483	372.815	287.622	285.876	341.213	337.984	524.352	459.843	0.99	1	1	1	0.9958	0.9986	YNL071W	LAT1	Dihydrolipoamide acetyltransferase component (E2) of pyruvate dehydrogenase complex
PAS_chr1-1_0051	gi|238029138|emb|FN392319.1|	+	640982	642793	1812	142.441	155.51	130.804	171.474	148.339	128.14	120.382	1	1	1	1	0.995	0.9978	YLL019C	KNS1	Nonessential putative protein kinase of unknown cellular role
PAS_chr1-1_0052	gi|238029138|emb|FN392319.1|	+	643162	644382	1221	13.8309	17.6581	10.8427	13.8435	13.6591	15.5121	11.4698	0.99	0.99	0.98	0.98	0.9877	0.9951			Hypothetical protein
PAS_chr1-1_0053	gi|238029138|emb|FN392319.1|	-	644709	648005	3297	124.038	107.668	108.977	139.982	135.836	123.481	128.285	1	1	1	1	0.9997	0.9997	YGL049C	TIF4632	Translation initiation factor eIF4G, subunit of the mRNA cap-binding protein complex (eIF4F)
PAS_chr1-1_0054	gi|238029138|emb|FN392319.1|	+	649007	650201	1195	142.727	215.574	160.749	135.181	139.083	112.756	93.019	0.98	0.97	0.98	0.97	0.9741	0.9853	YGL048C	RPT6	One of six ATPases of the 19S regulatory particle of the 26S proteasome involved in the degradation
PAS_chr1-1_0055	gi|238029138|emb|FN392319.1|	-	650226	652259	2034	73.0656	80.9342	72.1493	79.3897	83.1649	65.7959	56.9599	1	1	1	1	0.9961	0.9985			Protein that interacts with Cdc48p and Npl4p, involved in recognition of polyubiquitinated proteins
PAS_chr1-1_0056	gi|238029138|emb|FN392319.1|	+	652629	654872	2244	70.52	79.5661	78.0192	77.4539	82.5594	52.7571	52.7641	1	1	1	1	0.9982	0.9996	YJL056C	ZAP1	Zinc-regulated transcription factor, binds to zinc-responsive promoter elements
PAS_chr1-1_0057	gi|238029138|emb|FN392319.1|	+	655205	656683	1479	42.2457	47.6762	38.6804	44.8111	40.4961	43.2038	38.6063	0.99	0.99	1	1	0.9966	0.998			Putative protein serine/threonine kinase expressed at the end of meiosis
PAS_chr1-1_0058	gi|238029138|emb|FN392319.1|	-	656720	658222	1503	50.0091	39.3595	48.7929	42.8834	24.0345	75.396	69.5881	1	1	1	1	0.9993	0.9987	YER006W	NUG1	GTPase that associates with nuclear 60S pre-ribosomes, required for export of 60S ribosomal subunits
PAS_chr1-1_0059	gi|238029138|emb|FN392319.1|	+	658387	659415	1029	249.899	206.659	227.413	316.511	303.479	212.203	233.131	1	0.99	1	1	0.999	0.9922	YPR086W	SUA7	Transcription factor TFIIB, a general transcription factor
PAS_chr1-1_0060	gi|238029138|emb|FN392319.1|	-	659502	659846	345	19.4552	14.7896	16.9775	20.0083	16.9759	24.9437	23.0363	0.8	0.94	0.99	0.98	0.971	0.9884			Hypothetical protein
PAS_chr1-1_0061	gi|238029138|emb|FN392319.1|	+	660014	661654	1641	54.1207	61.3918	77.7669	37.4391	29.1373	53.3723	65.6169	0.99	1	1	1	0.997	0.9988	YMR290C	HAS1	ATP-dependent RNA helicase
PAS_chr1-1_0062	gi|238029138|emb|FN392319.1|	+	661847	662602	756	143.069	155.537	155.166	95.726	74.6852	191.544	185.757	1	1	1	1	0.9987	0.9974	YGR267C	FOL2	GTP-cyclohydrolase I, catalyzes the first step in the folic acid biosynthetic pathway
PAS_chr1-1_0063	gi|238029138|emb|FN392319.1|	-	662715	664763	2049	40.6927	48.5495	40.0985	37.7297	30.1909	47.6707	39.9171	1	1	1	1	0.998	0.998	YER005W	YND1	Apyrase with wide substrate specificity
PAS_chr1-1_0064	gi|238029138|emb|FN392319.1|	+	665542	666084	543	58.1327	48.1847	53.7124	61.8848	40.1096	67.3179	77.5867	0.95	0.98	0.95	0.99	0.9687	0.9705	YER007C-A	TMA20	Protein of unknown function that associates with ribosomes and has a putative RNA binding domain
PAS_chr1-1_0065	gi|238029138|emb|FN392319.1|	-	667300	669432	2133	27.4992	25.2523	26.6137	15.2131	18.1691	44.0967	35.6501	0.99	0.99	0.99	1	0.9939	0.993	YGR128C	UTP8	Component of the U2 snRNP
PAS_chr1-1_0066	gi|238029138|emb|FN392319.1|	+	669837	671249	1413	90.2903	112.676	104.824	113.206	93.3078	56.3494	61.3789	1	1	1	1	0.9929	0.9915	YFR006W	YFR006W	Putative X-Pro aminopeptidase
PAS_chr1-1_0067	gi|238029138|emb|FN392319.1|	-	671278	672870	1593	61.1267	65.5777	63.3376	74.3896	71.6488	46.3724	45.4341	0.99	1	1	0.99	0.9937	0.9956	YEL058W	PCM1	Essential N-acetylglucosamine-phosphate mutase
PAS_chr1-1_0068	gi|238029138|emb|FN392319.1|	+	673016	673702	687	31.6031	30.7136	43.797	31.9115	33.434	22.3015	27.461	0.98	0.99	0.99	0.99	0.9636	0.9927	YGL085W	YGL085W	Putative protein of unknown function, has homology to Staphylococcus aureus nuclease
PAS_chr1-1_0069	gi|238029138|emb|FN392319.1|	-	673772	675481	1710	102.587	99.1632	87.5558	126.88	117.506	95.0296	89.3888	1	1	1	1	0.9959	0.9982	YGL084C	GUP1	Plasma membrane protein involved in remodeling GPI anchors
PAS_chr1-1_0070	gi|238029138|emb|FN392319.1|	+	676694	678022	1329	53.9774	54.7604	51.8606	68.7715	63.8474	42.2705	42.3541	1	1	1	1	0.9977	0.9985			Steryl ester hydrolase, one of three gene products (Yeh1p, Yeh2p, Tgl1p)
PAS_chr1-1_0071	gi|238029138|emb|FN392319.1|	-	678030	679184	1155	75.031	99.049	79.6803	70.0181	71.9804	72.9404	56.5175	1	1	1	1	0.9991	0.9974			Hypothetical protein
PAS_chr1-1_0072	gi|238029138|emb|FN392319.1|	+	680765	681850	1086	915.032	816.808	953.45	782.469	947.421	915.197	1074.85	1	1	1	1	0.9972	0.9972	YKL060C	FBA1	Fructose 1,6-bisphosphate aldolase, required for glycolysis and gluconeogenesis
PAS_chr1-1_0074	gi|238029138|emb|FN392319.1|	-	685383	685727	345	19.7779	17.1248	16.1635	16.8399	8.68688	25.4099	34.4426	0.98	0.98	0.98	0.98	0.9797	0.9884	YBR091C	TIM12	Essential protein of the inner mitochondrial membrane, peripherally localized
PAS_chr1-1_0076	gi|238029138|emb|FN392319.1|	-	690342	691027	686	84.1413	96.2518	98.2024	93.6433	96.3423	52.0825	68.3253	0.99	0.96	0.99	0.99	0.9135	0.9924			Protein component of the small (40S) ribosomal subunit
PAS_chr1-1_0077	gi|238029138|emb|FN392319.1|	+	691405	694458	3054	25.6775	31.3946	28.3233	27.2943	24.3189	22.4791	20.2546	0.99	1	1	1	0.987	0.979	YKL033W	TTI1	Putative protein of unknown function
PAS_chr1-1_0078	gi|238029138|emb|FN392319.1|	+	694901	696895	1995	103.66	96.1697	87.6765	117.826	122.519	97.0554	100.715	1	1	1	1	0.996	0.9995	YDR028C	REG1	Regulatory subunit of type 1 protein phosphatase Glc7p
PAS_chr1-1_0079	gi|238029138|emb|FN392319.1|	+	697016	698269	1254	144.444	169.304	147.707	192.422	182.638	99.2498	75.3453	1	1	1	1	0.9936	0.9952	YDR427W	RPN9	Non-ATPase regulatory subunit of the 26S proteasome
PAS_chr1-1_0080	gi|238029138|emb|FN392319.1|	+	698538	700914	2377	95.3768	102.696	96.7472	117.766	106.889	72.1509	76.0122	1	0.99	1	1	0.9949	0.997	YMR100W	MUB1	Protein of unknown function, deletion causes multi-budding phenotype
PAS_chr1-1_0081	gi|238029138|emb|FN392319.1|	-	700965	701930	966	78.66	72.0021	73.965	101.404	90.0186	70.3103	64.2604	1	0.99	0.99	1	0.9938	0.9979	YKL120W	OAC1	Mitochondrial inner membrane transporter, transports oxaloacetate, sulfate, and thiosulfate
PAS_chr1-1_0082	gi|238029138|emb|FN392319.1|	+	705086	706075	990	115.266	126.369	118.368	110.048	124.88	109.712	102.218	0.99	1	1	1	0.998	0.997	YDR432W	NPL3	RNA-binding protein that carries poly(A)+ mRNA from the nucleus into the cytoplasm
PAS_chr1-1_0083	gi|238029138|emb|FN392319.1|	-	706450	707946	1497	19.8383	22.6033	19.5364	26.7608	16.9175	16.3055	16.9062	0.98	0.99	1	1	0.9893	0.9953			Kinesin-related motor protein involved in mitotic spindle positioning
PAS_chr1-1_0084	gi|238029138|emb|FN392319.1|	+	708135	709724	1590	31.3064	40.1013	31.5393	29.7662	29.1222	31.007	26.3025	1	1	1	1	0.9962	0.9994	YML013W	UBX2	Protein involved in ER-associated protein degradation
PAS_chr1-1_0085	gi|238029138|emb|FN392319.1|	-	709895	710554	660	622.178	869.178	912.017	494.635	850.702	237.683	368.85	1	0.99	1	1	0.9879	0.9985	YDL218W	YDL218W	Hypothetical protein
PAS_chr1-1_0086	gi|238029138|emb|FN392319.1|	+	711683	712639	957	45.3554	42.7336	43.3459	40.1053	36.456	55.5923	53.8994	0.98	0.99	0.99	0.99	0.9896	0.9906	YMR161W	HLJ1	Co-chaperone for Hsp40p, anchored in the ER membrane
PAS_chr1-1_0087	gi|238029138|emb|FN392319.1|	-	712713	716423	3711	91.4943	80.3981	78.6253	80.9612	67.6343	126.74	114.607	1	1	1	1	0.9981	0.9995	YGL150C	INO80	ATPase that forms a large complex, containing actin and several actin-related proteins
PAS_chr1-1_0088	gi|238029138|emb|FN392319.1|	+	716722	717321	600	44.2643	34.2719	43.6618	28.3402	14.9467	73.1206	71.2448	0.98	0.98	0.98	0.98	0.9783	0.98	YOR294W	RRS1	Essential protein that binds ribosomal protein L11
PAS_chr1-1_0089	gi|238029138|emb|FN392319.1|	+	717463	718425	963	42.6295	34.3006	68.3215	63.7981	40.5051	17.1626	31.6895	1	0.99	0.99	1	0.999	0.9886			Hypothetical protein
PAS_chr1-1_0090	gi|238029138|emb|FN392319.1|	+	718642	722394	3753	18.2648	18.5942	20.2354	21.0305	20.2747	14.2294	15.2244	0.99	0.99	0.99	0.99	0.9795	0.9909	YOR296W	YOR296W	Putative protein of unknown function
PAS_chr1-1_0091	gi|238029138|emb|FN392319.1|	+	722604	724754	2151	42.5144	50.4565	44.8367	43.9964	40.5012	38.007	37.2888	0.99	1	1	1	0.9954	0.9954			Protein involved in programmed cell death
PAS_chr1-1_0092	gi|238029138|emb|FN392319.1|	-	724789	726603	1815	22.4075	23.3144	18.0365	20.4438	20.634	26.2326	25.7839	1	1	1	1	0.9989	0.9967			Hypothetical protein
PAS_chr1-1_0093	gi|238029138|emb|FN392319.1|	+	727061	727720	660	20.3568	20.1121	24.4963	33.309	22.2191	9.26117	12.7432	0.98	0.99	1	0.99	0.9833	0.9682	YGR053C	YGR053C	Hypothetical protein
PAS_chr1-1_0094	gi|238029138|emb|FN392319.1|	+	728325	728690	366	63.6467	69.81	71.0286	106.248	69.383	32.522	32.8881	0.99	0.99	0.99	0.98	0.9836	0.9836			Hypothetical protein
PAS_chr1-1_0095	gi|238029138|emb|FN392319.1|	-	730793	732250	1458	60.7803	68.5711	62.8461	64.3112	58.5593	54.0586	56.3356	1	1	1	1	0.9979	0.9959	YGL112C	TAF6	Subunit (60 kDa) of TFIID and SAGA complexes
PAS_chr1-1_0096	gi|238029138|emb|FN392319.1|	+	734684	735997	1314	101.726	66.6262	51.5367	97.8105	80.9423	178.265	135.178	1	1	1	1	0.9985	0.9985	YHR005C	GPA1	GTP-binding alpha subunit of the heterotrimeric G protein that couples to pheromone receptors
PAS_chr1-1_0097	gi|238029138|emb|FN392319.1|	+	736360	737103	744	542.371	936.825	930.48	344.567	398.821	333.595	309.938	1	1	1	1	0.9933	0.996	YHR071W	PCL5	Cyclin, interacts with Pho85p cyclin-dependent kinase (Cdk), induced by Gcn4p at level of transcript
PAS_chr1-1_0098	gi|238029138|emb|FN392319.1|	-	737148	737888	741	97.4823	93.5544	85.217	80.2891	64.6811	156.293	104.859	1	1	1	1	0.9946	0.9973	YJR113C	RSM7	Mitochondrial ribosomal protein of the small subunit, has similarity to E. coli S7 ribosomal protein
PAS_chr1-1_0099	gi|238029138|emb|FN392319.1|	-	738072	739382	1311	313.967	300.036	306.654	265.228	308.456	340.2	363.231	1	0.99	1	1	0.9977	0.9954	YBL045C	COR1	Core subunit of the ubiquinol-cytochrome c reductase complex (bc1 complex)
PAS_chr1-1_0100	gi|238029138|emb|FN392319.1|	+	739779	740126	348	153.941	107.706	170.271	129.137	91.1819	190.434	234.918	1	1	0.99	1	0.9971	0.9971	YPR166C	MRP2	Mitochondrial ribosomal protein of the small subunit
PAS_chr1-1_0101	gi|238029138|emb|FN392319.1|	+	740817	742283	1467	146.608	123.33	126.999	223.846	233.938	87.8271	83.7088	1	1	1	1	0.998	0.998	YLR392C	ART10	Hypothetical protein
PAS_chr1-1_0102	gi|238029138|emb|FN392319.1|	+	743021	744790	1770	23.0525	19.8756	17.3845	19.7856	15.6007	35.3056	30.3628	0.97	0.98	0.98	1	0.9955	0.9977			Histone methyltransferase with a role in transcriptional elongation
PAS_chr1-1_0103	gi|238029138|emb|FN392319.1|	+	745240	746157	918	108.762	114.424	101.125	110.433	119.746	102.285	104.562	0.99	0.99	0.99	1	0.9989	0.9989	YLR308W	CDA2	Chitin deacetylase, together with Cda1p involved in the biosynthesis ascospore wall component
PAS_chr1-1_0104	gi|238029138|emb|FN392319.1|	-	746154	746834	681	287.512	224.495	140.266	198.625	177.814	562.037	421.833	1	1	1	1	0.9883	0.9985	YJL055W	YJL055W	Putative protein proposed to be involved in the metabolism of purine and pyrimidine base analogues
PAS_chr1-1_0105	gi|238029138|emb|FN392319.1|	-	747000	748916	1917	99.4732	105.766	84.589	110.201	113.04	88.2714	94.9713	1	1	1	1	0.999	0.9995	YJL128C	PBS2	MAP kinase kinase that plays a pivotal role in the osmosensing signal-transduction pathway
PAS_chr1-1_0106	gi|238029138|emb|FN392319.1|	-	749263	752181	2919	41.2476	39.1526	36.7783	41.3945	43.216	45.324	41.6201	1	1	1	1	0.9986	0.9983	YNL236W	SIN4	Subunit of the RNA polymerase II mediator complex
PAS_chr1-1_0107	gi|238029138|emb|FN392319.1|	-	752478	753851	1374	490.793	283.626	417.006	514.945	760.94	420.48	547.76	0.99	1	1	1	0.9971	0.9985	YAL062W	GDH3	NADP(+)-dependent glutamate dehydrogenase
PAS_chr1-1_0108	gi|238029138|emb|FN392319.1|	-	754663	755049	387	258.72	146.418	85.0046	383.048	210.392	354.02	373.441	0.99	1	1	1	0.9948	0.9871			Hypothetical protein
PAS_chr1-1_0109	gi|238029138|emb|FN392319.1|	-	755309	756232	924	304.116	266.597	222.777	278.999	259.478	394.383	402.462	1	1	1	1	0.9978	0.9978			Hypothetical protein
PAS_chr1-1_0110	gi|238029138|emb|FN392319.1|	-	756510	757226	717	369.114	315.045	279.987	298.874	391.281	453.728	475.769	1	1	1	1	0.9972	0.9986	YLL027W	ISA1	Mitochondrial matrix protein involved in biogenesis of iron-sulfur (Fe/S) cluster of Fe/S proteins
PAS_chr1-1_0111	gi|238029138|emb|FN392319.1|	-	757456	759591	2136	102.503	85.6007	94.623	105.878	119.004	99.1582	110.756	1	0.99	0.99	1	0.9949	0.9963	YLL029W	FRA1	Protein involved in negative regulation of transcription of iron regulon
PAS_chr1-1_0112	gi|238029138|emb|FN392319.1|	+	760070	762994	2925	37.5061	42.1283	36.2091	42.8806	37.8791	35.1675	30.7718	1	1	1	1	0.9945	0.9993	YGL016W	KAP122	Karyopherin beta, responsible for the import of the Toa1p-Toa2p complex into the nucleus
PAS_chr1-1_0113	gi|238029138|emb|FN392319.1|	-	763054	764919	1866	91.4383	94.3887	82.773	109.427	108.025	83.1198	70.8958	1	1	1	1	0.9946	0.9957	YAR007C	RFA1	Subunit of heterotrimeric Replication Protein A (RPA)
PAS_chr1-1_0114	gi|238029138|emb|FN392319.1|	+	765099	766246	1148	20.8664	24.571	18.0114	22.7665	22.671	19.5434	17.6347	1	1	1	1	0.9937	0.9828	YGL004C	RPN14	Putative non-ATPase subunit of the 19S regulatory particle of the 26S proteasome
PAS_chr1-1_0116	gi|238029138|emb|FN392319.1|	+	766329	767240	912	62.5534	66.464	75.0893	82.9698	52.8544	44.0491	53.8939	0.97	0.99	1	1	0.9923	0.9901	YGL005C	COG7	Component of the conserved oligomeric Golgi complex (Cog1p through Cog8p)
PAS_chr1-1_0117	gi|238029138|emb|FN392319.1|	-	767249	770914	3666	78.9047	98.9659	95.3816	62.5844	67.0978	72.6379	76.7605	1	1	1	1	0.9981	0.9995	YGL006W	PMC1	Calcium-transporting ATPase
PAS_chr1-1_0118	gi|238029138|emb|FN392319.1|	+	771452	772678	1227	816.461	543.475	491.846	978.677	1078.36	842.244	964.159	1	1	0.98	0.99	0.9992	0.9976			Hypothetical protein
PAS_chr1-1_0119	gi|238029138|emb|FN392319.1|	+	774318	776147	1830	30.7843	38.7833	28.8718	32.6322	27.3907	30.6542	26.3737	0.99	0.98	1	0.99	0.9798	0.9814	YDR049W	YDR049W	Zinc finger protein
PAS_chr1-1_0120	gi|238029138|emb|FN392319.1|	-	776543	780752	4210	59.0306	44.4496	49.9285	55.5262	64.3616	67.5717	72.346	1	0.99	1	1	0.9981	0.9969	YML072C	TCB3	Lipid-binding protein, localized to the bud via specific mRNA transport
PAS_chr1-1_0122	gi|238029138|emb|FN392319.1|	+	785194	786018	825	306.446	129.182	131.976	173.452	118.825	649.062	636.176	1	1	1	1	0.9952	0.9952			Hypothetical protein
PAS_chr1-1_0123	gi|238029138|emb|FN392319.1|	-	786144	789047	2904	50.7447	44.4014	42.356	60.1505	64.694	44.2426	48.6238	1	1	1	1	0.9931	0.9962	YCR017C	CWH43	Putative sensor/transporter protein involved in cell wall biogenesis
PAS_chr1-1_0124	gi|238029138|emb|FN392319.1|	+	789405	789747	343	284.085	322.588	288.016	190.821	154.65	372.727	375.708	0.99	0.99	1	0.99	0.9964	0.9928			Hypothetical protein
PAS_chr1-1_0126	gi|238029138|emb|FN392319.1|	-	790739	791632	894	22.9013	22.8725	23.0656	23.9339	20.5489	23.1652	23.8213	0.98	0.99	0.99	0.99	0.9832	0.9821	YCR015C	YCR015C	Hypothetical protein
PAS_chr1-1_0127	gi|238029138|emb|FN392319.1|	+	791819	792985	1167	39.196	32.2823	37.8835	40.1391	41.0896	40.9366	42.8449	0.96	0.99	1	0.98	0.988	0.9846			Hypothetical protein
PAS_chr1-1_0128	gi|238029138|emb|FN392319.1|	+	794749	798483	3735	40.5609	37.3369	36.1223	47.1253	48.5362	37.586	36.659	1	1	1	1	0.9968	0.9965			Hypothetical protein
PAS_chr1-1_0129	gi|238029138|emb|FN392319.1|	-	799498	800832	1335	122.373	105.358	97.1681	165.771	151.569	107.201	107.167	1	1	0.99	1	0.9859	0.9876			Putative protein of unknown function
PAS_chr1-1_0130	gi|238029138|emb|FN392319.1|	+	802100	805153	3054	43.5874	33.0378	34.5351	44.5956	44.5118	53.9597	50.8844	1	1	1	1	0.9957	0.9961	YNR067C	DSE4	Daughter cell-specific secreted protein with similarity to glucanases, endo-1,3-beta-glucanase
PAS_chr1-1_0131	gi|238029138|emb|FN392319.1|	+	806430	808640	2211	233.809	175.319	155.7	195.921	196.483	345.748	333.681	1	1	1	1	0.9973	0.9995			General transcriptional co-repressor, acts together with Tup1p
PAS_chr1-1_0132	gi|238029138|emb|FN392319.1|	-	808686	809609	924	64.0176	82.5824	62.3045	53.6309	65.7361	61.1464	58.7054	0.99	0.99	0.99	0.99	0.9924	0.9978	YLR209C	PNP1	Purine nucleoside phosphorylase, specifically metabolizes inosine & guanosine nucleosides
PAS_chr1-1_0133	gi|238029138|emb|FN392319.1|	+	809955	810749	795	48.5033	36.8198	35.9296	48.3796	29.0071	75.4183	65.465	0.99	0.99	1	0.99	0.9711	0.9975			Hypothetical protein
PAS_chr1-1_0134	gi|238029138|emb|FN392319.1|	-	810830	812179	1350	119.185	122.055	82.5837	133.019	109.83	146.197	121.428	1	1	1	1	0.9993	0.9993	YKL077W	YKL077W	Putative protein of unknown function
PAS_chr1-1_0135	gi|238029138|emb|FN392319.1|	-	812397	813197	801	39.3652	22.846	24.8421	12.8635	17.3367	74.3514	83.9517	1	0.99	0.98	0.98	0.9913	0.9888			Hypothetical protein
PAS_chr1-1_0136	gi|238029138|emb|FN392319.1|	-	813744	814484	741	35.5078	26.715	21.8727	34.995	30.627	55.571	43.2661	0.98	0.99	0.99	0.99	0.9703	0.9892	YMR126C	DLT1	Protein of unknown function, mutant sensitive to 6-azauracil (6AU) and mycophenolic acid (MPA)
PAS_chr1-1_0137	gi|238029138|emb|FN392319.1|	+	814798	815118	321	11.3872	10.1587	19.4966	9.96386	13.47	8.14282	7.09107	0.93	0.97	0.99	0.99	0.9595	0.9252	YMR059W	SEN15	Hypothetical protein
PAS_chr1-1_0138	gi|238029138|emb|FN392319.1|	-	815145	816233	1089	49.1292	50.5884	41.5916	41.0251	39.6	63.5506	58.4194	1	1	1	1	0.9972	0.9954	YMR060C	SAM37	Component of the mitochondrial outer membrane sorting and assembly machinery (SAM) complex
PAS_chr1-1_0139	gi|238029138|emb|FN392319.1|	+	816454	820704	4251	27.0391	19.2407	23.6782	29.4098	29.3303	30.5358	30.0401	1	1	1	1	0.9988	0.9995	YGL093W	SPC105	Protein required for accurate chromosome segregation
PAS_chr1-1_0140	gi|238029138|emb|FN392319.1|	-	820723	822195	1473	209.986	208.046	179.564	212.339	132.156	293.421	234.389	1	1	1	1	0.9959	0.998			Hypothetical protein
PAS_chr1-1_0141	gi|238029138|emb|FN392319.1|	-	822741	823988	1248	156.217	102.304	83.5471	151.482	145.24	240.311	214.417	0.99	1	1	1	0.9992	0.9968	YBL029W	YBL029W	Non-essential protein of unknown function
PAS_chr1-1_0142	gi|238029138|emb|FN392319.1|	+	825477	827111	1635	53.9459	62.4853	63.1828	55.69	41.6415	52.6335	48.0424	1	0.99	1	1	0.9951	0.9774	YKL047W	YKL047W	Putative protein of unknown function
PAS_chr1-1_0143	gi|238029138|emb|FN392319.1|	-	827139	830495	3357	38.2237	36.4784	39.1142	44.9483	41.0121	33.2772	34.5119	1	1	1	1	0.9985	0.9991	YGL094C	PAN2	Essential subunit of the Pan2p-Pan3p poly(A)-ribonuclease comple
PAS_chr1-1_0144	gi|238029138|emb|FN392319.1|	+	830704	830946	243	57.7411	44.5212	63.0662	59.5628	59.3124	57.589	62.3952	0.97	0.98	0.98	0.98	0.9794	0.9918	YPL183W-A	RTC6	Homolog of the prokaryotic ribosomal protein L36
PAS_chr1-1_0145	gi|238029138|emb|FN392319.1|	-	831016	834081	3066	11.8388	10.3981	10.9127	8.86045	7.38711	18.0473	15.4271	0.99	1	1	1	0.9971	0.9967	YPL183C	RTT10	Cytoplasmic protein with a role in regulation of Ty1 transposition
PAS_chr1-1_0146	gi|238029138|emb|FN392319.1|	+	834752	835702	951	38.2641	45.101	36.6589	41.2311	37.1431	39.917	29.5335	0.99	0.99	0.99	1	0.9968	0.9947	YMR130W	YMR130W	Putative protein of unknown function
PAS_chr1-1_0147	gi|238029138|emb|FN392319.1|	+	836042	837370	1329	92.1947	81.9241	88.7789	91.1165	91.3385	91.4399	108.57	1	1	1	1	0.9977	0.997	YMR238W	DFG5	Putative mannosidase, essential glycosylphosphatidylinositol (GPI)-anchored membrane protein
PAS_chr1-1_0148	gi|238029138|emb|FN392319.1|	-	837377	838339	963	34.6181	31.9103	32.661	23.6904	18.7915	52.7404	47.9148	1	0.99	1	1	0.9907	0.9958	YPL180W	TCO89	Hypothetical protein
PAS_chr1-1_0149	gi|238029138|emb|FN392319.1|	+	838579	839787	1209	29.6634	34.3024	30.5282	25.8521	27.457	29.27	30.5706	1	1	1	1	0.9967	0.9967	YMR172W	HOT1	Hypothetical protein
PAS_chr1-1_0150	gi|238029138|emb|FN392319.1|	+	839979	841685	1707	94.498	104.259	90.9765	114.319	85.4126	95.8092	76.2112	0.99	1	1	1	0.9953	0.9982	YGL095C	VPS45	Protein of the Sec1p/Munc-18 family, essential for vacuolar protein sorting
PAS_chr1-1_0151	gi|238029138|emb|FN392319.1|	-	841716	842888	1173	64.8326	69.7945	51.8491	79.9021	75.5567	59.9595	51.9336	1	1	1	1	0.9932	0.9983	YPL181W	CTI6	Protein that relieves transcriptional repression by binding to the Cyc8p-Tup1p corepressor
PAS_chr1-1_0152	gi|238029138|emb|FN392319.1|	+	843051	844325	1275	27.4844	33.1586	25.3924	27.9909	27.9018	27.3448	23.1179	0.99	0.99	0.99	0.99	0.9929	0.9914	YHR109W	CTM1	Cytochrome c lysine methyltransferase, trimethylates residue 72 of apo-cytochrome c (Cyc1p)
PAS_chr1-1_0153	gi|238029138|emb|FN392319.1|	-	844397	845878	1482	388.448	337.692	296.933	344.077	298.49	616.491	437.008	1	1	1	1	0.9966	0.9966			Serine/threonine protein phosphatase Z, isoform of Ppz2p
PAS_chr1-1_0154	gi|238029138|emb|FN392319.1|	+	846328	847173	846	79.1659	77.4537	55.7195	83.676	78.6386	91.3111	88.1964	0.99	1	1	1	0.9835	0.9941	YPL178W	CBC2	Small subunit of the heterodimeric cap binding complex that also contains Sto1p
PAS_chr1-1_0155	gi|238029138|emb|FN392319.1|	-	847178	847840	663	52.1329	46.1757	46.5321	47.997	34.8513	83.8226	53.4188	0.99	1	0.99	0.99	0.9955	0.9925	YIL010W	DOT5	Nuclear thiol peroxidase, functions as an alkyl-hydroperoxide reductase during post-diauxic growth
PAS_chr1-1_0156	gi|238029138|emb|FN392319.1|	+	848045	850900	2856	18.5862	19.182	20.8737	17.4575	16.7657	19.1772	18.0608	1	1	1	1	0.9958	0.9986	YBR275C	RIF1	Hypothetical protein
PAS_chr1-1_0157	gi|238029138|emb|FN392319.1|	-	850897	851604	708	105.181	89.6787	78.5928	73.6526	68.3745	162.215	158.571	1	0.99	1	1	0.9929	0.9929	YIR030C	DCG1	Protein of unknown function, expression is sensitive to nitrogen catabolite repression
PAS_chr1-1_0158	gi|238029138|emb|FN392319.1|	+	852641	853432	792	175.168	50.2317	53.8453	138.072	63.0002	264.532	481.327	0.99	0.98	0.99	0.95	0.9848	0.9823	YNR002C	ATO2	Putative transmembrane protein involved in export of ammonia, a starvation signal
PAS_chr1-1_0159	gi|238029138|emb|FN392319.1|	+	855244	856164	921	77.4588	83.7261	70.1303	71.1473	68.7075	90.9486	80.0927	0.97	0.99	1	1	0.9859	0.9848	YBR151W	APD1	Protein of unknown function, required for normal localization of actin patches
PAS_chr1-1_0160	gi|238029138|emb|FN392319.1|	-	856216	857325	1110	109.291	128.606	131.558	139.057	125.312	60.0659	71.1475	1	1	1	1	0.9946	0.9964			Protein disulfide isomerase, multifunctional protein resident in the endoplasmic reticulum lumen
PAS_chr1-1_0161	gi|238029138|emb|FN392319.1|	+	858046	861792	3747	17.7726	13.0337	16.4348	18.9464	20.6247	18.6094	18.9864	1	1	1	1	0.9952	0.9963	YLR084C	RAX2	N-glycosylated protein involved in the maintenance of bud site selection during bipolar budding
PAS_chr1-1_0162	gi|238029138|emb|FN392319.1|	-	861891	863927	2037	23.8011	25.1617	25.997	19.8952	22.3161	26.6902	22.7466	0.99	0.99	1	1	0.9941	0.9975			Hypothetical protein
PAS_chr1-1_0163	gi|238029138|emb|FN392319.1|	+	864097	865023	927	31.8546	36.5431	25.4038	27.0999	27.5173	39.5623	35.001	0.99	0.99	0.99	1	0.9935	0.9924	YHR144C	DCD1	Deoxycytidine monophosphate (dCMP) deaminase required for dCTP and dTTP synthesis
PAS_chr1-1_0164	gi|238029138|emb|FN392319.1|	-	865053	865757	705	109.81	124.125	101.348	84.188	82.0999	137.295	129.805	1	1	1	1	0.9986	0.9957	YNL168C	FMP41	Putative protein of fumarylacetoacetate hydrolase family protein
PAS_chr1-1_0165	gi|238029138|emb|FN392319.1|	-	865942	867216	1275	124.711	80.8805	71.2056	114.647	104.376	182.772	194.384	1	1	1	1	0.9992	0.9992	YNL167C	SKO1	Hypothetical protein
PAS_chr1-1_0166	gi|238029138|emb|FN392319.1|	-	867713	867934	222	78.4026	54.6083	94.693	74.3156	52.3507	76.622	117.826	0.88	0.97	0.92	0.9	0.9324	0.9324	YHR143W-A	RPC10	RNA polymerase subunit, found in RNA polymerase complexes I, II, and III
PAS_chr1-1_0167	gi|238029138|emb|FN392319.1|	+	868096	869874	1779	10.8612	10.8903	10.396	8.46589	3.65219	17.9704	13.7926	0.97	0.98	0.98	0.98	0.9972	0.9809	YPL005W	AEP3	Peripheral mitochondrial inner membrane protein, located on the matrix face of the membrane
PAS_chr1-1_0168	gi|238029138|emb|FN392319.1|	-	869930	873784	3855	53.2318	44.9322	53.5427	65.1925	74.1105	39.4098	42.2031	0.98	1	1	1	0.9813	0.9917	YPL006W	NCR1	Vacuolar membrane protein that transits through the biosynthetic vacuolar protein sorting pathway
PAS_chr1-1_0169	gi|238029138|emb|FN392319.1|	+	873979	874668	690	129.65	123.821	134.657	138.269	97.6445	130.08	153.426	1	0.99	0.99	1	0.9957	0.9942	YOR125C	CAT5	Protein required for the ubiquinone (Coenzyme Q) biosynthesis
PAS_chr1-1_0170	gi|238029138|emb|FN392319.1|	-	874716	875288	573	51.4039	61.3959	70.7142	45.22	45.7952	42.8798	42.418	0.99	0.99	0.99	0.98	0.9948	0.9965	YDR373W	FRQ1	N-myristoylated calcium-binding protein that may have a role in intracellular signaling
PAS_chr1-1_0171	gi|238029138|emb|FN392319.1|	-	875528	876658	1131	335.572	135.818	106.343	168.37	149.119	750.642	703.142	0.99	0.99	1	1	0.9947	0.9912	YDR277C	MTH1	Negative regulator of the glucose-sensing signal transduction pathway
PAS_chr1-1_0172	gi|238029138|emb|FN392319.1|	+	877062	877409	348	302.395	308.676	195.057	227.909	166.389	465.685	450.657	0.9	0.84	0.85	0.92	0.8764	0.9914			Hypothetical protein
PAS_chr1-1_0173	gi|238029138|emb|FN392319.1|	+	877907	878257	351	195.997	94.8718	48.9189	41.1205	18.3803	572.491	400.201	1	0.99	0.98	0.98	0.9972	0.9886			Hypothetical protein
PAS_chr1-1_0174	gi|238029138|emb|FN392319.1|	+	878491	881691	3201	298.863	451.584	405.492	374.423	370.038	99.9357	91.7079	1	1	1	1	0.9988	0.9988			ATP-dependent Lon protease involved in degradation of misfolded proteins in mitochondria
PAS_chr1-1_0175	gi|238029138|emb|FN392319.1|	-	882178	883015	838	26.6246	49.502	36.2356	24.9773	15.7745	19.62	13.6379	1	0.99	1	1	0.9691	0.996			Hypothetical protein
PAS_chr1-1_0176	gi|238029138|emb|FN392319.1|	+	883990	886440	2451	127.856	110.396	109.6	140.966	182.377	120.13	103.668	0.99	1	1	1	0.9967	0.998	YGL139W	FLC3	Putative FAD transporter
PAS_chr1-1_0177	gi|238029138|emb|FN392319.1|	-	886481	887704	1224	62.4665	59.0192	49.0004	55.9329	39.2322	91.3334	80.2809	0.99	1	1	1	0.9877	0.9943	YGL138C	YGL138C	Hypothetical protein
PAS_chr1-1_0178	gi|238029138|emb|FN392319.1|	-	887824	888912	1089	32.8999	31.8467	32.6028	23.7377	17.7517	47.6721	43.788	0.99	1	1	0.99	0.9963	0.9936			Hypothetical protein
PAS_chr1-1_0179	gi|238029138|emb|FN392319.1|	+	889222	892794	3573	45.6634	47.3296	48.9321	40.5484	33.3913	56.1721	47.6071	1	1	1	1	0.9994	0.9994	YPL217C	BMS1	Essential conserved nucleolar GTP-binding protein required for synthesis of 40S ribosomal subunits
PAS_chr1-1_0180	gi|238029138|emb|FN392319.1|	-	892887	893536	650	182.742	139.128	198.56	241.892	256.166	106.252	154.456	1	1	1	0.99	0.9965	0.9895	YPL218W	SAR1	GTPase; GTP-binding protein of the ARF family, component of COPII coat of vesicles
PAS_chr1-1_0181	gi|238029138|emb|FN392319.1|	+	894003	896714	2712	102.561	96.7448	92.2626	104.888	119.677	102.401	99.3953	0.99	1	1	1	0.9952	0.9982	YGL137W	SEC27	Essential beta'-coat protein of the COPI coatomer, involved in ER-to-Golgi and Golgi-to-ER transport
PAS_chr1-1_0182	gi|238029138|emb|FN392319.1|	-	896767	897723	957	16.0986	14.7126	15.2064	19.9948	12.5228	16.0045	18.1503	0.97	0.97	1	1	0.9699	0.9532	YGL136C	MRM2	Mitochondrial 2' O-ribose methyltransferase, required for methylation of U(2791) in 21S rRNA
PAS_chr1-1_0183	gi|238029138|emb|FN392319.1|	+	897993	898646	654	538.964	299.639	845.484	380.47	365.868	499.281	843.043	0.97	0.98	0.99	0.99	0.9755	0.9893	YGL135W	RPL1B	N-terminally acetylated protein component of the large (60S) ribosomal subunit
PAS_chr1-1_0184	gi|238029138|emb|FN392319.1|	+	900834	902810	1977	71.7753	89.5355	83.8684	54.7494	50.0601	76.6833	75.7554	1	1	1	1	0.9949	0.998	YJL101C	GSH1	Gamma glutamylcysteine synthetase catalyzes the first step in glutathione (GSH) biosynthesis
PAS_chr1-1_0185	gi|238029138|emb|FN392319.1|	-	902874	903430	557	68.7207	78.9757	51.9508	54.3904	39.2849	95.1301	92.5925	1	1	0.99	0.99	0.9899	0.9939			Hypothetical protein
PAS_chr1-1_0186	gi|238029138|emb|FN392319.1|	+	904477	906480	2004	69.9323	66.9074	69.7661	60.2947	42.2963	88.1716	92.1574	0.99	0.99	1	0.99	0.994	0.994	YGL099W	LSG1	Putative GTPase involved in 60S ribosomal subunit biogenesis
PAS_chr1-1_0187	gi|238029138|emb|FN392319.1|	-	907810	922662	14853	16.9597	11.6774	13.0053	15.6487	17.7655	22.1438	21.5174	0.89	0.94	0.94	0.99	0.977	0.929	YLR106C	MDN1	Huge dynein-related AAA-type ATPase (midasin), forms extended pre-60S particle with the Rix1 complex
PAS_chr1-1_0189	gi|238029138|emb|FN392319.1|	-	923508	924005	498	1148.91	1075.81	1133.7	675.54	611.035	1538.27	1859.13	1	1	1	1	0.996	0.994	YDR418W	RPL12B	Protein component of the large (60S) ribosomal subunit, nearly identical to Rpl12Ap
PAS_chr1-1_0190	gi|238029138|emb|FN392319.1|	-	924624	926897	2274	44.8072	50.0555	51.3913	41.7768	38.3306	46.7914	40.4973	0.98	0.99	0.98	0.99	0.9868	0.9899	YEL053C	MAK10	Non-catalytic subunit of N-terminal acetyltransferase of the NatC type
PAS_chr1-1_0191	gi|238029138|emb|FN392319.1|	-	927249	927866	618	321.401	354.526	322.567	399.947	370.411	217.137	263.819	1	1	1	1	0.9984	0.9984	YDR298C	ATP5	Subunit 5 of the stator stalk of mitochondrial F1F0 ATP synthase
PAS_chr1-1_0192	gi|238029138|emb|FN392319.1|	+	928103	929236	1134	108.211	100.207	92.0168	140.809	127.643	89.9296	98.6619	1	1	1	1	0.9965	0.9991	YEL050C	RML2	Mitochondrial ribosomal protein of the large subunit, has similarity to E. coli L2 ribosomal protein
PAS_chr1-1_0193	gi|238029138|emb|FN392319.1|	-	929287	929838	552	128.214	130.591	121.008	121.348	130.8	144.971	120.563	0.97	0.99	0.99	0.99	0.9891	0.9692			Hypothetical protein
PAS_chr1-1_0194	gi|238029138|emb|FN392319.1|	-	929927	931159	1233	126.985	107.251	141.959	127.73	104.462	101.658	178.852	1	1	1	1	0.9992	0.9992	YDR415C	YDR415C	Putative protein of unknown function
PAS_chr1-1_0195	gi|238029138|emb|FN392319.1|	-	931372	932326	955	181.915	152.887	120.904	239.173	176.127	189.635	212.764	0.99	0.99	0.99	1	0.9977	0.984	YEL051W	VMA8	Subunit D of the eight-subunit V1 peripheral membrane domain of the vacuolar H+-ATPase (V-ATPase)
PAS_chr1-1_0196	gi|238029138|emb|FN392319.1|	+	932568	934997	2430	24.5303	20.0188	21.3302	29.2233	31.8969	24.7401	19.9728	1	0.99	1	1	0.9975	0.9971	YDR416W	SYF1	Component of the spliceosome complex involved in pre-mRNA splicing
PAS_chr1-1_0197	gi|238029138|emb|FN392319.1|	-	935036	936538	1503	68.2761	59.8561	59.1227	51.4493	50.413	98.5125	90.3029	0.98	0.98	0.99	0.99	0.9794	0.9827	YEL052W	AFG1	Conserved protein that may act as a chaperone in the degradation of cytochrome c oxidase subunits
PAS_chr1-1_0198	gi|238029138|emb|FN392319.1|	-	936662	938275	1614	75.0427	96.4568	90.8994	89.2499	88.1513	44.6479	40.851	1	1	1	1	0.9969	0.9981			Hypothetical protein
PAS_chr1-1_0199	gi|238029138|emb|FN392319.1|	+	938670	940766	2097	22.6841	16.3006	24.7366	19.9727	21.7649	23.8747	29.4549	0.99	1	1	0.99	0.9909	0.9986	YDR324C	UTP4	Nucleolar protein, component of the small subunit (SSU) processome containing the U3 snoRNA
PAS_chr1-1_0200	gi|238029138|emb|FN392319.1|	+	942426	943706	1281	718.768	1030.98	1423.23	688.737	680.454	206.433	282.771	1	1	1	1	0.9961	0.9984			Cytosolic aspartate aminotransferase; involved in nitrogen metabolism
PAS_chr1-1_0201	gi|238029138|emb|FN392319.1|	-	943802	944914	1113	96.7226	44.7753	54.0314	75.0793	72.9701	154.132	179.348	0.99	1	1	0.99	0.9973	0.9937	YOR212W	STE4	G protein beta subunit, forms a dimer with Ste18p to activate the mating signaling pathway
PAS_chr1-1_0202	gi|238029138|emb|FN392319.1|	-	950205	951569	1365	102.047	100.112	91.2869	95.1941	111.707	110.534	103.446	1	1	1	1	0.9978	0.9993			Subunit of the RNA polymerase II mediator complex
PAS_chr1-1_0203	gi|238029138|emb|FN392319.1|	-	951929	953710	1782	28.5017	32.5944	29.3794	16.6193	16.4586	36.5121	39.4462	0.99	1	1	1	0.9961	0.9955			General amino acid permease
PAS_chr1-1_0204	gi|238029138|emb|FN392319.1|	-	953823	954729	907	121.762	115.611	93.0166	131.244	125.391	138.94	126.37	0.99	1	1	1	0.9582	0.9422			Hypothetical protein
PAS_chr1-1_0205	gi|238029138|emb|FN392319.1|	-	954946	955348	403	81.2556	96.2927	65.8347	96.0246	89.9463	85.4669	53.9683	0.95	0.99	0.99	0.99	0.9886	0.9544			Hypothetical protein
PAS_chr1-1_0206	gi|238029138|emb|FN392319.1|	+	955564	956540	977	52.2074	50.8001	48.8287	59.5735	49.0202	56.6097	48.4121	0.96	0.96	0.97	0.99	0.9653	0.9735	YKL018W	SWD2	Subunit of the COMPASS (Set1C) complex, which methylates histone H3 on lys 4
PAS_chr1-1_0207	gi|238029138|emb|FN392319.1|	-	956552	958732	2181	19.4693	19.912	19.9211	18.99	19.1853	19.9682	18.839	0.99	1	1	0.99	0.9991	0.9977	YKL017C	HCS1	Hexameric DNA polymerase alpha-associated DNA helicase A involved in lagging strand DNA synthesis
PAS_chr1-1_0209	gi|238029138|emb|FN392319.1|	-	961445	962062	618	44.6911	57.9813	54.2609	41.3693	45.6355	28.7035	40.1961	0.99	1	0.99	1	0.9965	0.9895			Hypothetical protein
PAS_chr1-1_0210	gi|238029138|emb|FN392319.1|	+	963731	964837	1107	13.2211	11.5751	8.26279	9.8015	12.0278	18.5263	19.1333	0.99	0.97	0.99	1	0.9991	0.9973			Hypothetical protein
PAS_chr1-1_0211	gi|238029138|emb|FN392319.1|	+	965178	974564	9387	39.4984	21.6648	26.1257	39.8779	51.2852	48.2196	49.8169	0.99	1	1	1	0.992	0.9908	YLL040C	VPS13	Putative vacuolar protein sorting-associated protein vps13
PAS_chr1-1_0212	gi|238029138|emb|FN392319.1|	-	974559	975671	1113	19.203	24.9211	20.7258	18.6607	19.0339	17.5954	14.2813	0.93	1	0.99	0.94	0.9919	0.9928	YBL013W	FMT1	Methionyl-tRNA formyltransferase, catalyzes the formylation of initiator Met-tRNA in mitochondria
PAS_chr1-1_0213	gi|238029138|emb|FN392319.1|	+	975802	977469	1668	40.4476	46.0691	45.6018	43.9934	32.5883	41.0568	33.376	0.96	0.99	0.99	0.99	0.9784	0.9916	YMR155W	YMR155W	Putative protein of unknown function
PAS_chr1-1_0214	gi|238029138|emb|FN392319.1|	+	977515	978297	783	44.801	36.8452	45.6516	51.9649	41.022	49.7655	43.5567	0.99	0.99	0.99	1	0.9949	0.9936			Hypothetical protein
PAS_chr1-1_0215	gi|238029138|emb|FN392319.1|	+	979497	981911	2415	47.1347	45.8462	40.7493	48.5246	47.7068	54.4998	45.4815	0.99	0.99	1	0.99	0.9909	0.9934	YGL027C	CWH41	Processing alpha glucosidase I, ER type II integral membrane N-glycoprotein
PAS_chr1-1_0216	gi|238029138|emb|FN392319.1|	+	983144	983873	730	532.801	492.444	735.004	469.157	419.549	479.919	600.734	1	1	1	1	0.9986	0.9986			Ribosomal protein L4 of the large (60S) ribosomal subunit, nearly identical to Rpl8Ap
PAS_chr1-1_0217	gi|238029138|emb|FN392319.1|	-	984055	984564	510	589.98	463.302	410.777	451.658	352.585	986.243	875.317	0.99	1	0.99	1	0.9961	0.998	YFR033C	QCR6	Hypothetical protein
PAS_chr1-1_0218	gi|238029138|emb|FN392319.1|	+	985315	986358	1044	250.483	229.082	166.275	288.793	313.121	238.004	267.623	1	1	1	1	0.999	0.999			Hypothetical protein
PAS_chr1-1_0219	gi|238029138|emb|FN392319.1|	+	986695	987459	765	320.015	254.206	387.545	410.378	369.138	222.459	276.365	1	1	1	1	0.9987	0.9987			Protein component of the large (60S) ribosomal subunit, identical to Rpl2Bp
PAS_chr1-1_0220	gi|238029138|emb|FN392319.1|	+	987880	992796	4917	71.9995	69.4095	94.7673	56.7686	72.1411	68.5919	70.3185	1	1	1	1	0.9998	0.9992	YLL048C	YBT1	Transporter of the ATP-binding cassette (ABC) family involved in bile acid transport
PAS_chr1-1_0221	gi|238029138|emb|FN392319.1|	-	992846	994540	1695	21.7125	23.9011	20.2602	24.1483	25.0372	19.288	17.6399	1	0.99	1	0.99	0.9976	0.9935	YHL036W	MUP3	Low affinity methionine permease, similar to Mup1p
PAS_chr1-1_0223	gi|238029138|emb|FN392319.1|	+	995958	996467	510	55.903	60.7807	44.6018	83.2346	83.3016	34.2993	29.1999	0.99	0.99	1	1	0.9725	0.9784			Hypothetical protein
PAS_chr1-1_0224	gi|238029138|emb|FN392319.1|	-	996526	997488	963	45.4219	52.148	43.9924	38.6152	40.315	48.0635	49.3971	0.97	0.97	0.97	0.97	0.973	0.973	YGL100W	SEH1	Nuclear pore protein that is part of the evolutionarily conserved Nup84p complex
PAS_chr1-1_0225	gi|238029138|emb|FN392319.1|	-	997606	999330	1725	70.8331	54.2434	43.56	74.4943	57.6119	107.864	87.2248	0.99	0.99	1	0.99	0.9959	0.9959			Hypothetical protein
PAS_chr1-1_0226	gi|238029138|emb|FN392319.1|	-	999638	1001317	1680	548.887	614.624	701.564	643.174	672.154	281.587	380.222	1	1	1	1	0.9994	0.9994	YEL060C	PRB1	Vacuolar proteinase B (yscB), a serine protease of the subtilisin family
PAS_chr1-1_0227	gi|238029138|emb|FN392319.1|	-	1001640	1003037	1398	30.6252	34.0831	30.2751	37.1122	25.5778	29.0235	27.6795	0.98	1	0.99	0.99	0.9921	0.995	YOL072W	THP1	Nuclear pore-associated protein, forms a complex with Sac3p
PAS_chr1-1_0228	gi|238029138|emb|FN392319.1|	+	1003382	1004347	966	24.547	19.46	20.3497	22.9672	16.4596	36.175	31.8706	1	1	1	0.99	0.9886	0.9979			Hypothetical protein
PAS_chr1-1_0229	gi|238029138|emb|FN392319.1|	+	1004424	1005269	846	20.1942	17.4588	22.9991	25.2918	22.5531	14.1649	18.6973	0.97	0.98	0.99	0.99	0.9894	0.9929			Hypothetical protein
PAS_chr1-1_0230	gi|238029138|emb|FN392319.1|	-	1005230	1006174	945	54.7864	59.6368	56.42	47.8764	36.6769	69.3195	58.7889	1	0.99	1	1	0.9947	0.9947	YOL093W	TRM10	tRNA methyltransferase, methylates the N-1 position of guanosine in tRNAs
PAS_chr1-1_0231	gi|238029138|emb|FN392319.1|	+	1006580	1007563	984	68.8442	70.568	67.0265	52.6031	57.6824	76.3802	88.8051	1	0.98	0.99	1	0.998	0.997	YBR147W	RTC2	Putative protein of unknown function
PAS_chr1-1_0232	gi|238029138|emb|FN392319.1|	+	1007850	1010939	3090	68.2923	56.4039	58.9956	69.2259	75.7406	77.7711	71.6169	1	1	1	1	0.9981	0.9948	YMR047C	NUP116	Subunit of the nuclear pore complex (NPC) that is localized to both sides of the pore
PAS_chr1-1_0233	gi|238029138|emb|FN392319.1|	+	1011140	1012453	1314	208.744	305.891	308.61	138.867	163.643	163.576	171.879	1	1	1	1	0.9985	0.9954	YDL066W	IDP1	Mitochondrial NADP-specific isocitrate dehydrogenase, catalyzes the oxidation of isocitrate
PAS_chr1-1_0234	gi|238029138|emb|FN392319.1|	-	1012542	1012899	358	29.6336	41.6237	45.7555	25.9322	29.3821	16.9525	18.1554	0.99	0.99	0.97	0.96	0.9608	0.9575			Hypothetical protein
PAS_chr1-1_0235	gi|238029138|emb|FN392319.1|	+	1013304	1014611	1308	55.9042	42.6463	35.9467	38.567	24.9415	99.7639	93.56	1	1	1	1	0.9977	0.9954	YGL023C	PIB2	Protein binding phosphatidylinositol 3-phosphate
PAS_chr1-1_0236	gi|238029138|emb|FN392319.1|	-	1014950	1015525	576	172.073	160.45	206.859	193.152	183.18	121.547	167.248	1	0.99	1	1	0.9965	0.9983			Protein component of the large (60S) ribosomal subunit, nearly identical to Rpl9Ap
PAS_chr1-1_0237	gi|238029138|emb|FN392319.1|	-	1015708	1016826	1119	34.3288	42.5124	46.5713	34.7514	33.0591	27.5993	21.4794	1	1	1	1	0.9973	0.9991	YOL031C	SIL1	Nucleotide exchange factor for the endoplasmic reticulum (ER) lumenal Hsp70 chaperone Kar2p
PAS_chr1-1_0238	gi|238029138|emb|FN392319.1|	-	1016989	1020018	3030	35.8181	30.552	34.6763	29.496	32.7309	46.5303	40.923	0.99	1	1	1	0.9997	0.9993			Protein whose overexpression affects chromosome stability, potential Cdc28p substrate
PAS_chr1-1_0239	gi|238029138|emb|FN392319.1|	+	1020158	1021174	1017	30.2697	20.144	24.9308	28.185	38.2419	34.875	35.2419	0.96	1	1	1	0.9971	0.999	YAL020C	ATS1	Protein required, with Elongator complex, Kti11p & Kti12p, for modification of wobble nucleosides in
PAS_chr1-1_0240	gi|238029138|emb|FN392319.1|	-	1022304	1022498	195	69.4393	43.0858	60.8971	73.1863	134.919	41.0379	63.509	0.98	0.99	0.99	0.98	0.9897	0.9897			Hypothetical protein
PAS_chr1-1_0241	gi|238029138|emb|FN392319.1|	+	1022923	1024443	1521	23.1332	23.8861	25.8486	26.7112	20.9825	21.2566	20.1145	1	0.99	1	1	0.9921	0.9934	YOL033W	MSE1	Mitochondrial glutamyl-tRNA synthetase, encoded by a nuclear gene
PAS_chr1-1_0242	gi|238029138|emb|FN392319.1|	-	1024469	1026355	1887	6.84957	7.09542	7.20721	6.69404	4.82528	8.63077	6.64471	0.99	0.99	1	0.99	0.9984	0.9931	YLR234W	TOP3	DNA Topoisomerase III, conserved protein that functions in a complex with Sgs1p and Rmi1p
PAS_chr1-1_0243	gi|238029138|emb|FN392319.1|	+	1026666	1027490	825	21.7771	26.9711	27.7665	18.4518	15.8341	17.7425	23.8964	0.99	1	1	1	0.9988	0.9952	YLR239C	LIP2	Lipoyl ligase, involved in the modification of mitochondrial enzymes
PAS_chr1-1_0244	gi|238029138|emb|FN392319.1|	-	1027487	1029889	2403	33.9293	30.9403	28.0142	29.0209	21.2021	50.488	43.9105	1	0.99	1	0.99	0.9925	0.9921	YAL011W	SWC3	Protein of unknown function, component of the SWR1 complex
PAS_chr1-1_0245	gi|238029138|emb|FN392319.1|	+	1030218	1033514	3297	18.7984	18.2919	18.1547	23.0858	20.1784	16.4048	16.6748	1	1	1	1	0.9973	0.9961	YOL034W	SMC5	Structural maintenance of chromosomes (SMC) protein
PAS_chr1-1_0246	gi|238029138|emb|FN392319.1|	+	1033646	1034407	762	52.0085	46.2181	37.4856	53.3704	42.4828	65.9662	66.5281	0.99	1	1	0.98	0.9961	0.9987	YAL014C	SYN8	Hypothetical protein
PAS_chr1-1_0247	gi|238029138|emb|FN392319.1|	-	1034404	1035741	1338	40.196	47.9407	40.5078	43.3304	32.0595	41.295	36.0428	1	1	1	1	0.9925	0.9978	YAL010C	MDM10	Subunit of both the Mdm10-Mdm12-Mmm1 complex and the mitochondrial sorting and assembly machinery
PAS_chr1-1_0248	gi|238029138|emb|FN392319.1|	+	1036448	1037377	930	41.8525	54.2872	46.2004	36.6769	37.6866	36.1485	40.1151	1	0.99	1	0.98	0.9935	0.9968	YAL009W	SPO7	Regulatory subunit of Nem1p-Spo7p phosphatase holoenzyme
PAS_chr1-1_0249	gi|238029138|emb|FN392319.1|	+	1037536	1038318	783	61.2434	44.3906	54.7716	67.1665	54.0824	68.4597	78.5893	1	1	1	1	0.9962	0.9987	YPR107C	YTH1	Essential RNA-binding component of cleavage and polyadenylation factor, contains five zinc fingers
PAS_chr1-1_0250	gi|238029138|emb|FN392319.1|	-	1038379	1040829	2451	32.0213	32.9483	30.1008	35.9766	26.9006	36.3574	29.8442	1	1	1	1	0.9971	0.9992	YPR105C	COG4	Essential component of the conserved oligomeric Golgi complex (Cog1p through Cog8p)
PAS_chr1-1_0251	gi|238029138|emb|FN392319.1|	-	1041293	1041838	546	29.8232	22.5547	16.2383	31.8475	23.4224	45.5895	39.2868	0.97	0.98	0.99	0.97	0.9396	0.9945			Hypothetical protein
PAS_chr1-1_0252	gi|238029138|emb|FN392319.1|	+	1042412	1042948	537	32.3333	26.1476	25.8489	54.5092	48.8227	16.3997	22.2716	1	0.98	0.99	0.99	0.9963	0.9888			Hypothetical protein
PAS_chr1-1_0253	gi|238029138|emb|FN392319.1|	-	1043058	1044161	1104	36.109	32.804	35.9754	28.2192	27.1258	48.8821	43.6474	0.97	1	0.99	1	0.9964	0.9982	YAL036C	RBG1	Member of the DRG family of GTP-binding proteins
PAS_chr1-1_0254	gi|238029138|emb|FN392319.1|	+	1044418	1047540	3123	102.578	93.5577	96.4734	94.5128	101.268	119.596	110.058	1	1	1	1	0.9987	0.999	YAL035W	FUN12	GTPase
PAS_chr1-1_0255	gi|238029138|emb|FN392319.1|	-	1047580	1052490	4911	39.9505	33.0832	35.5107	38.524	39.5922	49.605	43.388	1	1	1	1	0.9994	0.9996	YNL139C	THO2	Subunit of the THO complex
PAS_chr1-1_0256	gi|238029138|emb|FN392319.1|	+	1052758	1053025	268	14.8478	16.4823	18.276	12.5957	11.6083	16.9788	13.1459	0.97	0.99	0.97	0.99	0.9741	0.9741	YNL138W-A	YSF3	Hypothetical protein
PAS_chr1-1_0257	gi|238029138|emb|FN392319.1|	-	1053079	1053903	825	889.76	828.059	1065.29	869.763	965.049	660.858	949.541	1	1	1	1	0.9976	0.9988			Hypothetical protein
PAS_chr1-1_0258	gi|238029138|emb|FN392319.1|	+	1054564	1055997	1434	80.77	80.5003	64.1777	75.6925	56.556	110.544	97.15	1	1	1	1	0.9993	0.9993	YNL152W	INN1	Essential protein that associates with the contractile actomyosin ring
PAS_chr1-1_0259	gi|238029138|emb|FN392319.1|	-	1056031	1056639	609	27.1054	29.2928	25.889	26.9575	20.4734	30.3083	29.7112	0.98	0.99	0.98	1	0.9984	0.9984	YNL151C	RPC31	Hypothetical protein
PAS_chr1-1_0260	gi|238029138|emb|FN392319.1|	-	1056808	1057239	432	55.8566	47.8663	57.6697	88.8913	57.7767	47.6598	35.2759	0.99	0.99	0.99	0.99	0.9931	0.9931	YNL149C	PGA2	Hypothetical protein
PAS_chr1-1_0261	gi|238029138|emb|FN392319.1|	-	1057386	1058108	723	31.5368	28.2822	28.1326	30.4905	25.9786	44.1064	32.2302	0.99	1	1	0.99	0.9959	0.9959	YNL148C	ALF1	Alpha-tubulin folding protein, similar to mammalian cofactor B
PAS_chr1-1_0262	gi|238029138|emb|FN392319.1|	+	1059188	1059838	651	86.5796	85.1552	91.5135	88.0929	80.1948	88.8268	85.6943	0.99	0.99	0.99	1	0.9985	0.9954	YHR128W	FUR1	Uracil phosphoribosyltransferase, synthesizes UMP from uracil
PAS_chr1-1_0263	gi|238029138|emb|FN392319.1|	-	1059842	1061035	1194	18.2527	15.969	21.3022	22.2097	15.6925	14.2126	20.1302	1	1	1	0.99	0.9958	0.9958			Actin-related protein of the dynactin complex
PAS_chr1-1_0264	gi|238029138|emb|FN392319.1|	-	1061582	1063144	1563	107.373	111.852	100.308	151.661	121.268	83.1017	76.0497	0.99	0.99	0.99	1	0.9859	0.9974			Hypothetical protein
PAS_chr1-1_0265	gi|238029138|emb|FN392319.1|	-	1063359	1064501	1143	57.9179	49.306	52.2973	63.7576	55.1425	59.5983	67.4057	0.98	0.98	0.99	1	0.9904	0.9904	YFR034C	PHO4	Hypothetical protein
PAS_chr1-1_0266	gi|238029138|emb|FN392319.1|	-	1064854	1067817	2964	45.6365	40.6291	40.9031	44.4336	44.0495	54.1464	49.6571	1	1	1	1	0.999	0.9997	YGR125W	YGR125W	Putative protein of unknown function
PAS_chr1-1_0267	gi|238029138|emb|FN392319.1|	-	1068192	1068860	669	155.104	152.883	141.582	160.28	125.092	172.994	177.792	1	0.98	1	0.99	0.9776	0.9955	YDR304C	CPR5	Peptidyl-prolyl cis-trans isomerase (cyclophilin) of the endoplasmic reticulum
PAS_chr1-1_0268	gi|238029138|emb|FN392319.1|	+	1068987	1070153	1167	22.9751	22.1728	18.693	19.9709	16.4817	32.3578	28.1746	0.98	0.96	0.99	0.99	0.991	0.9875	YMR294W	JNM1	Hypothetical protein
PAS_chr1-1_0269	gi|238029138|emb|FN392319.1|	+	1070243	1076071	5829	23.9753	24.5954	28.6312	15.652	20.7975	27.1122	27.0637	1	1	1	1	0.9957	0.9986	YGR271W	SLH1	Putative RNA helicase related to Ski2p, involved in translation inhibition of non-poly(A) mRNAs
PAS_chr1-1_0270	gi|238029138|emb|FN392319.1|	-	1076151	1076864	714	21.1323	21.2775	21.6885	19.3641	13.6817	23.711	27.071	0.96	0.98	0.98	0.98	0.979	0.9748	YGR271C-A	EFG1	Protein of unknown function
PAS_chr1-1_0271	gi|238029138|emb|FN392319.1|	-	1077072	1077596	525	50.9035	38.9498	36.1369	64.3862	34.1709	68.5565	63.2205	0.92	0.93	0.94	0.93	0.9415	0.9338	YMR292W	GOT1	Evolutionarily conserved non-essential protein present in early Golgi cisternae
PAS_chr1-1_0273	gi|238029138|emb|FN392319.1|	+	1079757	1081058	1302	107.634	103.925	69.2668	134.176	72.1296	135.958	130.349	0.99	0.98	0.99	0.99	0.9916	0.9916	YMR036C	MIH1	Protein tyrosine phosphatase involved in cell cycle control
PAS_chr1-1_0274	gi|238029138|emb|FN392319.1|	-	1081104	1081616	513	27.974	26.6978	23.0698	35.2773	32.5103	27.2006	23.088	0.98	0.96	0.92	0.97	0.9474	0.9318	YMR035W	IMP2	Catalytic subunit of the mitochondrial inner membrane peptidase complex
PAS_chr1-1_0275	gi|238029138|emb|FN392319.1|	+	1081740	1082438	699	73.6087	73.4351	65.199	82.1015	66.3746	84.2804	70.2612	0.99	0.97	1	0.99	0.9714	0.9928	YMR038C	CCS1	Copper chaperone for superoxide dismutase Sod1p, involved in oxidative stress protection
PAS_chr1-1_0276	gi|238029138|emb|FN392319.1|	-	1083170	1083724	555	71.9478	69.5392	60.2132	108.51	113.523	43.546	36.3558	1	0.99	1	1	0.9928	0.9928	YKL065C	YET1	Endoplasmic reticulum transmembrane protein
PAS_chr1-1_0277	gi|238029138|emb|FN392319.1|	+	1084924	1085793	870	251.846	301.312	290.694	264.695	321.628	169.865	162.879	1	1	1	1	0.9989	0.9989	YNR034W	SOL1	Protein with a possible role in tRNA export
PAS_chr1-1_0278	gi|238029138|emb|FN392319.1|	+	1086194	1087765	1572	30.4681	36.3141	34.7077	33.7384	33.4578	22.3064	22.2842	0.99	1	0.99	0.99	0.993	0.9936			Hypothetical protein
PAS_chr1-1_0279	gi|238029138|emb|FN392319.1|	+	1087998	1089533	1536	28.9001	20.0812	13.6077	24.7898	19.9733	47.7529	47.1955	0.96	0.99	0.99	0.99	0.998	0.9974	YCR079W	PTC6	Mitochondrial protein phosphatase of type 2C with similarity to mammalian PP1Ks
PAS_chr1-1_0280	gi|238029138|emb|FN392319.1|	+	1091193	1093046	1854	52.472	58.9739	52.5386	63.7863	64.092	38.6296	36.8114	1	0.99	1	1	0.9962	0.9924	YGR194C	XKS1	Xylulokinase, converts D-xylulose and ATP to xylulose 5-phosphate and ADP
PAS_chr1-1_0281	gi|238029138|emb|FN392319.1|	-	1093416	1094687	1272	16.5575	24.9728	22.1091	17.2511	16.7446	9.16806	9.09911	1	0.99	0.99	0.97	0.9654	0.9929	YPR201W	ARR3	Arsenite transporter of the plasma membrane, required for resistance to arsenic compounds
PAS_chr1-1_0282	gi|238029138|emb|FN392319.1|	-	1095115	1097718	2604	107.907	111.394	117.288	97.989	81.047	120.114	119.608	1	1	1	1	0.9985	0.9985	YER070W	RNR1	One of two large regulatory subunits of ribonucleotide-diphosphate reductase
PAS_chr1-1_0283	gi|238029138|emb|FN392319.1|	-	1098474	1098722	249	474.177	396.274	534.424	522.01	632.673	435.237	324.446	1	1	1	1	0.992	0.996			Protein component of the small (40S) ribosomal subunit
PAS_chr1-1_0284	gi|238029138|emb|FN392319.1|	+	1099220	1100704	1485	543.203	1198.79	1117.47	384.508	318.947	125.161	114.338	1	1	1	1	0.998	0.998	YLR004C	THI73	Putative plasma membrane permease proposed to be involved in carboxylic acid uptake
PAS_chr1-1_0285	gi|238029138|emb|FN392319.1|	+	1102276	1103508	1233	99.5818	109.212	89.4766	139.403	124.185	68.8806	66.3342	1	1	1	1	0.9943	0.9992	YDR306C	YDR306C	F-box protein of unknown function
PAS_chr1-1_0286	gi|238029138|emb|FN392319.1|	+	1103714	1105939	2226	56.592	73.9361	65.9442	46.6335	46.5878	55.478	50.9723	0.99	0.98	0.99	0.99	0.9892	0.9883			Protein O-mannosyltransferase, transfers mannose residues from dolichyl phosphate-D-mannose
PAS_chr1-1_0287	gi|238029138|emb|FN392319.1|	+	1106519	1108030	1512	54.2059	51.4819	40.516	43.1771	40.7773	73.8834	75.3998	0.99	0.99	1	1	0.9954	0.9947	YJR152W	DAL5	Allantoin permease
PAS_chr1-1_0288	gi|238029138|emb|FN392319.1|	-	1108093	1108509	417	22.6039	27.692	26.3605	20.0003	22.1096	21.6977	17.7636	0.97	1	0.98	0.99	0.9976	0.9928	YDR308C	SRB7	Subunit of the RNA polymerase II mediator complex
PAS_chr1-1_0289	gi|238029138|emb|FN392319.1|	-	1109562	1110134	573	158.655	155.933	128.406	110.224	69.3916	254.472	233.501	0.99	1	1	0.99	0.9965	0.9878			Hypothetical protein
PAS_chr1-1_0290	gi|238029138|emb|FN392319.1|	-	1110628	1111299	672	109.042	168.642	105.907	113.265	128.585	73.7238	64.1281	0.99	0.99	1	1	0.994	0.997	YDR313C	PIB1	RING-type ubiquitin ligase of the endosomal and vacuolar membranes
PAS_chr1-1_0291	gi|238029138|emb|FN392319.1|	-	1111535	1112761	1227	37.1008	26.3264	31.9113	41.4099	27.3898	51.4215	44.1456	1	1	1	0.99	0.9976	0.9927	YDR312W	SSF2	Protein required for ribosomal large subunit maturation, functionally redundant with Ssf1p
PAS_chr1-1_0292	gi|238029138|emb|FN392319.1|	+	1113117	1114553	1437	62.5592	74.2186	72.5586	70.9562	69.3971	45.6979	42.5268	1	1	1	1	0.9979	0.9951	YHR065C	RRP3	Protein involved in rRNA processing
PAS_chr1-1_0293	gi|238029138|emb|FN392319.1|	+	1114881	1116227	1347	203.436	235.51	225.965	217.939	189.509	174.913	176.776	0.99	0.99	1	1	0.9918	0.9978	YEL040W	UTR2	Cell wall protein that functions in the transfer of chitin to beta(1-6)glucan
PAS_chr1-1_0294	gi|238029138|emb|FN392319.1|	+	1116529	1120149	3621	100.865	77.0354	87.3157	101.808	101.619	119.329	118.085	1	1	1	1	0.9975	0.9981	YDL145C	COP1	Alpha subunit of COPI vesicle coatomer complex
PAS_chr1-1_0295	gi|238029138|emb|FN392319.1|	-	1120225	1121799	1575	30.3498	36.1475	28.5029	31.592	25.7828	35.8725	24.2014	0.99	0.99	1	1	0.9981	0.9898	YER051W	JHD1	JmjC domain family histone demethylase specific for H3-K36
PAS_chr1-1_0296	gi|238029138|emb|FN392319.1|	+	1122127	1122582	456	66.7017	54.938	90.4415	78.5305	55.2877	52.7355	68.2768	1	0.97	0.98	0.98	0.9298	0.9759	YER050C	RSM18	Mitochondrial ribosomal protein of the small subunit
PAS_chr1-1_0297	gi|238029138|emb|FN392319.1|	-	1122649	1123953	1305	57.2643	70.4076	57.4871	85.393	76.5744	28.5651	25.1584	1	0.99	0.98	1	0.9732	0.9969	YIL042C	PKP1	Mitochondrial protein kinase
PAS_chr1-1_0298	gi|238029138|emb|FN392319.1|	-	1124333	1125649	1317	19.8478	32.6837	25.9534	17.6915	15.825	15.4501	11.4833	0.99	0.99	0.99	0.99	0.9954	0.9932	YDL146W	LDB17	Protein of unknown function
PAS_chr1-1_0299	gi|238029138|emb|FN392319.1|	-	1126900	1128225	1326	143.298	150.1	153.15	181.928	170.392	107.447	96.7706	1	0.98	1	1	0.9947	0.9985	YDL147W	RPN5	Essential, non-ATPase regulatory subunit of the 26S proteasome lid
PAS_chr1-1_0300	gi|238029138|emb|FN392319.1|	+	1128726	1130816	2091	132.432	135.641	119.721	168.856	129.793	130.062	110.519	1	1	1	1	0.999	0.9976	YDL194W	SNF3	Plasma membrane glucose sensor that regulates glucose transport
PAS_chr1-1_0301	gi|238029138|emb|FN392319.1|	+	1131117	1132145	1029	75.4268	89.2551	84.4857	100.468	85.441	46.2703	46.6412	1	1	1	1	0.9981	0.9932	YDL193W	NUS1	Prenyltransferase, required for cell viability
PAS_chr1-1_0302	gi|238029138|emb|FN392319.1|	+	1132769	1133129	361	1595.25	1770.88	1046.61	883.221	906.661	3259.8	1704.33	0.99	0.98	0.99	0.99	0.9945	0.9917	YDL136W	RPL35B	Protein component of the large (60S) ribosomal subunit, identical to Rpl35Ap
PAS_chr1-1_0303	gi|238029138|emb|FN392319.1|	-	1133222	1136086	2865	48.6434	51.2994	55.6051	55.9951	59.1305	34.7109	35.1194	1	1	1	1	0.999	0.9986	YDL190C	UFD2	Ubiquitin chain assembly factor (E4) that cooperates with a ubiquitin-activating enzyme (E1)
PAS_chr1-1_0304	gi|238029138|emb|FN392319.1|	+	1136703	1137794	1092	84.8419	103.893	98.3169	87.1009	56.3593	83.5193	79.8618	0.99	0.99	0.99	0.99	0.997	0.9852	YDL189W	RBS1	Protein of unknown function, identified as a high copy suppressor of psk1 psk2 mutations
PAS_chr1-1_0305	gi|238029138|emb|FN392319.1|	-	1137949	1138548	600	57.9033	66.1141	49.5458	72.1327	52.2373	60.3865	47.0036	0.98	0.98	0.99	0.99	0.9867	0.9933	YDL135C	RDI1	Rho GDP dissociation inhibitor involved in the localization and regulation of Cdc42p
PAS_chr1-1_0306	gi|238029138|emb|FN392319.1|	+	1139345	1139935	591	6.16653	6.16681	6.51663	7.56973	7.62588	4.35471	4.76541	0.99	0.97	0.96	0.98	0.9695	0.9712			Hypothetical protein
PAS_chr1-1_0307	gi|238029138|emb|FN392319.1|	-	1139959	1141017	1059	146.638	150.594	145.849	199.563	197.517	91.4001	94.9022	0.99	1	0.99	1	0.9896	0.9887	YDL134C	PPH21	Catalytic subunit of protein phosphatase 2A, functionally redundant with Pph22p
PAS_chr1-1_0308	gi|238029138|emb|FN392319.1|	+	1141942	1142634	693	29.5593	22.5866	21.0142	40.6029	33.4416	30.9286	28.7821	0.98	0.99	1	0.98	0.9697	0.9913			Hypothetical protein
PAS_chr1-1_0309	gi|238029138|emb|FN392319.1|	-	1142705	1144438	1734	177.577	157.793	150.315	205.933	285.047	132.258	134.119	1	1	1	1	0.9983	0.9965	YDL185W	TFP1	Vacuolar ATPase V1 domain subunit A containing the catalytic nucleotide binding sites
PAS_chr1-1_0310	gi|238029138|emb|FN392319.1|	-	1145599	1146510	912	65.6908	73.5311	53.1828	89.2291	74.1015	52.9559	51.1442	0.98	1	1	1	0.9857	0.9945	YDL183C	YDL183C	Putative protein of unknown function
PAS_chr1-1_0311	gi|238029138|emb|FN392319.1|	+	1146755	1147801	1047	53.471	58.5904	61.6139	67.2641	63.804	30.4574	39.0961	0.94	0.98	1	1	0.9943	0.9933	YDL133W	YDL133W	Putative protein of unknown function
PAS_chr1-1_0312	gi|238029138|emb|FN392319.1|	+	1148046	1150388	2343	73.9734	71.6031	74.911	84.549	100.552	59.0065	53.2186	1	1	1	1	0.9974	0.9979	YDL132W	CDC53	Cullin, structural protein of SCF complexes, involved in ubiquination
PAS_chr1-1_0313	gi|238029138|emb|FN392319.1|	+	1150530	1151910	1381	148.018	152.884	156.623	132.864	134.415	141.576	169.747	1	1	1	1	0.9985	0.9992	YDL131W	LYS21	Homocitrate synthase isozyme, catalyzes the condensation of acetyl-CoA and alpha-ketoglutarate
PAS_chr1-1_0314	gi|238029138|emb|FN392319.1|	-	1151978	1156054	4077	53.0675	50.6345	43.8573	56.3994	45.5757	64.0725	57.8656	1	1	1	1	0.9995	0.9998	YDR027C	VPS54	Component of the GARP (Golgi-associated retrograde protein) complex
PAS_chr1-1_0315	gi|238029138|emb|FN392319.1|	-	1156488	1156742	255	586.159	524.911	620.964	887.042	966.244	236.232	281.56	0.98	0.99	0.99	1	0.9843	0.9843	YDL181W	INH1	Protein that inhibits ATP hydrolysis by the F1F0-ATP synthase
PAS_chr1-1_0317	gi|238029138|emb|FN392319.1|	+	1158402	1159364	963	48.5011	41.1129	32.3694	41.5371	34.8748	72.3249	68.7874	0.99	0.99	0.99	0.99	0.9907	0.9865			Hypothetical protein
PAS_chr1-1_0318	gi|238029138|emb|FN392319.1|	-	1159386	1162895	3510	24.7033	24.7563	22.985	23.761	19.8012	30.3717	26.5445	1	1	1	1	0.9986	0.9986			Hypothetical protein
PAS_chr1-1_0319	gi|238029138|emb|FN392319.1|	+	1163600	1164705	1106	1432.61	1936.19	2322.05	2233.27	2074.09	15.184	14.8581	1	1	1	1	0.984	0.9906			Fructose 1,6-bisphosphate aldolase, required for glycolysis and gluconeogenesis
PAS_chr1-1_0320	gi|238029138|emb|FN392319.1|	-	1164732	1166711	1980	100.189	98.4677	101.389	100.305	73.6938	111.906	115.37	0.99	0.99	1	1	0.9985	0.9985	YNL144C	YNL144C	Putative protein of unknown function
PAS_chr1-1_0322	gi|238029138|emb|FN392319.1|	+	1168399	1168782	384	301.91	176.335	173.427	295.685	255.646	438.363	472.005	0.99	0.99	0.99	1	0.9974	0.9974	YDR529C	QCR7	Subunit 7 of the ubiquinol cytochrome-c reductase complex
PAS_chr1-1_0323	gi|238029138|emb|FN392319.1|	-	1168830	1169837	1008	158.767	144.893	138.662	175.701	137.833	182.554	172.96	1	1	1	1	0.999	0.995	YDR530C	APA2	Diadenosine 5',5''-P1,P4-tetraphosphate phosphorylase II (AP4A phosphorylase)
PAS_chr1-1_0324	gi|238029138|emb|FN392319.1|	+	1170247	1171416	1170	158	148.702	154.3	149.193	129.132	184.292	182.382	1	1	1	1	0.9983	0.994	YDR531W	CAB1	Pantothenate kinase (ATP:D-pantothenate 4'-phosphotransferase, EC 2.7.1.33)
PAS_chr1-1_0325	gi|238029138|emb|FN392319.1|	-	1171421	1172113	693	45.7659	53.5879	37.9761	46.8832	48.5944	54.4297	33.1244	0.99	0.99	1	1	0.9856	0.9928			Hypothetical protein
PAS_chr1-1_0326	gi|238029138|emb|FN392319.1|	+	1172477	1173568	1092	132.016	147.554	143.315	171.973	170.43	74.313	84.509	1	1	1	1	0.9945	0.9963			Hypothetical protein
PAS_chr1-1_0327	gi|238029138|emb|FN392319.1|	-	1173601	1175784	2184	175.258	186.884	212.383	199.056	204.265	101.545	147.414	1	1	1	1	0.9986	0.9991	YCL057W	PRD1	Zinc metalloendopeptidase, found in the cytoplasm and intermembrane space of mitochondria
PAS_chr1-1_0328	gi|238029138|emb|FN392319.1|	+	1178112	1179722	1611	85.4445	136.025	131.162	37.8724	32.5911	95.6775	79.3397	1	1	0.99	0.99	0.9863	0.9944			Hypothetical protein
PAS_chr1-1_0329	gi|238029138|emb|FN392319.1|	-	1179743	1182919	3177	33.8342	35.6471	35.2059	33.1394	23.4609	40.8332	34.7185	1	1	1	1	0.9981	0.9975	YCL061C	MRC1	Hypothetical protein
PAS_chr1-1_0330	gi|238029138|emb|FN392319.1|	+	1183139	1183390	252	405.279	360.5	417.1	358.591	253.288	484.311	557.882	1	1	1	0.99	0.996	0.996	YCL057C-A	YCL057C-A	Putative protein of unknown function
PAS_chr1-1_0331	gi|238029138|emb|FN392319.1|	+	1184162	1185106	945	42.4058	42.7079	52.3445	33.8883	26.4122	43.1917	55.8903	0.98	0.97	0.99	0.99	0.9958	0.9926	YCL059C	KRR1	Essential nucleolar protein required for the synthesis of 18S rRNA
PAS_chr1-1_0332	gi|238029138|emb|FN392319.1|	-	1185127	1186896	1770	17.8527	10.7723	14.03	5.9471	6.03608	34.1697	36.1608	0.93	1	0.99	0.97	0.9994	0.9983	YNL279W	PRM1	Pheromone-regulated multispanning membrane protein involved in membrane fusion during mating
PAS_chr1-1_0333	gi|238029138|emb|FN392319.1|	-	1187440	1187631	192	141.181	20.9803	142.712	150.874	249.986	74.5616	207.971	0.96	0.98	0.97	0.99	0.9948	0.9896			Hypothetical protein
PAS_chr1-1_0334	gi|238029138|emb|FN392319.1|	-	1187840	1188643	804	143.672	112.611	104.137	142.457	158.92	181.859	162.046	1	1	1	1	0.9988	0.9988			Hypothetical protein
PAS_chr1-1_0335	gi|238029138|emb|FN392319.1|	-	1188903	1189652	750	61.87	63.0705	47.1253	48.3404	42.0034	97.5835	73.0966	1	0.99	1	1	0.9853	0.9907	YLR186W	EMG1	Member of the alpha/beta knot fold methyltransferase superfamily
PAS_chr1-1_0336	gi|238029138|emb|FN392319.1|	+	1189866	1191725	1860	27.7386	29.2681	29.1395	29.1891	22.5579	29.7273	26.5498	1	1	1	1	0.9968	0.9962	YDR499W	LCD1	Hypothetical protein
PAS_chr1-1_0337	gi|238029138|emb|FN392319.1|	-	1191789	1192202	414	388.475	320.302	494.002	394.064	355.097	283.541	483.841	0.99	0.99	0.99	0.99	0.9882	0.9882	YLR185W	RPL37A	Protein component of the large (60S) ribosomal subunit, has similarity to Rpl37Bp
PAS_chr1-1_0338	gi|238029138|emb|FN392319.1|	+	1192542	1193735	1194	33.7809	34.0264	29.0973	30.5002	26.02	42.9747	40.0666	1	0.99	0.99	0.99	0.9966	0.9883	YDR501W	PLM2	Protein required for partitioning of the 2-micron plasmid
PAS_chr1-1_0339	gi|238029138|emb|FN392319.1|	+	1193933	1195246	1314	77.3424	147.471	117.209	88.2282	54.9482	30.3893	25.8082	1	1	1	1	0.997	0.9924	YLR177W	YLR177W	Putative protein of unknown function
PAS_chr1-1_0340	gi|238029138|emb|FN392319.1|	+	1196716	1200225	3510	69.0311	60.8469	54.8165	60.6945	38.6704	107.006	92.1529	0.98	1	1	1	0.9977	0.9963	YDR507C	GIN4	Protein kinase involved in bud growth and assembly of the septin ring
PAS_chr1-1_0341	gi|238029138|emb|FN392319.1|	-	1200349	1201962	1614	74.2718	51.6275	46.2824	36.8739	18.1859	137.432	155.229	1	1	1	1	0.995	0.9981			Lysine permease
PAS_chr1-1_0342	gi|238029138|emb|FN392319.1|	-	1202359	1202556	198	12.8863	10.2692	7.69942	14.211	12.7098	16.4508	15.9777	0.92	0.97	0.96	0.91	0.9242	0.9747			Hypothetical protein
PAS_chr1-1_0345	gi|238029138|emb|FN392319.1|	+	1204380	1205273	894	510.398	464.746	638.164	543.346	467.021	387.196	561.916	0.99	1	1	1	0.9955	0.9966	YPL131W	RPL5	Protein component of the large (60S) ribosomal subunit
PAS_chr1-1_0346	gi|238029138|emb|FN392319.1|	+	1205573	1209055	3483	66.5933	58.5539	59.4111	73.8525	65.6903	78.9366	63.1151	1	1	1	1	0.9968	0.998	YPL137C	GIP3	Glc7-interacting protein whose overexpression relocalizes Glc7p from the nucleus
PAS_chr1-1_0347	gi|238029138|emb|FN392319.1|	-	1209136	1209828	693	4.92337	5.36986	3.99444	5.52083	5.77719	4.75825	4.11968	0.92	0.94	0.95	0.97	0.8932	0.9336			Hypothetical protein
PAS_chr1-1_0348	gi|238029138|emb|FN392319.1|	+	1210530	1211597	1068	84.2446	119.475	94.2098	122.88	104.856	33.812	30.2356	0.99	0.99	0.99	0.99	0.9897	0.9925	YCL032W	STE50	Protein involved in mating response, invasive/filamentous growth, and osmotolerance
PAS_chr1-1_0349	gi|238029138|emb|FN392319.1|	-	1211695	1212615	921	91.5048	101.929	88.7301	89.1924	63.2924	110.335	95.5499	0.99	1	1	1	0.9957	0.9967	YCL031C	RRP7	Essential protein involved in rRNA processing and ribosome biogenesis
PAS_chr1-1_0350	gi|238029138|emb|FN392319.1|	-	1212700	1213014	315	21.1176	27.5247	23.434	23.9061	25.347	13.0213	13.4725	0.98	0.97	0.95	0.97	0.9746	0.9524	YDR511W	ACN9	Protein of the mitochondrial intermembrane space, required for acetate utilization and gluconeogenes
PAS_chr1-1_0351	gi|238029138|emb|FN392319.1|	+	1213609	1214991	1383	123.635	63.2189	73.0131	62.3099	52.918	264.365	225.986	1	1	1	1	0.9978	0.9986	YDR515W	SLF1	Hypothetical protein
PAS_chr1-1_0352	gi|238029138|emb|FN392319.1|	-	1215240	1215917	678	59.5989	48.1531	49.0529	47.592	49.0958	78.2315	85.4683	1	0.98	1	1	0.9985	0.9897			Hypothetical protein
PAS_chr1-1_0353	gi|238029138|emb|FN392319.1|	+	1216369	1218029	1661	45.0452	49.6504	42.1442	59.5789	57.4397	31.3783	30.0799	0.99	0.98	1	0.99	0.9779	0.9811	YCL038C	ATG22	Vacuolar integral membrane protein
PAS_chr1-1_0354	gi|238029138|emb|FN392319.1|	-	1218124	1219698	1575	14.208	16.8802	13.6783	17.6082	19.348	9.01282	8.72035	1	0.98	0.99	0.99	0.974	0.96			Allantoin permease
PAS_chr1-1_0355	gi|238029138|emb|FN392319.1|	+	1220265	1221380	1116	18.0006	19.6289	12.7256	18.5742	15.6208	20.5389	20.9149	0.98	0.98	0.98	0.99	0.9875	0.957			glycosyl hydrolase family 88, putative
PAS_chr1-1_0356	gi|238029138|emb|FN392319.1|	-	1221581	1222522	942	7.38674	9.44847	5.66422	2.68618	1.19003	11.6114	13.7201	0.94	0.96	0.96	0.86	0.9851	0.9745			Hypothetical protein
PAS_chr1-1_0357	gi|238029138|emb|FN392319.1|	-	1223003	1224076	1074	7.23961	11.0377	3.77274	2.6953	1.00116	13.292	11.6387	1	0.96	0.95	0.77	0.9898	0.9972			NADPH-dependent medium chain alcohol dehydrogenase with broad substrate specificity
PAS_chr1-1_0358	gi|238029138|emb|FN392319.1|	+	1224647	1225858	1212	87.1536	94.7706	84.3074	83.1267	83.0353	86.9291	90.7526	0.99	0.97	0.98	0.96	0.9736	0.9711	YHL003C	LAG1	Ceramide synthase component, involved in synthesis of ceramide
PAS_chr1-1_0359	gi|238029138|emb|FN392319.1|	-	1226674	1227798	1125	57.2009	55.0396	52.4922	69.8699	54.4997	57.1203	54.1838	1	1	1	1	0.9947	0.9956	YGR111W	YGR111W	Putative protein of unknown function
PAS_chr1-1_0360	gi|238029138|emb|FN392319.1|	+	1228043	1228972	930	23.2382	20.6258	20.5767	20.5695	17.1213	30.9164	29.6196	0.94	0.98	0.96	0.96	0.9699	0.9925	YDR368W	YPR1	2-methylbutyraldehyde reductase, may be involved in isoleucine catabolism
PAS_chr1-1_0361	gi|238029138|emb|FN392319.1|	+	1229267	1231508	2242	11.2019	12.3542	10.6873	5.92367	6.73603	15.8233	15.6868	1	0.99	0.98	0.99	0.9878	0.9869			Putative protein of unknown function
PAS_chr1-1_0363	gi|238029138|emb|FN392319.1|	-	1231595	1236598	5004	44.6021	38.3947	46.62	46.1496	58.5931	39.329	38.5262	1	1	1	1	0.9974	0.9998	YKL010C	UFD4	Ubiquitin-protein ligase (E3) that interacts with Rpt4p and Rpt6p
PAS_chr1-1_0364	gi|238029138|emb|FN392319.1|	+	1237027	1237737	711	62.2916	30.8639	42.9957	24.229	14.0291	127.822	133.81	0.98	0.98	0.98	0.98	0.9831	0.9944	YKL009W	MRT4	Protein involved in mRNA turnover and ribosome assembly, localizes to the nucleolus
PAS_chr1-1_0365	gi|238029138|emb|FN392319.1|	-	1239617	1240978	1362	3.24777	4.41172	3.49124	2.84692	2.84415	3.37452	2.51806	0.95	0.94	0.95	0.94	0.8873	0.899	YDR523C	SPS1	Putative protein serine/threonine kinase expressed at the end of meiosis
PAS_chr1-1_0366	gi|238029138|emb|FN392319.1|	+	1241750	1242574	825	51.1315	42.2702	41.3824	61.9805	54.8232	55.0796	51.2532	1	1	0.99	1	0.9855	0.9915	YMR234W	RNH1	Ribonuclease H1
PAS_chr1-1_0367	gi|238029138|emb|FN392319.1|	-	1242653	1243706	1054	92.712	104.956	79.3243	128.072	129.705	59.596	54.6188	1	1	1	1	0.9991	0.9953	YGR048W	UFD1	Protein that interacts with Cdc48p and Npl4p, involved in recognition of polyubiquitinated proteins
PAS_chr1-1_0368	gi|238029138|emb|FN392319.1|	+	1244048	1247071	3024	43.8083	42.614	38.7516	51.9933	49.2808	44.3221	35.8883	1	1	0.99	1	0.9937	0.9957	YGR047C	TFC4	One of six subunits of the RNA polymerase III transcription initiation factor complex (TFIIIC)
PAS_chr1-1_0369	gi|238029138|emb|FN392319.1|	+	1247268	1247918	651	50.2911	61.8186	44.9248	51.5871	46.1067	53.9879	43.3213	1	1	0.99	0.98	0.9892	0.9923	YNL265C	IST1	Protein with a positive role in the multivesicular body sorting pathway
PAS_chr1-1_0370	gi|238029138|emb|FN392319.1|	-	1248012	1249118	1107	138.962	57.806	60.0864	67.0196	55.7992	279.747	313.312	0.99	1	1	0.99	0.9982	0.9991			Hypothetical protein
PAS_chr1-1_0371	gi|238029138|emb|FN392319.1|	+	1249940	1250680	741	100.931	75.382	65.6182	87.4466	59.6795	160.689	156.768	1	1	1	1	0.996	0.9987	YOL067C	RTG1	Transcription factor (bHLH) involved in interorganelle communication
PAS_chr1-1_0372	gi|238029138|emb|FN392319.1|	+	1251004	1251645	642	80.5453	97.2248	77.7365	71.6704	63.5015	93.4545	79.6844	1	0.99	1	1	0.9953	0.9969	YBL102W	SFT2	Non-essential tetra-spanning membrane protein found mostly in the late Golgi
PAS_chr1-1_0373	gi|238029138|emb|FN392319.1|	-	1251678	1253903	2226	51.0801	53.5477	53.0582	62.466	60.5035	39.8156	37.0897	1	1	1	1	0.9987	0.9987	YDL040C	NAT1	Subunit of the N-terminal acetyltransferase NatA (Nat1p, Ard1p, Nat5p)
PAS_chr1-1_0374	gi|238029138|emb|FN392319.1|	-	1254139	1255701	1563	49.3466	50.8821	43.8398	55.432	43.3548	57.4251	45.146	1	1	1	1	0.9994	0.9987	YDL042C	SIR2	Conserved NAD+ dependent histone deacetylase of the Sirtuin family
PAS_chr1-1_0375	gi|238029138|emb|FN392319.1|	+	1255921	1256196	276	61.7737	70.0561	54.3628	56.1084	46.1698	88.7308	55.2144	0.99	0.98	1	0.99	0.9565	0.9928	YDL045W-A	MRP10	Mitochondrial ribosomal protein of the small subunit
PAS_chr1-1_0376	gi|238029138|emb|FN392319.1|	+	1257760	1259835	2076	10.871	11.9379	11.2276	11.5744	7.22916	12.1065	11.1504	0.97	0.99	0.98	0.96	0.9778	0.9918	YLR103C	CDC45	DNA replication initiation factor
PAS_chr1-1_0377	gi|238029138|emb|FN392319.1|	-	1261247	1262818	1572	38.4024	43.0253	35.4988	44.0402	41.0255	33.1527	33.6718	1	1	1	1	0.9987	0.9943	YLR107W	REX3	RNA exonuclease
PAS_chr1-1_0378	gi|238029138|emb|FN392319.1|	+	1263558	1264334	777	56.3645	62.5082	54.3685	40.8508	47.4925	31.7253	101.242	0.98	0.98	1	1	0.955	0.9858			Putative transmembrane protein involved in export of ammonia
PAS_chr1-1_0379	gi|238029138|emb|FN392319.1|	-	1264858	1266752	1895	19.9599	19.8709	20.2841	19.0843	21.979	19.2941	19.2468	0.99	1	0.99	0.99	0.9949	0.9978			GPI-anchored aspartyl protease (yapsin) involved in protein processing
PAS_chr1-1_0381	gi|238029138|emb|FN392319.1|	+	1268884	1269879	996	229.202	229.414	205.625	233.994	228.064	268.288	209.828	0.97	1	1	0.95	0.9689	0.9669	YFL031W	HAC1	bZIP transcription factor (ATF/CREB1 homolog) that regulates the unfolded protein response
PAS_chr1-1_0382	gi|238029138|emb|FN392319.1|	+	1271378	1271953	576	121.925	93.6456	141.179	114.095	89.4254	114.705	178.5	0.99	0.99	0.99	1	0.9965	0.9983	YNL067W	RPL9B	Protein component of the large (60S) ribosomal subunit, nearly identical to Rpl9Ap
PAS_chr1-1_0383	gi|238029138|emb|FN392319.1|	+	1272240	1272833	594	16.1592	17.4382	12.157	6.98623	7.20222	33.0369	20.1345	0.99	0.98	0.99	0.93	0.9209	0.9596	YDL098C	SNU23	Component of U4/U6.U5 snRNP involved in mRNA splicing via spliceosome
PAS_chr1-1_0384	gi|238029138|emb|FN392319.1|	-	1272870	1273676	807	43.1805	45.4949	43.0511	48.513	37.0238	43.5516	41.4486	1	1	1	1	0.9938	0.9888	YMR157C	AIM36	Hypothetical protein
PAS_chr1-1_0385	gi|238029138|emb|FN392319.1|	+	1274048	1274521	474	107.278	81.2606	106.135	135.509	107.438	108.168	105.16	0.98	0.99	1	0.98	0.9599	0.9916	YMR158W	MRPS8	Mitochondrial ribosomal protein of the small subunit
PAS_chr1-1_0386	gi|238029138|emb|FN392319.1|	+	1274699	1275433	735	16.8207	18.0598	19.7588	17.544	14.3802	14.2797	16.9018	0.99	0.99	0.99	0.98	0.9959	0.9986	YMR156C	TPP1	DNA 3'-phosphatase that functions in repair of endogenous damage of double-stranded DNA
PAS_chr1-1_0387	gi|238029138|emb|FN392319.1|	+	1275598	1277775	2178	51.3078	51.5748	48.4437	50.2916	45.5662	60.7072	51.2631	1	1	1	1	0.9995	0.9991			Hypothetical protein
PAS_chr1-1_0388	gi|238029138|emb|FN392319.1|	+	1278263	1278979	717	153.642	34.8326	17.5691	32.3267	18.283	417.273	401.568	1	0.99	0.99	0.99	0.9972	0.9958			Hypothetical protein
PAS_chr1-1_0389	gi|238029138|emb|FN392319.1|	-	1279048	1280445	1398	122.82	159.933	169.684	97.1318	71.5458	120.236	118.39	1	0.99	0.99	0.99	0.9993	0.9993	YHR018C	ARG4	Argininosuccinate lyase, catalyzes the final step in the arginine biosynthesis pathway
PAS_chr1-1_0390	gi|238029138|emb|FN392319.1|	-	1280610	1282265	1656	109.947	178.036	177.915	72.5986	79.2014	71.9754	79.9561	1	1	1	1	0.9982	0.9988	YHR019C	DED81	Cytosolic asparaginyl-tRNA synthetase, required for protein synthesis
PAS_chr1-1_0391	gi|238029138|emb|FN392319.1|	+	1282721	1284754	2034	81.68	97.5888	94.3385	99.7223	80.4655	60.8533	57.1116	1	1	0.99	1	0.9956	0.998	YHR020W	YHR020W	Protein of unknown function that may interact with ribosomes, based on co-purification experiments
PAS_chr1-1_0392	gi|238029138|emb|FN392319.1|	+	1285101	1286537	1437	14.9586	17.5401	17.1695	13.27	9.95027	15.3912	16.4308	1	0.99	1	1	0.9972	0.9965	YCR024C	SLM5	Mitochondrial asparaginyl-tRNA synthetase
PAS_chr1-1_0393	gi|238029138|emb|FN392319.1|	-	1286615	1289476	2862	54.9874	61.4736	67.0736	70.8082	69.1286	31.8247	29.6159	1	1	1	1	0.9997	0.999	YNL192W	CHS1	Chitin synthase I
PAS_chr1-1_0394	gi|238029138|emb|FN392319.1|	+	1290085	1291695	1611	160.482	201.917	230.075	226.531	210.628	49.7732	43.9685	1	1	1	1	0.9975	0.9981	YEL020C	YEL020C	Hypothetical protein with low sequence identity to Pdc1p
PAS_chr1-1_0395	gi|238029138|emb|FN392319.1|	-	1291703	1293676	1974	58.3828	53.2121	52.5152	79.9466	89.7027	41.5779	33.3424	1	1	1	1	0.9965	0.9965	YCR026C	NPP1	Nucleotide pyrophosphatase/phosphodiesterase family member
PAS_chr1-1_0396	gi|238029138|emb|FN392319.1|	+	1294199	1296286	2088	41.6608	55.1943	50.6855	45.9443	37.8993	30.179	30.0623	1	1	1	1	0.9995	0.9986			Hypothetical protein
PAS_chr1-1_0397	gi|238029138|emb|FN392319.1|	-	1296297	1297223	927	81.784	92.7856	84.6503	66.1884	72.2608	92.7892	82.0298	1	0.99	0.99	1	0.9978	0.9946	YFR025C	HIS2	Histidinolphosphatase, catalyzes the eighth step in histidine biosynthesis
PAS_chr1-1_0398	gi|238029138|emb|FN392319.1|	+	1298124	1302677	4554	112.538	73.8723	95.2209	93.0317	131.037	143.615	138.453	1	1	1	1	0.9993	0.9989	YOR153W	PDR5	Plasma membrane ATP binding cassette (ABC) transporter
PAS_chr1-1_0399	gi|238029138|emb|FN392319.1|	+	1302943	1304406	1464	145.453	164.174	150.744	208.39	168.27	82.8432	98.2952	1	0.99	1	0.99	0.9945	0.9843			Hypothetical protein
PAS_chr1-1_0400	gi|238029138|emb|FN392319.1|	-	1304455	1306473	2019	32.7679	42.4874	31.3155	32.9062	22.7643	36.369	30.7648	1	1	1	1	0.9866	0.9921	YJL019W	MPS3	Hypothetical protein
PAS_chr1-1_0401	gi|238029138|emb|FN392319.1|	+	1306677	1307567	891	35.4663	37.9335	35.7505	23.4919	26.7291	45.8094	43.0834	0.99	0.99	1	0.99	0.991	0.9877			Mitochondrial protein, putative inner membrane transporter
PAS_chr1-1_0402	gi|238029138|emb|FN392319.1|	+	1308246	1310495	2250	113.731	114.615	99.7423	131.769	128.196	104.804	103.258	1	1	1	1	0.9942	0.9978			Hypothetical protein
PAS_chr1-1_0403	gi|238029138|emb|FN392319.1|	+	1310751	1312808	2058	97.4385	174.614	134.818	108.405	69.6001	55.2196	41.9733	1	1	1	1	0.9927	0.9942			Hypothetical protein
PAS_chr1-1_0404	gi|238029138|emb|FN392319.1|	-	1313045	1313746	702	138.875	90.4998	78.2359	104.156	40.5084	325.026	194.825	0.97	0.99	0.99	0.99	0.9829	0.9886	YHR140W	YHR140W	Putative integral membrane protein of unknown function
PAS_chr1-1_0405	gi|238029138|emb|FN392319.1|	-	1313906	1314360	455	168.524	201.362	196.064	211.721	111.983	164.873	125.138	0.97	1	1	1	0.969	0.9974	YNL153C	GIM3	Subunit of the heterohexameric cochaperone prefoldin complex
PAS_chr1-1_0406	gi|238029138|emb|FN392319.1|	-	1315259	1317223	1965	50.0233	53.2216	48.9379	57.0925	56.8157	46.4342	37.6378	1	1	1	1	0.998	0.9949			Hypothetical protein
PAS_chr1-1_0407	gi|238029138|emb|FN392319.1|	+	1318767	1319300	534	1125.78	1566.6	1155.99	1262.99	1699.67	577.44	492.006	1	1	1	1	0.9963	0.9981	YIL057C	YIL057C	Putative protein of unknown function
PAS_chr1-1_0408	gi|238029138|emb|FN392319.1|	-	1319354	1320874	1521	58.4682	65.4787	58.423	64.7351	56.7955	55.2301	50.1467	1	1	1	1	0.9954	0.9915			Flavin-containing monooxygenase, localized to the cytoplasmic face of the ER membrane
PAS_chr1-1_0409	gi|238029138|emb|FN392319.1|	-	1321019	1324342	3324	74.324	70.9458	78.0395	63.6584	66.8366	89.5356	76.9283	1	1	1	1	0.9997	0.9991	YER110C	KAP123	Karyopherin beta, mediates nuclear import of ribosomal proteins
PAS_chr1-1_0410	gi|238029138|emb|FN392319.1|	-	1324569	1324904	336	18.898	10.6859	15.0214	23.5706	19.2214	16.5259	28.3626	0.98	0.99	0.99	1	0.9772	0.9726	YGR105W	VMA21	Vacuolar ATPase assembly integral membrane protein VMA21
PAS_chr1-1_0411	gi|238029138|emb|FN392319.1|	+	1325160	1326479	1320	32.3756	28.9765	31.4258	47.8165	39.7239	24.8285	21.4822	1	1	1	1	0.9811	0.9773	YNL280C	ERG24	C-14 sterol reductase, acts in ergosterol biosynthesis
PAS_chr1-1_0412	gi|238029138|emb|FN392319.1|	-	1326518	1327363	846	321.206	387.495	330.618	368.49	351.845	272.127	216.66	1	1	1	1	0.9905	0.9965	YGR106C	VOA1	Hypothetical protein
PAS_chr1-1_0413	gi|238029138|emb|FN392319.1|	+	1327411	1328226	816	19.9884	16.8313	12.2419	26.4201	26.4102	18.973	19.0537	0.98	1	0.95	0.96	0.9914	0.9902			Hypothetical protein
PAS_chr1-1_0414	gi|238029138|emb|FN392319.1|	-	1329630	1330268	639	58.8753	79.9101	63.787	84.9954	46.0417	42.3526	36.1652	1	1	0.99	0.98	0.9953	0.9875	YFR001W	LOC1	Nuclear protein involved in asymmetric localization of ASH1 mRNA
PAS_chr1-1_0415	gi|238029138|emb|FN392319.1|	-	1330389	1331033	645	60.7874	85.1741	79.8007	59.5679	54.9418	42.8315	42.4083	0.99	1	1	1	0.9922	0.9876	YDR476C	YDR476C	Hypothetical protein
PAS_chr1-1_0416	gi|238029138|emb|FN392319.1|	+	1331237	1332274	1038	31.5177	26.2783	32.6974	26.8737	26.8449	38.3147	38.097	1	1	1	1	0.9952	0.9952	YBR065C	ECM2	Pre-mRNA splicing factor
PAS_chr1-1_0417	gi|238029138|emb|FN392319.1|	+	1333228	1334064	837	485.601	510.191	722.556	782.198	789.484	55.1067	54.0676	0.99	1	1	1	0.9857	0.9928			Putative transmembrane protein involved in export of ammonia
PAS_chr1-1_0418	gi|238029138|emb|FN392319.1|	+	1334493	1335278	786	80.569	84.2447	81.9714	59.1066	67.8471	90.5048	99.7392	1	1	1	1	0.9975	0.9962			Acetate transporter required for normal sporulation
PAS_chr1-1_0419	gi|238029138|emb|FN392319.1|	-	1335356	1336714	1359	28.8061	21.1158	20.6051	12.6612	10.05	52.848	55.5566	0.99	1	1	0.99	0.9971	0.9993	YBR177C	EHT1	Acyl-coenzymeA:ethanol O-acyltransferase
PAS_chr1-1_0420	gi|238029138|emb|FN392319.1|	+	1337162	1337983	822	272.073	260.054	211.864	238.927	208.905	381.143	331.546	1	1	1	1	0.9988	0.9988	YER026C	CHO1	Phosphatidylserine synthase, functions in phospholipid biosynthesis
PAS_chr1-1_0421	gi|238029138|emb|FN392319.1|	-	1338068	1339186	1119	59.5222	58.4546	49.9414	56.3874	52.6247	75.2871	64.4383	1	0.99	1	1	0.9946	0.992	YGR112W	SHY1	Mitochondrial inner membrane protein required for assembly of cytochrome c oxidase (complex IV)
PAS_chr1-1_0422	gi|238029138|emb|FN392319.1|	-	1339821	1340792	972	145.522	103.094	97.2821	141.035	99.9838	213.394	218.343	0.99	0.99	1	1	0.999	0.999	YNL314W	DAL82	Hypothetical protein
PAS_chr1-1_0423	gi|238029138|emb|FN392319.1|	+	1341319	1341948	630	60.4104	60.9562	49.3515	95.3029	79.5997	39.9577	37.2942	1	1	1	1	0.9984	0.9921	YKL119C	VPH2	Hypothetical protein
PAS_chr1-1_0424	gi|238029138|emb|FN392319.1|	-	1341962	1342801	840	67.6558	65.8583	54.3981	64.6331	60.7892	68.1227	92.1332	1	1	1	1	0.9881	0.9988	YMR101C	SRT1	Cis-prenyltransferase involved in synthesis of long-chain dolichols
PAS_chr1-1_0425	gi|238029138|emb|FN392319.1|	+	1343228	1345105	1878	54.1947	52.8068	58.2972	55.6522	68.365	43.6604	46.3866	0.99	1	1	1	0.9947	0.9984			Hypothetical protein
PAS_chr1-1_0426	gi|238029138|emb|FN392319.1|	-	1345163	1345870	708	69.9508	64.482	94.0054	90.7791	72.8013	45.3248	52.3122	1	1	1	1	0.9958	0.9958	YKR006C	MRPL13	Hypothetical protein
PAS_chr1-1_0427	gi|238029138|emb|FN392319.1|	+	1346243	1346932	690	57.193	64.7741	49.8278	70.1172	52.3534	58.2797	47.8059	0.98	0.99	0.99	0.98	0.9826	0.9899	YOR283W	YOR283W	Putative protein of unknown function with some similarity to GPM1/YKL152C, a phosphoglycerate mutase
PAS_chr1-1_0428	gi|238029138|emb|FN392319.1|	-	1347055	1350324	3270	149.022	123.539	115.422	185.753	217.583	127.649	124.188	1	1	1	1	0.9994	0.9994	YDR040C	ENA1	P-type ATPase sodium pump, involved in Na+ and Li+ efflux to allow salt tolerance
PAS_chr1-1_0430	gi|238029138|emb|FN392319.1|	+	1351341	1352972	1632	112.11	91.3732	97.3698	100.062	65.9275	158.856	159.072	1	1	1	1	0.9982	0.9982	YMR300C	ADE4	Phosphoribosylpyrophosphate amidotransferase
PAS_chr1-1_0431	gi|238029138|emb|FN392319.1|	-	1353908	1354519	612	110.429	106.003	110.193	147.953	134.014	68.4672	95.9462	1	1	1	1	0.9967	0.9918			Hypothetical protein
PAS_chr1-1_0432	gi|238029138|emb|FN392319.1|	+	1354701	1355897	1197	612.297	580.813	699.904	751.715	782.236	413.619	445.494	1	1	1	1	0.9992	0.9992	YLR355C	ILV5	Acetohydroxyacid reductoisomerase
PAS_chr1-1_0433	gi|238029138|emb|FN392319.1|	+	1356287	1356967	681	528.843	603.741	693.082	595.52	773.809	257.635	249.27	1	1	1	1	0.9985	0.9941			Mitochondrial peroxiredoxin (1-Cys Prx) with thioredoxin peroxidase activity
PAS_chr1-1_0434	gi|238029138|emb|FN392319.1|	-	1357988	1359235	1248	591.392	736.51	593.059	785.115	710.949	384.214	338.504	1	1	1	1	0.9992	0.9992	YGR044C	RME1	Zinc finger protein involved in control of meiosis
PAS_chr1-1_0435	gi|238029138|emb|FN392319.1|	+	1360444	1362138	1695	50.9052	50.6315	51.5026	47.3532	46.8216	55.0645	54.0578	0.99	1	1	1	0.9976	0.9982	YBL067C	UBP13	Putative ubiquitin carboxyl-terminal hydrolase, ubiquitin-specific proteas
PAS_chr1-1_0436	gi|238029138|emb|FN392319.1|	-	1362316	1363299	984	88.1955	79.2233	68.535	92.1428	91.0456	103.148	95.0783	1	1	1	1	0.997	0.999	YBL068W	PRS4	5-phospho-ribosyl-1(alpha)-pyrophosphate synthetase, synthesizes PRPP
PAS_chr1-1_0437	gi|238029138|emb|FN392319.1|	+	1363801	1364544	744	240.308	201.102	118.521	175.984	160.697	513.202	272.343	1	1	1	1	0.9933	0.9987	YER100W	UBC6	Ubiquitin-conjugating enzyme involved in ER-associated protein degradation
PAS_chr1-1_0438	gi|238029138|emb|FN392319.1|	-	1364793	1365011	219	48.8816	43.7946	47.0792	62.1156	52.1276	49.9449	38.2279	0.96	0.96	1	1	0.9817	0.895	YBL071W-A	KTI11	Zn-ribbon protein
PAS_chr1-1_0439	gi|238029138|emb|FN392319.1|	+	1365340	1365942	603	1410.21	1517.07	1413.78	1240.57	858.728	1857	1574.11	1	1	1	1	0.9967	0.9983	YBL072C	RPS8A	Protein component of the small (40S) ribosomal subunit
PAS_chr1-1_0440	gi|238029138|emb|FN392319.1|	+	1366881	1367222	342	122.915	152.11	93.6087	100.742	56.0569	178.96	156.013	0.99	0.99	0.87	0.97	0.8129	0.962			Hypothetical protein
PAS_chr1-1_0441	gi|238029138|emb|FN392319.1|	+	1368744	1369823	1080	65.2367	77.6162	60.9943	72.2376	78.8855	49.7822	51.9047	0.99	1	1	1	0.9991	0.9907			Hypothetical protein
PAS_chr1-1_0442	gi|238029138|emb|FN392319.1|	+	1370597	1371682	1086	99.7896	104.459	86.6269	108.597	94.1228	103.828	101.104	0.99	1	0.99	0.99	0.9982	0.9908	YDL002C	NHP10	Protein related to mammalian high mobility group proteins
PAS_chr1-1_0443	gi|238029138|emb|FN392319.1|	-	1371736	1379406	7671	58.0011	43.9004	47.1522	66.5452	82.0685	56.8098	51.5308	1	1	1	1	0.9902	0.9905	YBL004W	UTP20	Component of the small-subunit (SSU) processome
PAS_chr1-1_0444	gi|238029138|emb|FN392319.1|	+	1379579	1380814	1236	55.6071	63.3814	60.2744	64.4141	55.3432	45.1257	45.1039	1	1	1	1	0.9976	0.9968	YDL001W	RMD1	Cytoplasmic protein required for sporulation
PAS_chr1-1_0445	gi|238029138|emb|FN392319.1|	-	1381421	1381862	442	42.0746	43.7305	29.8497	38.3774	42.0105	61.2769	37.2023	0.98	0.98	0.99	0.98	0.9881	0.9881	YBL001C	ECM15	Non-essential protein of unknown function, likely exists as tetrame
PAS_chr1-1_0446	gi|238029138|emb|FN392319.1|	+	1382842	1384023	1182	33.8952	38.1044	29.9018	37.8829	27.4067	35.3139	34.7614	1	0.99	1	0.98	0.989	0.9966	YKL021C	MAK11	Protein involved in an early, nucleolar step of 60S ribosomal subunit biogenesis
PAS_chr1-1_0447	gi|238029138|emb|FN392319.1|	-	1384076	1385179	1104	740.516	1281.06	1308.2	290.187	268.336	652.66	642.654	1	1	1	1	0.9991	0.9991	YIR034C	LYS1	Saccharopine dehydrogenase (NAD+, L-lysine-forming)
PAS_chr1-1_0448	gi|238029138|emb|FN392319.1|	+	1387695	1388372	678	106.952	98.3433	91.0052	102.678	56.7555	158.242	134.689	0.99	1	1	0.99	0.9838	0.9941	YBR035C	PDX3	Pyridoxine (pyridoxamine) phosphate oxidase, has homologs in E. coli and Myxococcus xanthus
PAS_chr1-1_0449	gi|238029138|emb|FN392319.1|	-	1388444	1389049	606	136.059	153.076	85.9956	96.3715	75.4661	214.137	191.309	1	1	1	1	0.9967	0.9983	YDR032C	PST2	Protein with similarity to members of a family of flavodoxin-like proteins
PAS_chr1-1_0450	gi|238029138|emb|FN392319.1|	-	1389450	1390490	1041	47.3566	51.1889	46.6309	59.8735	62.6333	32.7189	31.0939	1	1	1	1	0.9981	0.9894	YCL016C	DCC1	Subunit of a complex with Ctf8p and Ctf18p that shares some components with Replication Factor C
PAS_chr1-1_0451	gi|238029138|emb|FN392319.1|	+	1390637	1393735	3099	46.3887	39.1563	37.3995	43.9481	45.9842	58.5612	53.2828	1	1	1	1	0.9987	0.999	YCL014W	BUD3	Protein involved in bud-site selection and required for axial budding pattern
PAS_chr1-1_0453	gi|238029138|emb|FN392319.1|	-	1394412	1395749	1338	76.0957	74.0615	69.6818	77.8252	69.7273	88.7811	76.4972	1	1	1	1	0.9978	0.9978	YCL011C	GBP2	Poly(A+) RNA-binding protein, involved in the export of mRNAs from the nucleus to the cytoplasm
PAS_chr1-1_0454	gi|238029138|emb|FN392319.1|	-	1395870	1396574	705	84.1483	95.6108	73.8058	99.9805	92.8411	73.8094	68.8424	1	1	1	1	0.9986	0.9957	YCL010C	SGF29	SaGa associated Factor 29kDa
PAS_chr1-1_0455	gi|238029138|emb|FN392319.1|	+	1396933	1398060	1128	150.355	149.409	138.99	130.395	152.112	183.775	147.446	1	1	1	1	0.9991	0.9991	YNL005C	MRP7	Mitochondrial ribosomal protein of the large subunit
PAS_chr1-1_0456	gi|238029138|emb|FN392319.1|	-	1398066	1398557	492	68.9227	82.5763	64.3356	81.0544	86.9537	51.4105	47.2059	1	1	0.99	0.99	0.9919	0.9878			Hypothetical protein
PAS_chr1-1_0457	gi|238029138|emb|FN392319.1|	+	1398779	1400422	1644	92.6071	95.5601	90.0459	117.198	108.126	75.4605	69.252	0.99	1	1	1	0.9909	0.9945	YDR208W	MSS4	Phosphatidylinositol-4-phosphate 5-kinase
PAS_chr1-1_0459	gi|238029138|emb|FN392319.1|	+	531902	532684	783	148.568	187.215	149.815	130.662	117.135	142.261	164.323	1	1	1	1	0.9974	0.9962	YPR183W	DPM1	Dolichol-phosphate mannosyltransferase
PAS_chr1-1_0460	gi|238029138|emb|FN392319.1|	+	533971	536490	2520	16.9419	16.457	16.4293	15.3911	11.8564	21.814	19.7035	0.98	1	1	0.97	0.998	0.9988	YDL077C	VAM6	hypothetical protein
PAS_chr1-1_0461	gi|238029138|emb|FN392319.1|	+	532864	533487	624	116.493	136.733	114.504	109.974	99.4298	119.672	118.647	1	1	1	0.99	0.992	0.9936			hypothetical protein
PAS_chr1-1_0462	gi|238029138|emb|FN392319.1|	-	575900	578170	2271	36.4196	51.0845	47.3962	35.0487	29.3954	27.3753	28.2174	1	1	1	1	0.9969	0.9974	YDR089W	YDR089W	hypothetical protein
PAS_chr1-1_0464	gi|238029138|emb|FN392319.1|	+	597186	598031	846	59.098	84.8453	60.509	64.2465	45.7012	51.8586	47.4272	1	0.99	1	1	0.9917	0.9976			hypothetical protein
PAS_chr1-1_0465	gi|238029138|emb|FN392319.1|	-	598051	599640	1590	106.91	111.69	97.1664	126.665	110.043	98.3068	97.591	1	1	1	1	0.9987	0.9987	YCR068W	ATG15	hypothetical protein
PAS_chr1-1_0466	gi|238029138|emb|FN392319.1|	-	601199	602920	1722	21.1232	26.6454	24.369	20.2665	19.5297	18.5652	17.3633	0.98	0.99	1	0.99	0.9744	0.9948			hypothetical protein
PAS_chr1-1_0467	gi|238029138|emb|FN392319.1|	-	604554	605780	1227	20.0557	17.6656	21.514	13.6438	11.0752	28.5457	27.8897	0.98	0.99	0.98	0.99	0.9666	0.9764	YDR165W	TRM82	hypothetical protein
PAS_chr1-1_0468	gi|238029138|emb|FN392319.1|	-	666156	666783	628	23.7048	23.0582	17.53	21.6065	20.0328	28.6839	31.3173	0.98	0.99	0.99	1	0.9706	0.9896	YIR005W	IST3	hypothetical protein
PAS_chr1-1_0469	gi|238029138|emb|FN392319.1|	+	675818	676507	690	86.975	115.148	84.4804	61.3745	62.0681	118.599	80.1797	0.98	0.99	0.99	1	0.984	0.984			hypothetical protein
PAS_chr1-1_0470	gi|238029138|emb|FN392319.1|	+	682104	684002	1899	304.568	204.628	222.54	218.164	182.937	496.172	502.965	1	1	1	1	0.9995	0.9995			hypothetical protein
PAS_chr1-1_0471	gi|238029138|emb|FN392319.1|	-	702026	704648	2623	30.2277	32.7397	30.8779	24.9445	29.6121	32.8282	30.3641	0.99	1	0.99	1	0.9969	0.9902	YMR102C	YMR102C	hypothetical protein
PAS_chr1-1_0472	gi|238029138|emb|FN392319.1|	+	729044	730765	1722	33.1846	30.6333	27.8636	41.2854	34.1438	35.4958	29.6857	0.99	0.97	0.98	0.99	0.9954	0.9907			hypothetical protein
PAS_chr1-1_0473	gi|238029138|emb|FN392319.1|	+	732675	734528	1854	121.581	133.364	134.03	112.516	106.836	122.981	119.757	1	1	1	1	0.9973	0.9995	YBR238C	YBR238C	hypothetical protein
PAS_chr1-1_0474	gi|238029138|emb|FN392319.1|	+	773188	774231	1044	24.1792	23.8857	18.9062	22.1626	18.9771	36.0145	25.1289	0.99	0.99	0.99	0.99	0.9866	0.9847	YDR279W	RNH202	hypothetical protein
PAS_chr1-1_0475	gi|238029138|emb|FN392319.1|	-	781446	782855	1410	473.419	227.3	237.066	415.513	451.631	568.629	940.372	1	1	1	1	0.9979	0.9979	YNR001C	CIT1	hypothetical protein
PAS_chr1-1_0476	gi|238029138|emb|FN392319.1|	+	793399	794463	1065	30.1141	28.782	27.6871	16.0614	9.38736	51.2385	47.5279	1	0.99	1	0.99	0.8958	0.8936	YCR016W	YCR016W	hypothetical protein
PAS_chr1-1_0477	gi|238029138|emb|FN392319.1|	+	798624	799526	903	16.5313	15.3371	14.5722	14.7059	16.8732	20.396	17.3034	1	0.97	0.95	0.98	0.9934	0.9369			hypothetical protein
PAS_chr1-1_0478	gi|238029138|emb|FN392319.1|	+	801087	801668	582	402.692	274.613	297.094	461.938	259.791	538.177	584.537	1	1	1	1	0.9948	0.9966			hypothetical protein
PAS_chr1-1_0479	gi|238029138|emb|FN392319.1|	+	854395	855006	612	6266.78	1988.66	2214.16	3241	1956.3	13531.7	14668.8	0.98	0.98	0.99	0.99	0.9984	0.9984			hypothetical protein
PAS_chr1-1_0480	gi|238029138|emb|FN392319.1|	+	898818	900506	1689	62.4529	100.033	72.6353	66.5179	45.2812	44.4748	45.7755	1	0.99	0.99	0.99	0.9899	0.997	YBR223C	TDP1	hypothetical protein
PAS_chr1-1_0481	gi|238029138|emb|FN392319.1|	+	906988	907809	822	31.1538	34.2103	28.5023	32.9011	20.2893	37.1799	33.8398	1	0.99	1	1	0.9964	0.9976	YGL098W	USE1	hypothetical protein
PAS_chr1-1_0482	gi|238029138|emb|FN392319.1|	+	941041	941709	669	79.0687	98.1753	139.244	34.6764	28.4859	78.5626	95.2683	1	0.99	1	0.99	0.9955	0.9985	YMR087W	YMR087W	hypothetical protein
PAS_chr1-1_0483	gi|238029138|emb|FN392319.1|	-	945238	949854	4617	25.319	23.0832	24.1647	21.4268	27.4809	27.7319	28.0264	1	1	1	1	0.9918	0.9998	YCR081W	SRB8	hypothetical protein
PAS_chr1-1_0484	gi|238029138|emb|FN392319.1|	-	959059	959586	528	487.373	474.174	516.064	648.812	567.912	337.393	379.884	0.99	0.98	1	0.99	0.983	0.983	YKL016C	ATP7	hypothetical protein
PAS_chr1-1_0485	gi|238029138|emb|FN392319.1|	+	978460	979251	792	91.1852	84.0909	72.2327	94.9531	83.3648	113.632	98.8374	1	1	0.99	0.99	0.9836	0.9836			hypothetical protein
PAS_chr1-1_0486	gi|238029138|emb|FN392319.1|	+	1021517	1022125	609	52.5502	43.3407	38.8005	59.4992	99.2492	39.9489	34.4625	1	1	1	1	0.9984	0.9984	YOL032W	OPI10	hypothetical protein
PAS_chr1-1_0487	gi|238029138|emb|FN392319.1|	+	1058281	1059008	728	75.5485	72.574	66.0968	114.109	115.894	42.4328	42.1843	0.99	0.99	1	0.99	0.9936	0.9979	YNL147W	LSM7	hypothetical protein
PAS_chr1-1_0488	gi|238029138|emb|FN392319.1|	-	1082502	1082825	324	52.6257	29.1283	35.9081	40.736	39.471	87.8728	82.6379	0.93	0.97	0.98	0.99	0.9691	0.9414			hypothetical protein
PAS_chr1-1_0489	gi|238029138|emb|FN392319.1|	-	1083851	1084489	639	155.979	106.267	83.2496	141.955	208.262	195.212	200.931	0.98	0.99	0.99	0.99	0.9844	0.9859			hypothetical protein
PAS_chr1-1_0490	gi|238029138|emb|FN392319.1|	+	1089752	1090798	1047	74.7836	63.024	48.3179	103.091	71.0147	67.5594	95.6951	1	1	1	1	0.9952	0.999	YJR159W	SOR1	hypothetical protein
PAS_chr1-1_0491	gi|238029138|emb|FN392319.1|	+	1090876	1091232	357	69.1118	151.737	156.089	23.4184	22.7495	30.5258	30.1509	0.78	0.77	0.81	0.78	0.7759	0.7899			hypothetical protein
PAS_chr1-1_0492	gi|238029138|emb|FN392319.1|	+	1100815	1101798	984	13.9452	23.0418	15.2481	11.4176	13.2755	10.2984	10.39	0.99	1	0.99	1	0.9898	0.936			hypothetical protein
PAS_chr1-1_0495	gi|238029138|emb|FN392319.1|	+	1126127	1126903	777	28.0982	24.9342	25.8676	32.7223	35.8034	25.8253	23.4361	0.96	0.99	0.99	1	0.9923	0.991			hypothetical protein
PAS_chr1-1_0496	gi|238029138|emb|FN392319.1|	-	1176067	1176954	888	106.511	116.388	126.724	118.7	109.03	78.1617	90.0639	1	1	1	1	0.9921	0.9955			hypothetical protein
PAS_chr1-1_0497	gi|238029138|emb|FN392319.1|	-	1183729	1184058	330	24.0883	27.9011	25.4081	19.5069	10.6762	31.9267	29.1105	0.99	0.99	0.99	0.98	0.9939	0.9939			hypothetical protein
PAS_chr1-1_0498	gi|238029138|emb|FN392319.1|	+	1195590	1196423	834	36.7866	34.5	39.7813	34.8549	36.7304	27.4837	47.3695	1	1	1	1	0.9976	0.9952			hypothetical protein
PAS_chr1-1_0499	gi|238029138|emb|FN392319.1|	+	1226272	1226655	384	38.7493	44.3584	27.4767	29.4684	28.5375	53.8268	48.8281	0.99	0.98	0.99	0.99	0.9661	0.987			hypothetical protein
PAS_chr1-1_0500	gi|238029138|emb|FN392319.1|	+	1238044	1239571	1528	43.3686	37.5382	38.0564	56.6805	38.5584	49.5122	39.8662	0.99	0.99	1	0.99	0.9951	0.9938			hypothetical protein
PAS_chr1-1_0501	gi|238029138|emb|FN392319.1|	+	1256373	1257551	1179	48.3293	56.6512	53.3206	52.1614	32.6768	51.7755	43.3905	0.99	1	1	1	0.9932	0.9924	YDL044C	MTF2	hypothetical protein
PAS_chr1-1_0502	gi|238029138|emb|FN392319.1|	+	1332364	1333005	642	61.5474	58.0241	78.4864	71.3866	53.5237	56.1228	51.7408	0.99	1	1	1	0.9953	0.9969			hypothetical protein
PAS_chr1-3_0003	gi|238029138|emb|FN392319.1|	+	5018	6499	1482	0.122358	0.0647167	0.216562	0.0204889	0.030874	0.271343	0.130163	0.15	0.4	0.1	0.1	0.4933	0.3036			Hypothetical protein
PAS_chr1-3_0004	gi|238029138|emb|FN392319.1|	-	10239	11735	1497	12.8541	17.4266	16.8833	18.431	18.1401	2.7131	3.53072	0.99	1	0.99	1	0.978	0.99			Hexose transporter with moderate affinity for glucose
PAS_chr1-3_0005	gi|238029138|emb|FN392319.1|	+	12198	13325	1128	2.80192	6.93818	3.76996	2.13557	2.71774	0.463448	0.786653	1	0.96	0.95	0.98	0.7039	0.6729			Hypothetical protein
PAS_chr1-3_0008	gi|238029138|emb|FN392319.1|	-	14951	15364	414	18.2957	16.0314	16.8612	30.3645	20.7778	11.9473	13.792	0.9	0.84	0.94	0.94	0.9082	0.8019			Hypothetical protein
PAS_chr1-3_0010	gi|238029138|emb|FN392319.1|	+	17266	19083	1818	23.4355	23.3181	21.2065	15.6778	19.4171	31.4537	29.54	1	0.99	0.99	1	0.9906	0.9967			Hypothetical protein
PAS_chr1-3_0011	gi|238029138|emb|FN392319.1|	-	19282	20943	1662	283.198	159.642	86.15	54.2006	40.4144	679.798	678.984	1	1	1	1	0.9994	0.9988			Putative transporter, member of the sugar porter family
PAS_chr1-3_0013	gi|238029138|emb|FN392319.1|	+	24468	25064	597	232.899	227.293	189.099	227.726	150.908	307.559	294.812	1	1	0.99	0.99	0.995	0.9966			Hypothetical protein
PAS_chr1-3_0014	gi|238029138|emb|FN392319.1|	+	25978	27354	1377	17.0423	17.1064	15.5578	22.6834	17.4282	15.2733	14.2049	0.99	1	1	1	0.9891	0.9971			Flavin-containing monooxygenase, localized to the cytoplasmic face of the ER membrane
PAS_chr1-3_0015	gi|238029138|emb|FN392319.1|	-	27496	29475	1980	33.9436	53.4965	44.0083	27.9926	29.2788	26.8087	22.0765	0.99	1	1	1	0.9843	0.9909			Hypothetical protein
PAS_chr1-3_0016	gi|238029138|emb|FN392319.1|	+	29840	30607	768	16.746	20.9803	16.4547	17.1591	15.9369	14.9751	14.9699	0.98	0.98	0.99	0.99	0.9818	0.974			Multifunctional enzyme of the peroxisomal fatty acid beta-oxidation pathway
PAS_chr1-3_0017	gi|238029138|emb|FN392319.1|	+	31332	32954	1623	17.7084	22.8813	18.8849	16.6883	16.2526	15.7829	15.7601	1	1	1	1	0.9945	0.9969	YLL055W	YCT1	High-affinity cysteine-specific transporter with similarity to the Dal5p family of transporters
PAS_chr1-3_0018	gi|238029138|emb|FN392319.1|	-	33147	35351	2205	90.2708	93.5352	114.023	102.326	95.9513	69.7572	66.0325	1	1	1	1	0.9995	0.9986			Hypothetical protein
PAS_chr1-3_0020	gi|238029138|emb|FN392319.1|	+	36296	37459	1164	99.4488	116.345	133.761	97.9283	99.5885	78.8368	70.2332	0.99	1	1	1	0.9983	0.9991			Hypothetical protein
PAS_chr1-3_0021	gi|238029138|emb|FN392319.1|	-	38765	38980	216	2.49255	3.16148	3.15744	4.32976	3.21982	0.372342	0.714448	0.94	0.94	0.99	0.98	0.4352	0.8519			Putative protein of unknown function identified by fungal homology comparisons and RT-PCR
PAS_chr1-3_0022	gi|238029138|emb|FN392319.1|	+	39526	42300	2775	25.3119	20.1982	27.9742	23.9488	20.5363	27.4463	31.7679	1	1	1	1	0.9975	0.9975	YBR017C	KAP104	Transportin, cytosolic karyopherin beta 2
PAS_chr1-3_0023	gi|238029138|emb|FN392319.1|	-	42367	44352	1986	35.6435	26.368	29.5128	29.4268	27.3011	46.9759	54.2765	0.99	1	0.99	0.99	0.994	0.997	YIR027C	DAL1	Allantoinase, converts allantoin to allantoate in the first step of allantoin degradation
PAS_chr1-3_0024	gi|238029138|emb|FN392319.1|	+	45316	46830	1515	87.4199	68.1943	58.7339	75.8679	64.2386	116.737	140.748	1	1	1	1	0.9974	0.9987	YBR006W	UGA2	Succinate semialdehyde dehydrogenase
PAS_chr1-3_0025	gi|238029138|emb|FN392319.1|	+	47056	48600	1545	54.876	49.6125	50.3747	58.3314	55.4542	57.0009	58.4821	0.99	1	1	1	0.989	0.9929	YDR004W	RAD57	Protein that stimulates strand exchange by stabilizing the binding of Rad51p to single-stranded DNA
PAS_chr1-3_0026	gi|238029138|emb|FN392319.1|	-	48593	49582	990	68.9023	76.9606	67.066	63.2032	66.9229	70.5961	68.665	1	0.99	1	0.99	0.999	0.998	YDR005C	MAF1	Negative regulator of RNA polymerase III
PAS_chr1-3_0027	gi|238029138|emb|FN392319.1|	+	50361	53057	2697	272.38	221.066	207.18	295.284	361.547	272.888	276.313	1	1	1	1	0.9978	0.9985	YOL084W	PHM7	Protein of unknown function, expression is regulated by phosphate levels
PAS_chr1-3_0028	gi|238029138|emb|FN392319.1|	+	53292	54152	861	438.914	393.8	366.7	320.221	257.394	619.028	676.341	1	0.99	1	1	0.993	0.9977	YBR011C	IPP1	Cytoplasmic inorganic pyrophosphatase (PPase)
PAS_chr1-3_0029	gi|238029138|emb|FN392319.1|	-	54199	54912	714	28.7272	35.0327	33.0384	27.2742	15.9887	32.5534	28.4759	0.99	0.99	0.99	0.99	0.9944	0.9944	YDR007W	TRP1	Phosphoribosylanthranilate isomerase that catalyzes the third step in tryptophan biosynthesis
PAS_chr1-3_0030	gi|238029138|emb|FN392319.1|	+	55032	56006	975	43.8907	43.794	37.3201	45.3236	32.5684	55.3908	48.9474	0.98	1	1	0.99	0.9959	0.9938	YOL094C	RFC4	Subunit of heteropentameric Replication factor C (RF-C)
PAS_chr1-3_0031	gi|238029138|emb|FN392319.1|	+	56117	57874	1758	21.0658	23.7866	20.4241	20.2891	20.3661	22.8972	18.6317	0.98	0.98	1	1	0.9994	0.9972	YDR484W	VPS52	Component of the GARP (Golgi-associated retrograde protein) complex
PAS_chr1-3_0032	gi|238029138|emb|FN392319.1|	-	57876	59597	1722	71.5373	73.4086	68.2146	73.2135	59.3331	75.989	79.0648	0.99	0.99	1	1	0.9942	0.9971	YJL083W	TAX4	EH domain-containing protein
PAS_chr1-3_0033	gi|238029138|emb|FN392319.1|	+	59902	60933	1032	52.9189	34.6094	37.3191	54.7856	42.7848	67.4892	80.525	0.98	0.98	0.99	1	0.9767	0.9758	YBR034C	HMT1	Nuclear SAM-dependent mono-and asymmetric arginine dimethylating methyltransferase
PAS_chr1-3_0034	gi|238029138|emb|FN392319.1|	-	61003	62022	1020	424.991	446.678	504.543	309.698	365.033	398.7	525.296	1	1	1	1	0.9951	0.9971	YDR012W	RPL4B	Protein component of the large (60S) ribosomal subunit, nearly identical to Rpl4Ap
PAS_chr1-3_0036	gi|238029138|emb|FN392319.1|	+	64773	66368	1596	39.0247	26.802	22.3464	37.2517	37.556	60.9998	49.1922	1	1	1	1	0.9994	0.9969			Putative protein of unknown function
PAS_chr1-3_0037	gi|238029138|emb|FN392319.1|	-	66404	69256	2853	62.1675	56.6519	48.5129	61.2541	51.8095	86.4868	68.2895	0.99	0.99	0.99	0.99	0.9902	0.9898	YKR029C	SET3	Defining member of the SET3 histone deacetylase complex
PAS_chr1-3_0038	gi|238029138|emb|FN392319.1|	+	69679	70063	385	78.0527	86.1456	68.0037	78.9844	57.9922	96.7398	80.4502	0.99	0.99	0.99	0.99	0.9897	0.9897	YJL104W	PAM16	Constituent of the mitochondrial import motor associated with the presequence translocase
PAS_chr1-3_0039	gi|238029138|emb|FN392319.1|	-	70518	71642	1125	23.5271	17.9462	18.5419	21.9252	16.8966	32.0277	33.8252	1	0.96	0.99	1	0.9869	0.9832			Hypothetical protein
PAS_chr1-3_0040	gi|238029138|emb|FN392319.1|	+	71803	73392	1590	26.5852	38.0745	27.8051	22.9294	19.7985	27.4156	23.4878	0.96	0.96	0.96	0.96	0.9629	0.961	YKR023W	YKR023W	Putative protein of unknown function
PAS_chr1-3_0041	gi|238029138|emb|FN392319.1|	-	73492	75627	2136	22.8228	15.1049	12.5087	2.63463	3.0525	52.8643	50.772	0.99	1	0.99	0.98	0.9981	0.9995	YJL106W	IME2	Serine/threonine protein kinase involved in activation of meiosis
PAS_chr1-3_0043	gi|238029138|emb|FN392319.1|	+	77297	80173	2877	35.7179	30.6566	24.584	30.9732	28.7541	47.2157	52.1242	1	1	1	1	0.9993	0.9983			Pheromone-regulated protein, predicted to have 5 transmembrane segments
PAS_chr1-3_0044	gi|238029138|emb|FN392319.1|	+	80453	83500	3048	51.469	45.0601	31.6548	46.2043	54.9799	66.9689	63.9459	0.99	1	1	1	0.9977	0.997	YJL108C	PRM10	Pheromone-regulated protein, predicted to have 5 transmembrane segments
PAS_chr1-3_0045	gi|238029138|emb|FN392319.1|	+	83814	86840	3027	80.556	70.9995	66.5718	104.86	111.244	65.3478	64.3131	1	0.99	1	1	0.9993	0.9997	YJL080C	SCP160	Essential RNA-binding G protein effector of mating response pathway
PAS_chr1-3_0046	gi|238029138|emb|FN392319.1|	+	87090	88757	1668	140.703	133.078	119.44	162.454	180.127	131.922	117.198	1	0.99	1	1	0.9832	0.9934	YFR016C	YFR016C	Putative protein of unknown function
PAS_chr1-3_0047	gi|238029138|emb|FN392319.1|	-	88830	90017	1188	34.2317	34.166	31.338	36.8225	29.3481	39.1298	34.5858	0.99	1	1	1	0.9949	0.9916			Hypothetical protein
PAS_chr1-3_0048	gi|238029138|emb|FN392319.1|	+	91088	91795	708	183.18	133.353	103.355	113.653	98.9103	327.327	322.483	1	0.99	1	1	0.9944	0.9958	YDR054C	CDC34	Ubiquitin-conjugating enzyme (E2) and catalytic subunit of SCF ubiquitin-protein ligase complex
PAS_chr1-3_0049	gi|238029138|emb|FN392319.1|	-	91915	92379	465	60.101	68.6428	58.3221	51.8047	36.9978	77.0533	67.785	0.97	0.99	0.98	0.96	0.9505	0.914			Hypothetical protein
PAS_chr1-3_0050	gi|238029138|emb|FN392319.1|	+	92691	94187	1497	39.7024	34.3149	28.5141	41.8789	44.2424	48.6478	40.6162	0.99	1	1	1	0.994	0.9947	YDR052C	DBF4	Regulatory subunit of Cdc7p-Dbf4p kinase complex
PAS_chr1-3_0051	gi|238029138|emb|FN392319.1|	-	94332	94856	525	139.864	210.966	186.3	147.446	161.712	62.5791	70.1792	0.98	0.99	0.99	0.99	0.9886	0.9905	YCR106W	RDS1	Hypothetical protein
PAS_chr1-3_0052	gi|238029138|emb|FN392319.1|	-	95232	96422	1191	142.43	244.357	211.403	68.7005	95.4484	115.98	118.688	1	1	1	0.99	0.9975	0.9983	YGR286C	BIO2	Biotin synthase, catalyzes the conversion of dethiobiotin to biotin
PAS_chr1-3_0053	gi|238029138|emb|FN392319.1|	-	97347	98426	1080	45.3323	59.7485	53.565	46.8776	53.1058	29.1544	29.5424	1	1	1	1	0.9954	0.9963	YPL096W	PNG1	Conserved peptide N-glycanase required for deglycosylation of misfolded glycoproteins
PAS_chr1-3_0054	gi|238029138|emb|FN392319.1|	+	100843	103344	2502	80.1771	60.5054	63.7527	72.3069	72.263	100.565	111.67	0.99	1	1	1	0.9988	0.9964	YDR074W	TPS2	Phosphatase subunit of the trehalose-6-phosphate synthase/phosphatase complex
PAS_chr1-3_0055	gi|238029138|emb|FN392319.1|	+	103456	105018	1563	23.903	29.7242	19.1992	23.8565	18.5012	31.7485	20.3885	1	0.99	0.99	1	0.9968	0.9859	YBL019W	APN2	Class II abasic (AP) endonuclease involved in repair of DNA damage
PAS_chr1-3_0056	gi|238029138|emb|FN392319.1|	+	105118	105501	384	79.7239	73.4312	69.0573	79.9705	48.7937	116.869	90.2214	0.97	0.99	0.96	0.99	0.9818	0.9844	YGL029W	CGR1	Hypothetical protein
PAS_chr1-3_0057	gi|238029138|emb|FN392319.1|	-	105594	106461	868	116.737	98.6882	107.627	151.683	144.445	90.0863	107.892	1	0.99	0.99	1	0.9966	0.9931	YLR208W	SEC13	Component of both the Nup84 nuclear pore sub-complex and of the COPII complex
PAS_chr1-3_0058	gi|238029138|emb|FN392319.1|	+	106689	107534	846	62.562	82.0791	73.0281	37.7104	48.0539	68.923	65.5772	1	1	1	1	0.9965	0.9988			Hypothetical protein
PAS_chr1-3_0059	gi|238029138|emb|FN392319.1|	+	108281	110061	1781	110.227	83.1331	97.2684	110.193	119.297	124.353	127.118	1	1	1	1	0.9994	0.9994			Uracil permease, localized to the plasma membrane
PAS_chr1-3_0061	gi|238029138|emb|FN392319.1|	+	112860	115268	2409	138.688	93.1312	81.9347	90.2071	74.8818	254.515	237.455	1	1	1	1	0.9992	0.9992			Phosphotyrosine-specific protein phosphatase
PAS_chr1-3_0062	gi|238029138|emb|FN392319.1|	-	115336	115623	288	98.6822	40.6286	130.105	36.6905	14.6957	72.0483	297.925	0.98	0.98	0.98	0.98	0.9653	0.9792	YER074W-A	YOS1	Integral membrane protein required for ER to Golgi transport
PAS_chr1-3_0063	gi|238029138|emb|FN392319.1|	-	115746	118430	2685	46.3215	37.7497	44.8246	46.1933	42.7731	52.0597	54.3284	1	1	1	1	0.9989	0.9966	YKL073W	LHS1	Molecular chaperone of the endoplasmic reticulum lumen
PAS_chr1-3_0064	gi|238029138|emb|FN392319.1|	+	118586	120469	1884	33.6424	31.5628	35.0926	32.0729	23.0355	38.3774	41.7133	1	1	1	1	0.9989	0.9952			Hypothetical protein
PAS_chr1-3_0065	gi|238029138|emb|FN392319.1|	-	120474	121475	1002	18.6674	25.1932	19.2583	16.9702	14.681	16.5347	19.3671	1	1	0.98	0.99	0.986	0.9731	YMR055C	BUB2	Mitotic exit network regulator, forms GTPase-activating Bfa1p-Bub2p complex
PAS_chr1-3_0066	gi|238029138|emb|FN392319.1|	-	121654	124280	2627	55.311	59.1689	62.4527	58.7245	57.7694	46.2959	47.4544	1	1	1	1	0.9992	0.9996			Subunit a of vacuolar-ATPase V0 domain, one of two isoforms (Vph1p and Stv1p)
PAS_chr1-3_0067	gi|238029138|emb|FN392319.1|	+	124543	126299	1757	32.702	41.1706	34.5086	37.9422	35.0926	25.6699	21.828	1	0.99	1	1	0.9858	0.9876	YDR137W	RGP1	Subunit of a Golgi membrane exchange factor (Ric1p-Rgp1p) that catalyzes nucleotide exchange on Ypt6
PAS_chr1-3_0068	gi|238029138|emb|FN392319.1|	-	126349	127287	939	429.226	392.343	487.996	479.214	440.06	358.919	416.822	0.99	0.99	1	0.99	0.9936	0.9883	YLR340W	RPP0	Conserved ribosomal protein P0 similar to rat P0, human P0, and E. coli L10e
PAS_chr1-3_0069	gi|238029138|emb|FN392319.1|	+	127871	130462	2592	46.2713	38.8377	45.7055	47.6867	52.8075	44.6035	47.9871	1	0.98	0.99	1	0.985	0.9969	YMR266W	RSN1	Membrane protein of unknown function
PAS_chr1-3_0070	gi|238029138|emb|FN392319.1|	+	130831	131703	873	100.022	108.94	94.6657	77.5635	78.8532	127.641	112.47	0.99	1	1	1	0.9989	0.9931			Mitochondrial inorganic pyrophosphatase
PAS_chr1-3_0071	gi|238029138|emb|FN392319.1|	+	132095	136741	4647	24.863	22.5792	21.9108	22.4472	26.0777	31.2479	24.9148	0.99	1	0.99	1	0.9978	0.9877	YML103C	NUP188	Subunit of the nuclear pore complex (NPC)
PAS_chr1-3_0072	gi|238029138|emb|FN392319.1|	-	136764	139361	2598	12.4817	13.8512	14.3455	10.0202	7.01828	15.3546	14.3005	0.98	0.99	0.98	1	0.9831	0.985	YMR268C	PRP24	Splicing factor that reanneals U4 and U6 snRNPs during spliceosome recycling
PAS_chr1-3_0073	gi|238029138|emb|FN392319.1|	+	139578	140063	486	29.6513	34.2593	21.2972	29.9064	18.4057	44.3501	29.6893	0.97	0.97	0.97	0.97	0.9753	0.9712	YMR269W	TMA23	Nucleolar protein of unknown function implicated in ribosome biogenesis
PAS_chr1-3_0074	gi|238029138|emb|FN392319.1|	+	140637	142182	1546	86.4076	82.6058	78.6302	112.838	98.5839	72.4611	73.3264	1	1	1	1	0.9965	0.9972	YOR046C	DBP5	Cytoplasmic ATP-dependent RNA helicase of the DEAD-box family
PAS_chr1-3_0075	gi|238029138|emb|FN392319.1|	+	142625	142855	231	192.626	323.669	238.172	115.06	142.262	169.634	166.959	0.98	0.99	0.99	0.99	0.9943	0.9828	YDR276C	PMP3	Hypothetical protein
PAS_chr1-3_0076	gi|238029138|emb|FN392319.1|	-	143053	143220	168	359.527	268.32	471.864	335.817	203.039	332.715	545.405	0.99	0.99	0.99	0.99	0.994	0.994	YOR045W	TOM6	Hypothetical protein
PAS_chr1-3_0077	gi|238029138|emb|FN392319.1|	+	143548	144219	672	393.281	326.747	394.085	358.384	494.243	389.204	397.022	0.99	1	1	1	0.9966	0.9983	YOR052C	YOR052C	Nuclear protein of unknown function
PAS_chr1-3_0078	gi|238029138|emb|FN392319.1|	-	145989	147617	1629	9.11198	9.20831	11.0084	4.85882	3.23012	13.5771	12.789	0.96	0.99	0.97	0.95	0.9908	0.9902	YKR069W	MET1	S-adenosyl-L-methionine uroporphyrinogen III transmethylase
PAS_chr1-3_0079	gi|238029138|emb|FN392319.1|	+	147888	149204	1317	28.0405	30.5572	27.4764	22.4103	16.0508	34.8085	36.9397	0.99	1	1	0.99	0.997	0.9787	YOR051C	YOR051C	Nuclear protein that inhibits replication of Brome mosaic virus in S. cerevisiae
PAS_chr1-3_0080	gi|238029138|emb|FN392319.1|	+	149341	149974	634	38.0894	46.2645	37.6675	53.8401	37.2111	27.1596	26.3934	0.99	0.99	0.99	0.98	0.9634	0.9564	YKR068C	BET3	Hydrophilic protein that acts in conjunction with SNARE proteins
PAS_chr1-3_0081	gi|238029138|emb|FN392319.1|	-	150025	152073	2049	94.9587	72.4405	65.4145	99.5356	95.8762	118.147	118.339	1	1	1	1	0.999	0.9985	YKR067W	GPT2	Glycerol-3-phosphate/dihydroxyacetone phosphate dual substrate-specific sn-1 acyltransferase
PAS_chr1-3_0082	gi|238029138|emb|FN392319.1|	-	152732	153763	1032	84.1518	53.7171	59.9438	80.6779	64.7757	119.626	126.171	1	1	1	1	0.999	0.999	YNL263C	YIF1	Integral membrane protein
PAS_chr1-3_0083	gi|238029138|emb|FN392319.1|	+	154035	160655	6621	12.2614	9.59536	10.949	14.3117	15.4764	11.5823	11.6539	1	1	0.99	1	0.9931	0.9923	YNL262W	POL2	Catalytic subunit of DNA polymerase (II) epsilon
PAS_chr1-3_0084	gi|238029138|emb|FN392319.1|	+	160810	162201	1392	41.3472	48.0929	40.118	43.6708	40.1016	40.0974	36.0027	0.99	1	1	1	0.9885	0.995	YNL261W	ORC5	Subunit of the origin recognition complex
PAS_chr1-3_0085	gi|238029138|emb|FN392319.1|	+	162735	163640	906	48.033	66.8195	42.3763	51.9482	29.948	51.7975	45.3083	0.99	0.99	0.99	0.98	0.9625	0.9868	YHR156C	LIN1	Hypothetical protein
PAS_chr1-3_0086	gi|238029138|emb|FN392319.1|	+	163919	165469	1551	17.0792	18.5513	15.2609	16.0274	9.72042	22.2196	20.6955	1	1	1	1	0.9942	0.9903			Hypothetical protein
PAS_chr1-3_0087	gi|238029138|emb|FN392319.1|	-	165520	165801	282	62.0341	80.1382	56.7002	58.21	65.6843	51.1152	60.3566	0.98	0.92	0.99	0.99	0.9556	0.92	YNL259C	ATX1	Hypothetical protein
PAS_chr1-3_0088	gi|238029138|emb|FN392319.1|	-	165932	168136	2205	46.6421	53.6749	41.8465	48.161	43.3171	48.2191	44.6341	0.98	0.99	0.98	0.98	0.9859	0.9859	YNL258C	DSL1	Hypothetical protein
PAS_chr1-3_0089	gi|238029138|emb|FN392319.1|	+	168844	169668	825	31.158	46.3624	39.1941	26.2546	21.8794	24.0303	29.2274	1	1	0.99	1	0.9927	0.9964			Protein chaperone involved in regulation of the HSP90 and HSP70 functions
PAS_chr1-3_0090	gi|238029138|emb|FN392319.1|	-	169854	170465	612	33.9322	32.785	33.3661	26.1969	19.3638	44.2869	47.5949	0.99	0.99	0.99	0.99	0.9951	0.9951	YHR013C	ARD1	Subunit of the N-terminal acetyltransferase NatA (Nat1p, Ard1p, Nat5p)
PAS_chr1-3_0091	gi|238029138|emb|FN392319.1|	+	170783	171502	720	18.4847	20.1944	15.9358	19.512	12.4238	24.4629	18.3792	0.97	0.94	0.99	0.99	0.9889	0.9681	YDR472W	TRS31	One of 10 subunits of the transport protein particle (TRAPP) complex of the cis-Golgi
PAS_chr1-3_0092	gi|238029138|emb|FN392319.1|	+	173743	174351	609	47.7066	51.2781	55.0717	47.267	38.2046	50.5799	43.8383	0.99	1	1	1	0.9721	0.9606	YOR021C	YOR021C	Putative protein of unknown function
PAS_chr1-3_0093	gi|238029138|emb|FN392319.1|	-	174395	176539	2145	47.5717	47.1279	47.6554	55.2932	46.7259	38.357	50.2712	1	1	1	1	0.9888	0.9916	YOR022C	YOR022C	Protein with similarity to bovine phospholipase A1
PAS_chr1-3_0094	gi|238029138|emb|FN392319.1|	-	177343	178668	1326	210.524	144.372	167.37	208.369	191.216	252.165	299.651	1	1	1	0.99	0.994	0.9977	YDR148C	KGD2	Dihydrolipoyl transsuccinylase, component of the mitochondrial alpha-ketoglutarate dehydrogenase
PAS_chr1-3_0095	gi|238029138|emb|FN392319.1|	+	178973	179668	696	18.7301	9.53589	6.74398	12.6228	12.7536	42.1774	28.5471	0.99	0.98	0.98	1	0.9943	0.9986			Hypothetical protein
PAS_chr1-3_0096	gi|238029138|emb|FN392319.1|	+	179885	180232	348	280.919	225.885	204.164	489.381	384.515	196.096	185.473	1	0.99	1	0.99	0.9943	0.9914	YHR132W-A	YHR132W-A	Hypothetical protein
PAS_chr1-3_0097	gi|238029138|emb|FN392319.1|	-	180337	181218	882	119.486	154.587	128.541	103.579	102.145	109.742	118.321	0.99	0.99	1	1	0.9977	0.9909	YHR133C	NSG1	Hypothetical protein
PAS_chr1-3_0098	gi|238029138|emb|FN392319.1|	-	181424	184027	2604	66.9171	71.1002	69.2514	59.3531	42.7419	88.1628	70.8934	1	1	1	1	0.9973	0.9977			DNA binding component of the SBF complex (Swi4p-Swi6p), a transcriptional activator
PAS_chr1-3_0099	gi|238029138|emb|FN392319.1|	+	185647	187506	1860	81.3307	57.7936	53.5123	100.617	97.2423	96.1004	82.7193	0.98	0.99	1	1	0.9978	0.9995	YDR146C	SWI5	Transcription factor that activates transcription of genes
PAS_chr1-3_0100	gi|238029138|emb|FN392319.1|	-	187594	193169	5576	24.6336	17.2339	19.8553	19.1013	27.2839	34.9475	29.3795	0.99	0.99	1	1	0.9946	0.9976	YLR305C	STT4	Phosphatidylinositol-4-kinase that functions in the Pkc1p protein kinase pathway
PAS_chr1-3_0101	gi|238029138|emb|FN392319.1|	-	193424	194230	807	152.063	118.003	123.779	141.043	116.186	201.174	212.191	0.99	0.99	1	0.99	0.9986	0.9986	YPR016C	TIF6	Constituent of 66S pre-ribosomal particles, has similarity to human translation initiation factor 6
PAS_chr1-3_0102	gi|238029138|emb|FN392319.1|	-	194413	197124	2712	303.994	144.544	175.413	297.704	785.998	190.745	229.561	1	1	1	1	0.9989	0.9989	YLL026W	HSP104	Heat shock protein that cooperates with Ydj1p (Hsp40) and Ssa1p (Hsp70)
PAS_chr1-3_0104	gi|238029138|emb|FN392319.1|	+	198799	201141	2343	892.866	609.731	700.122	673.273	966.857	1032.73	1374.48	1	1	1	1	0.9991	0.9991	YLR304C	ACO1	Aconitase, required for the tricarboxylic acid (TCA) cycle and also independently required for mitoc
PAS_chr1-3_0105	gi|238029138|emb|FN392319.1|	+	203763	205481	1719	42.3765	40.2164	36.384	50.6959	48.1509	40.1194	38.6924	1	1	1	1	0.9994	0.9994	YDL216C	RRI1	Catalytic subunit of the COP9 signalosome (CSN) complex
PAS_chr1-3_0106	gi|238029138|emb|FN392319.1|	+	205797	207935	2139	50.0795	56.748	52.6842	41.7921	37.0492	57.2645	54.9394	1	1	1	1	0.9995	0.9972	YNL183C	NPR1	Protein kinase
PAS_chr1-3_0107	gi|238029138|emb|FN392319.1|	-	208001	208438	438	42.6387	31.7949	30.5923	25.6504	20.5794	63.6247	83.5905	0.96	0.99	0.98	0.99	0.9977	0.9909	YNL185C	MRPL19	Mitochondrial ribosomal protein of the large subunit
PAS_chr1-3_0108	gi|238029138|emb|FN392319.1|	-	208598	210637	2040	67.917	60.7619	56.5192	26.9709	27.6887	116.795	118.767	1	1	1	1	0.9985	0.9995	YNL186W	UBP10	Ubiquitin-specific protease that deubiquitinates ubiquitin-protein moieties
PAS_chr1-3_0109	gi|238029138|emb|FN392319.1|	-	210784	212109	1326	31.66	26.3572	31.0416	23.4184	19.1682	46.157	43.8173	0.99	0.99	0.99	0.99	0.9985	0.997	YNL181W	YNL181W	Putative oxidoreductase
PAS_chr1-3_0110	gi|238029138|emb|FN392319.1|	+	212238	213680	1443	10.2924	9.46473	10.2589	10.1005	5.88192	12.0388	14.0097	0.99	1	0.99	1	0.9951	0.9965	YNL182C	IPI3	Essential component of the Rix1 complex (Rix1p, Ipi1p, Ipi3p)
PAS_chr1-3_0111	gi|238029138|emb|FN392319.1|	-	213708	214097	390	12.7085	14.4603	18.3103	9.70627	9.73767	9.69236	14.3439	0.98	0.95	0.98	0.99	0.941	0.9487			Hypothetical protein
PAS_chr1-3_0112	gi|238029138|emb|FN392319.1|	+	214185	214829	645	41.3755	44.193	43.6633	32.9224	11.4211	65.1513	50.902	0.97	0.99	1	0.99	0.986	0.9984	YDL213C	NOP6	Putative RNA-binding protein implicated in ribosome biogenesis
PAS_chr1-3_0113	gi|238029138|emb|FN392319.1|	-	214954	215715	762	190.23	136.741	114.826	130.676	93.372	338.591	327.172	0.98	1	0.98	1	0.9777	0.9987			Small rho-like GTPase, essential for establishment and maintenance of cell polarity
PAS_chr1-3_0114	gi|238029138|emb|FN392319.1|	+	217553	221934	4382	27.2245	23.5583	23.6359	30.0587	28.667	30.8346	26.5923	1	1	1	1	0.9984	0.9982			Protein required for beta-1,6 glucan biosynthesis
PAS_chr1-3_0115	gi|238029138|emb|FN392319.1|	+	222375	223106	732	449.319	340.193	564.064	315.758	320.037	446.188	709.676	1	1	0.99	1	0.9973	0.9986	YNL178W	RPS3	Protein component of the small (40S) ribosomal subunit
PAS_chr1-3_0116	gi|238029138|emb|FN392319.1|	+	223276	224018	743	196.069	176.34	145.868	261.029	245.132	177.255	170.791	1	1	1	1	0.9942	0.9956	YDL212W	SHR3	Endoplasmic reticulum packaging chaperone
PAS_chr1-3_0117	gi|238029138|emb|FN392319.1|	+	224173	224477	305	270.917	359.503	298.879	281.969	324.767	169.732	190.651	1	0.99	1	0.99	0.9833	0.9833			Hypothetical protein
PAS_chr1-3_0118	gi|238029138|emb|FN392319.1|	-	224540	225406	867	95.2564	109.207	96.7553	109.527	85.0721	83.6263	87.3506	0.94	0.95	1	1	0.9942	0.9954	YNL177C	MRPL22	Mitochondrial ribosomal protein of the large subunit
PAS_chr1-3_0119	gi|238029138|emb|FN392319.1|	+	225743	226312	570	256.105	428.601	307.853	260.602	221.351	169.318	148.906	1	1	1	1	0.9982	0.9982			Protein of unknown function, has homology to kinase Snf7p
PAS_chr1-3_0120	gi|238029138|emb|FN392319.1|	-	226504	227715	1212	46.56	63.307	57.6945	31.6506	30.6168	46.8156	49.2757	1	1	1	1	0.9967	0.9967			Hypothetical protein
PAS_chr1-3_0121	gi|238029138|emb|FN392319.1|	-	227926	229083	1158	38.2445	35.8462	38.0394	32.0777	27.2833	50.9434	45.2768	0.99	0.99	1	0.98	0.9793	0.9948	YNL175C	NOP13	Protein of unknown function, localizes to the nucleolus and nucleoplasm
PAS_chr1-3_0122	gi|238029138|emb|FN392319.1|	+	229631	231142	1512	170.66	116.843	123.007	165.372	188.514	195.427	234.798	1	1	1	1	0.9974	0.9987	YKL035W	UGP1	UDP-glucose pyrophosphorylase (UGPase), catalyses the reversible formation of UDP-Glc
PAS_chr1-3_0123	gi|238029138|emb|FN392319.1|	-	231199	232068	870	26.8792	27.7368	26.6531	30.8997	23.9032	27.8255	24.2568	0.96	0.99	0.99	1	0.9609	0.9954	YOR287C	YOR287C	Putative protein of unknown function
PAS_chr1-3_0124	gi|238029138|emb|FN392319.1|	+	232220	232510	291	28.5962	31.6405	40.3938	34.921	26.5727	16.3063	21.7428	0.97	0.98	0.99	0.99	0.9691	0.9588	YMR225C	MRPL44	Mitochondrial ribosomal protein of the large subunit
PAS_chr1-3_0125	gi|238029138|emb|FN392319.1|	-	232600	233496	897	40.8566	48.4576	45.7086	45.0898	28.4887	39.675	37.72	1	0.99	1	1	0.9978	0.99	YOR288C	MPD1	Member of the protein disulfide isomerase (PDI) family
PAS_chr1-3_0126	gi|238029138|emb|FN392319.1|	+	233895	235595	1701	181.933	209.412	169.552	162.539	156.001	218.701	175.391	0.99	0.99	0.99	1	0.9947	0.9912	YER040W	GLN3	Transcriptional activator of genes regulated by nitrogen catabolite repression (NCR)
PAS_chr1-3_0127	gi|238029138|emb|FN392319.1|	+	235795	237021	1227	47.9584	65.2533	49.9595	42.3338	38.1481	50.8971	41.1585	1	0.99	1	1	0.9959	0.9976			Hypothetical protein
PAS_chr1-3_0128	gi|238029138|emb|FN392319.1|	+	237162	238673	1512	128.406	150.234	139.989	148.784	148.917	88.5643	93.95	0.99	0.99	1	1	0.9881	0.9914	YFR044C	DUG1	Probable di-and tri-peptidase
PAS_chr1-3_0129	gi|238029138|emb|FN392319.1|	+	238764	239690	927	24.4458	31.701	20.9462	24.0209	24.8767	24.9867	20.1433	1	0.99	1	0.99	0.9946	0.9946			Hypothetical protein
PAS_chr1-3_0130	gi|238029138|emb|FN392319.1|	+	239825	240685	861	73.8313	88.2685	63.3688	90.212	83.619	59.2686	58.2512	0.99	0.99	0.99	1	0.9977	0.9954	YGL224C	SDT1	Pyrimidine nucleotidase
PAS_chr1-3_0131	gi|238029138|emb|FN392319.1|	-	240682	242094	1413	37.5403	38.6084	34.0421	46.8612	55.9717	26.4956	23.2628	1	1	1	1	0.9943	0.9795			Hypothetical protein
PAS_chr1-3_0132	gi|238029138|emb|FN392319.1|	-	242307	242726	420	39.5791	41.4697	45.2761	50.3666	29.0873	38.2981	32.9769	0.99	0.97	1	1	0.9976	0.9952			Hypothetical protein
PAS_chr1-3_0133	gi|238029138|emb|FN392319.1|	-	243019	243594	576	74.3407	72.5986	70.7638	120.861	83.7656	49.4285	48.6271	1	1	1	1	0.9774	0.9722			Hypothetical protein
PAS_chr1-3_0134	gi|238029138|emb|FN392319.1|	+	243974	244873	900	54.4073	56.9067	47.8296	50.0003	30.6306	82.3919	58.6848	1	1	1	1	0.9956	0.9956	YFR041C	ERJ5	Type I membrane protein with a J domain is required to preserve the folding capacity of the ER
PAS_chr1-3_0135	gi|238029138|emb|FN392319.1|	-	244941	247916	2976	80.178	75.4906	71.9725	96.5761	80.9943	82.7501	73.2843	1	1	1	1	0.9993	0.9997			Protein that forms a complex with the Sit4p protein phosphatase
PAS_chr1-3_0136	gi|238029138|emb|FN392319.1|	+	248240	250629	2390	122.975	119.163	116.856	140.779	134.003	118.549	108.499	1	1	1	1	0.9961	0.9987	YGL228W	SHE10	Hypothetical protein
PAS_chr1-3_0137	gi|238029138|emb|FN392319.1|	-	250709	251665	957	42.1044	48.7869	40.9984	44.4204	38.3446	42.0198	38.0561	0.99	0.99	0.99	1	0.9927	0.9937	YNL315C	ATP11	Molecular chaperone
PAS_chr1-3_0138	gi|238029138|emb|FN392319.1|	+	251923	253193	1271	28.1663	32.1291	23.319	33.3859	30.1431	27.2755	22.7451	1	1	0.99	0.99	0.995	0.9925			Alpha-1,2-mannosyltransferase involved in O-and N-linked protein glycosylation
PAS_chr1-3_0140	gi|238029138|emb|FN392319.1|	+	253340	253855	516	44.1469	58.0058	40.0306	60.5527	42.0171	32.5033	31.7719	0.97	0.96	1	1	0.9695	0.9608	YLR170C	APS1	Small subunit of the clathrin-associated adaptor complex AP-1
PAS_chr1-3_0141	gi|238029138|emb|FN392319.1|	+	254890	256872	1983	47.1219	50.1654	49.7884	57.4012	45.49	42.2206	37.6658	0.99	1	1	1	0.9914	0.996	YER113C	TMN3	Protein with a role in cellular adhesion and filamentous growth
PAS_chr1-3_0142	gi|238029138|emb|FN392319.1|	+	257076	257444	369	104.009	124.241	64.2541	111.638	80.7228	139.165	104.031	0.99	0.99	0.99	0.99	0.9837	0.9892	YER112W	LSM4	Lsm (Like Sm) protein
PAS_chr1-3_0143	gi|238029138|emb|FN392319.1|	-	257546	266264	8719	15.9785	11.9343	13.937	17.2461	22.7959	15.6206	14.3369	0.98	0.99	0.99	1	0.9968	0.9944	YBL088C	TEL1	Protein kinase primarily involved in telomere length regulation
PAS_chr1-3_0144	gi|238029138|emb|FN392319.1|	+	267473	268054	582	36.0277	39.221	33.087	34.7471	28.6953	42.6313	37.7847	0.99	0.98	1	0.99	0.9863	0.9931	YER116C	SLX8	Hypothetical protein
PAS_chr1-3_0145	gi|238029138|emb|FN392319.1|	+	268252	268911	660	64.7101	67.544	56.7731	68.3662	58.5113	64.5236	72.5425	1	0.99	1	1	0.9985	0.9955			Hypothetical protein
PAS_chr1-3_0146	gi|238029138|emb|FN392319.1|	+	269012	270202	1191	30.4622	37.9131	29.0359	21.5348	15.5975	42.5089	36.1831	1	1	1	1	0.9933	0.9966			Hypothetical protein
PAS_chr1-3_0147	gi|238029138|emb|FN392319.1|	+	270532	273357	2826	46.6818	39.8166	47.0315	51.5173	43.5534	50.1311	48.041	1	1	1	1	0.9996	0.9989	YER114C	BOI2	Protein implicated in polar growth, functionally redundant with Boi1p
PAS_chr1-3_0148	gi|238029138|emb|FN392319.1|	-	273407	275488	2082	32.2019	32.5228	26.7261	34.6815	36.1955	35.3457	27.74	1	1	1	1	0.9904	0.9971	YBL084C	CDC27	Subunit of the Anaphase-Promoting Complex/Cyclosome (APC/C)
PAS_chr1-3_0149	gi|238029138|emb|FN392319.1|	-	275739	276616	878	106.176	95.2567	73.6961	98.3831	79.6543	155.177	134.89	0.99	0.95	0.99	0.99	0.9927	0.9903	YER118C	SHO1	Transmembrane osmosensor
PAS_chr1-3_0150	gi|238029138|emb|FN392319.1|	+	276804	282331	5528	52.4563	40.0014	43.5276	57.6681	67.564	55.622	50.3544	1	1	1	1	0.996	0.9985	YGR184C	UBR1	Ubiquitin-protein ligase (E3)
PAS_chr1-3_0151	gi|238029138|emb|FN392319.1|	-	282388	285638	3251	14.1464	12.4752	16.48	9.40104	7.62588	20.8946	18.0017	0.99	0.99	0.99	1	0.9922	0.9969	YJR041C	URB2	Nucleolar protein required for normal metabolism of the rRNA primary transcript
PAS_chr1-3_0152	gi|238029138|emb|FN392319.1|	+	286111	286944	834	142.041	203.964	180.772	134.929	129.311	101.545	101.724	1	1	1	1	0.9976	0.9976			Hypothetical protein
PAS_chr1-3_0153	gi|238029138|emb|FN392319.1|	-	287291	288897	1607	500.257	725.349	1031.82	571.75	471.307	100.177	101.137	1	1	1	1	0.9993	0.9987	YGL186C	TPN1	Plasma membrane pyridoxine (vitamin B6) transporter
PAS_chr1-3_0154	gi|238029138|emb|FN392319.1|	+	290046	291266	1221	30.8524	29.0951	32.4296	33.3736	35.0941	28.4224	26.6997	1	0.99	1	1	0.9959	0.9959			Hypothetical protein
PAS_chr1-3_0155	gi|238029138|emb|FN392319.1|	-	291287	292912	1626	96.7194	107.896	82.4073	97.0819	87.9509	109.337	95.6438	1	1	1	1	0.9957	0.9963	YPL184C	MRN1	Putative RNA binding protein
PAS_chr1-3_0156	gi|238029138|emb|FN392319.1|	-	294882	295748	867	70.4874	95.7553	82.087	73.3138	63.936	55.1015	52.7307	1	0.98	1	1	0.9839	0.9942	YDL052C	SLC1	1-acyl-sn-gylcerol-3-phosphate acyltransferase
PAS_chr1-3_0157	gi|238029138|emb|FN392319.1|	+	295970	296479	510	32.1544	31.3683	34.061	50.5679	32.0287	21.5258	23.3751	0.93	0.93	0.99	0.92	0.9745	0.9922	YOL149W	DCP1	Subunit of the Dcp1p-Dcp2p decapping enzyme complex
PAS_chr1-3_0158	gi|238029138|emb|FN392319.1|	+	296677	296964	288	73.5821	35.0851	121.04	163.242	40.1825	24.4028	57.5406	0.99	0.97	0.97	0.97	0.9658	0.953	YDR379C-A	YDR379C-A	Hypothetical protein identified by homology
PAS_chr1-3_0159	gi|238029138|emb|FN392319.1|	-	297025	299673	2649	82.9935	82.2894	82.6138	92.2208	95.0688	74.8851	70.8833	0.99	1	1	1	0.9951	0.9966	YOR127W	RGA1	GTPase-activating protein for the polarity-establishment protein Cdc42p
PAS_chr1-3_0160	gi|238029138|emb|FN392319.1|	+	300197	302074	1878	137.96	173.68	153.145	147.285	137.96	111.003	104.688	1	1	1	1	0.9995	0.9989	YPL222W	FMP40	Putative protein of unknown function
PAS_chr1-3_0161	gi|238029138|emb|FN392319.1|	-	302251	302719	469	46.5743	48.9406	51.7814	47.7411	40.4229	44.2444	46.3156	0.99	0.98	0.99	0.99	0.9424	0.9799	YIL004C	BET1	Type II membrane protein required for vesicular transport
PAS_chr1-3_0162	gi|238029138|emb|FN392319.1|	+	302957	303757	801	78.7241	109.393	111.038	64.1156	50.5822	69.833	67.3829	1	1	1	1	0.9975	0.9938	YIL003W	CFD1	Highly conserved, iron-sulfur cluster binding protein localized in the cytoplasm
PAS_chr1-3_0163	gi|238029138|emb|FN392319.1|	+	304872	305927	1056	24.7835	38.9817	29.9746	21.144	20.1696	19.7257	18.7056	1	1	1	1	0.9877	0.9972	YEL004W	YEA4	Uridine diphosphate-N-acetylglucosamine (UDP-GlcNAc) transporter
PAS_chr1-3_0164	gi|238029138|emb|FN392319.1|	+	306287	307342	1056	34.6721	35.2034	33.5077	27.8533	28.1854	41.0127	42.2702	0.98	0.97	1	1	0.9962	0.9953	YMR010W	YMR010W	Putative protein of unknown function
PAS_chr1-3_0165	gi|238029138|emb|FN392319.1|	-	307411	308442	1032	618.303	540.814	461.668	725.689	759.463	647.889	574.292	1	1	1	1	0.999	0.999	YEL007W	YEL007W	Putative protein of unknown function
PAS_chr1-3_0166	gi|238029138|emb|FN392319.1|	-	309211	310680	1470	37.4437	26.1763	22.4333	31.9482	40.1215	48.4744	55.5083	1	1	1	1	0.9986	0.9966			Hypothetical protein
PAS_chr1-3_0167	gi|238029138|emb|FN392319.1|	+	311162	313192	2031	11.2888	11.7869	9.32334	9.11983	6.9275	15.7209	14.8546	0.99	0.99	0.98	0.99	0.9916	0.9985	YOR017W	PET127	Protein with a role in 5'-end processing of mitochondrial RNAs
PAS_chr1-3_0168	gi|238029138|emb|FN392319.1|	+	313396	318975	5580	34.0015	26.3392	28.6147	38.4073	41.967	36.5304	32.1502	0.99	0.99	0.99	1	0.9998	0.9928	YNL242W	ATG2	Peripheral membrane protein required for vesicle formation
PAS_chr1-3_0169	gi|238029138|emb|FN392319.1|	-	319065	319877	813	180.79	109.996	103.478	48.2795	36.9475	401.091	384.948	1	1	1	1	0.9975	0.9988			Hypothetical protein
PAS_chr1-3_0170	gi|238029138|emb|FN392319.1|	+	322529	323452	924	27.233	30.0601	28.4821	22.9596	13.3948	35.5998	32.9017	0.95	0.96	0.96	0.99	0.9329	0.9903	YDR253C	MET32	Zinc-finger DNA-binding protein
PAS_chr1-3_0171	gi|238029138|emb|FN392319.1|	+	323627	324331	705	52.8727	82.3331	65.6115	65.553	47.3778	32.2274	24.1332	1	1	1	1	0.9915	0.9943			Hypothetical protein
PAS_chr1-3_0172	gi|238029138|emb|FN392319.1|	+	324475	324960	486	535.685	512.073	653.445	595.753	481.419	420.582	550.84	0.99	0.99	1	1	0.9918	0.9938	YPL037C	EGD1	Subunit beta1 of the nascent polypeptide-associated complex (NAC) involved in protein targeting
PAS_chr1-3_0173	gi|238029138|emb|FN392319.1|	-	326028	328487	2460	80.8037	74.1705	71.6091	80.7499	68.3912	97.2304	92.6709	1	1	1	1	0.9992	0.9972	YDR251W	PAM1	Protein of unknown function, mutant phenotype suggests a potential role in vacuolar function
PAS_chr1-3_0174	gi|238029138|emb|FN392319.1|	-	329272	330336	1065	48.6953	34.3655	41.6625	32.3698	20.4073	81.823	81.5437	0.99	1	1	0.99	0.9981	0.9981	YMR214W	SCJ1	One of several homologs of bacterial chaperone DnaJ, located in the ER lumen
PAS_chr1-3_0175	gi|238029138|emb|FN392319.1|	+	330636	331979	1344	11.1677	13.6158	10.8952	10.7692	12.1367	9.48476	10.1043	1	1	1	0.99	0.994	0.9963	YMR211W	DML1	Essential protein involved in mtDNA inheritance
PAS_chr1-3_0176	gi|238029138|emb|FN392319.1|	+	332103	332474	372	12.6704	14.6443	15.206	15.6176	14.5138	6.81026	9.23021	0.93	0.98	0.99	0.99	0.9409	0.9274			Hypothetical protein
PAS_chr1-3_0177	gi|238029138|emb|FN392319.1|	+	332778	333800	1023	33.9648	31.7263	35.4513	22.3801	17.8683	45.6769	50.686	1	0.99	0.99	0.99	0.9902	0.9961			Hypothetical protein
PAS_chr1-3_0178	gi|238029138|emb|FN392319.1|	-	333805	334314	510	30.5938	31.5939	26.7454	19.5286	14.6686	50.8576	40.1688	0.96	0.99	0.99	0.97	0.9902	0.9745	YOR252W	TMA16	Protein of unknown function that associates with ribosomes
PAS_chr1-3_0179	gi|238029138|emb|FN392319.1|	+	334505	334930	426	149.667	172.998	135.893	151.538	136.46	151.318	149.793	0.99	1	1	1	0.9883	0.993	YOR276W	CAF20	Hypothetical protein
PAS_chr1-3_0180	gi|238029138|emb|FN392319.1|	-	335028	337223	2196	60.5164	61.4768	55.9022	63.1258	57.1837	63.7621	61.6475	0.97	0.97	1	1	0.9991	0.9982	YMR212C	EFR3	Non-essential protein of unknown function
PAS_chr1-3_0181	gi|238029138|emb|FN392319.1|	-	337444	341799	4356	33.6891	33.2295	36.0197	35.021	33.2398	33.0769	31.5479	1	1	1	1	0.9989	0.9991	YJR138W	IML1	Protein of unknown function
PAS_chr1-3_0182	gi|238029138|emb|FN392319.1|	+	341956	343878	1923	34.377	36.1496	30.4797	42.2967	32.7877	34.2741	30.2743	1	0.98	1	1	0.9979	0.9974	YMR213W	CEF1	Essential splicing factor
PAS_chr1-3_0183	gi|238029138|emb|FN392319.1|	-	343920	348086	4167	47.2245	45.0112	43.8632	48.4045	58.1741	45.6751	42.2188	1	1	0.99	1	0.9959	0.9964	YDR301W	CFT1	RNA-binding subunit of the mRNA cleavage and polyadenylation factor
PAS_chr1-3_0184	gi|238029138|emb|FN392319.1|	+	348309	350630	2322	31.4731	33.4901	25.8642	31.2102	31.5184	33.8745	32.8812	1	1	1	1	0.9983	0.9991	YOR275C	RIM20	Protein involved in proteolytic activation of Rim101p in response to alkaline pH
PAS_chr1-3_0185	gi|238029138|emb|FN392319.1|	-	350617	351984	1368	24.1933	23.0521	20.0004	22.803	30.2861	27.8669	21.1514	0.97	0.99	0.99	0.99	0.989	0.9905	YOR274W	MOD5	Delta 2-isopentenyl pyrophosphate:tRNA isopentenyl transferase
PAS_chr1-3_0186	gi|238029138|emb|FN392319.1|	+	352171	353154	984	37.8601	51.6979	64.621	26.4764	24.2494	27.2991	32.8167	0.99	0.99	0.99	0.99	0.9898	0.9909	YOR271C	FSF1	Putative protein, predicted to be an alpha-isopropylmalate carrier
PAS_chr1-3_0187	gi|238029138|emb|FN392319.1|	-	353182	354477	1296	22.4427	18.3171	21.6095	29.1747	28.68	17.6782	19.1969	0.99	1	0.98	1	0.9855	0.9968	YMR208W	ERG12	Mevalonate kinase, acts in the biosynthesis of isoprenoids and sterols, including ergosterol
PAS_chr1-3_0188	gi|238029138|emb|FN392319.1|	+	354846	356198	1353	34.0458	23.3077	30.4814	15.7396	16.7736	61.2854	56.687	1	0.99	1	0.99	0.9956	0.9956	YOR272W	YTM1	Constituent of 66S pre-ribosomal particles, required for maturation of the large ribosomal subunit
PAS_chr1-3_0189	gi|238029138|emb|FN392319.1|	-	356233	357447	1215	25.9468	29.5545	33.3161	21.3426	19.7896	24.6242	27.0538	0.99	1	1	0.99	0.9967	0.9975	YMR209C	YMR209C	Putative protein of unknown function
PAS_chr1-3_0190	gi|238029138|emb|FN392319.1|	+	357578	358006	429	18.5682	21.2836	21.228	17.0343	14.7185	17.8099	19.3351	0.97	0.99	0.98	0.99	0.993	0.9907	YPL148C	PPT2	Hypothetical protein
PAS_chr1-3_0191	gi|238029138|emb|FN392319.1|	-	358071	359651	1581	119.413	144.674	138.852	91.9994	96.1841	115.841	128.926	0.96	0.96	0.96	0.96	0.9546	0.9553	YMR217W	GUA1	GMP synthase, an enzyme that catalyzes the second step in the biosynthesis of GMP from IMP
PAS_chr1-3_0192	gi|238029138|emb|FN392319.1|	+	359951	360889	939	47.3444	50.9886	52.5935	54.4341	46.3888	40.3415	39.3198	0.99	0.99	1	1	0.9894	0.9947	YKL019W	RAM2	Alpha subunit of both the farnesyltransferase and type I geranylgeranyltransferase
PAS_chr1-3_0193	gi|238029138|emb|FN392319.1|	+	360974	361957	984	27.6706	27.5644	27.2346	33.9647	29.1783	26.4	21.6818	1	0.99	0.99	0.99	0.9929	0.9949	YIR026C	YVH1	Protein phosphatase
PAS_chr1-3_0194	gi|238029138|emb|FN392319.1|	-	363027	364304	1278	22.2043	26.0263	22.947	18.8491	19.7271	20.8617	24.8145	0.99	0.99	0.99	0.99	0.9945	0.9914	YPL172C	COX10	Heme A:farnesyltransferase
PAS_chr1-3_0195	gi|238029138|emb|FN392319.1|	-	364618	365625	1008	219.024	236.388	187.018	295.452	228.527	193.724	173.037	1	1	1	1	0.998	0.998	YOR261C	RPN8	Essential, non-ATPase regulatory subunit of the 26S proteasome
PAS_chr1-3_0197	gi|238029138|emb|FN392319.1|	-	367154	368302	1149	50.8008	57.496	56.3887	53.7876	50.7928	44.9728	41.3671	0.99	1	1	0.98	0.9704	0.9878	YOR262W	YOR262W	Protein of unknown function required for establishment of sister chromatid cohesion
PAS_chr1-3_0198	gi|238029138|emb|FN392319.1|	+	368486	370294	1809	44.77	39.1911	33.2432	35.954	25.2173	67.6218	67.3927	1	1	1	1	0.9983	0.9934	YFL023W	BUD27	Hypothetical protein
PAS_chr1-3_0199	gi|238029138|emb|FN392319.1|	-	370881	372110	1230	24.1266	23.5228	20.8309	28.4663	25.3749	23.6047	22.9599	1	0.99	1	1	0.9984	0.9959			Hypothetical protein
PAS_chr1-3_0200	gi|238029138|emb|FN392319.1|	-	372861	373796	936	18.9844	18.8951	12.8155	21.7786	19.6269	21.9539	18.8367	0.96	0.99	0.99	0.98	0.969	0.9904			Hypothetical protein
PAS_chr1-3_0201	gi|238029138|emb|FN392319.1|	+	374601	376433	1833	37.1106	30.2224	31.6042	35.3839	39.7519	42.9114	42.7897	1	1	1	1	0.9929	0.9842			Hypothetical protein
PAS_chr1-3_0202	gi|238029138|emb|FN392319.1|	+	376933	378369	1437	131.289	140.188	146.541	127.318	121.998	119.436	132.252	0.98	1	0.99	0.98	0.9896	0.9868	YLR378C	SEC61	Essential subunit of Sec61 complex (Sec61p, Sbh1p, and Sss1p)
PAS_chr1-3_0203	gi|238029138|emb|FN392319.1|	-	378944	380332	1389	133.612	106.392	76.0481	95.7791	67.8259	224.95	230.676	1	1	1	1	0.9971	0.9993			Hypothetical protein
PAS_chr1-3_0204	gi|238029138|emb|FN392319.1|	+	380877	382112	1236	50.8226	53.7283	50.9265	56.651	47.6803	45.3209	50.6287	0.99	1	0.99	1	0.9927	0.9976			Putative protein of unknown function with strong similarity to alanyl-tRNA synthases from Eubacteria
PAS_chr1-3_0205	gi|238029138|emb|FN392319.1|	-	382190	383221	1032	42.5681	42.5648	33.7816	49.4699	44.6026	40.9144	44.0757	1	1	1	1	0.9952	0.999	YBR138C	YBR138C	Hypothetical protein
PAS_chr1-3_0206	gi|238029138|emb|FN392319.1|	-	383439	385151	1713	27.2274	29.1594	23.2792	25.8208	24.4936	32.2784	28.3327	0.99	0.99	1	1	0.9947	0.9988	YMR088C	VBA1	Permease of basic amino acids in the vacuolar membrane
PAS_chr1-3_0207	gi|238029138|emb|FN392319.1|	-	385335	386378	1044	21.3161	19.4393	18.6756	20.3981	20.752	24.5746	24.0572	0.99	0.98	0.99	1	0.9962	0.9799	YDR267C	CIA1	Essential protein involved in assembly of cytosolic and nuclear iron-sulfur proteins
PAS_chr1-3_0208	gi|238029138|emb|FN392319.1|	+	386517	388001	1485	40.8008	38.9324	32.6618	36.3829	32.2752	59.7373	44.8154	0.99	1	1	1	0.9966	0.998	YOR037W	CYC2	Mitochondrial peripheral inner membrane protein
PAS_chr1-3_0209	gi|238029138|emb|FN392319.1|	+	388190	389002	813	37.4093	42.7054	44.0163	45.1671	34.4994	31.1614	26.9065	0.95	0.96	1	1	0.9569	0.9557	YOR036W	PEP12	Target membrane receptor (t-SNARE)
PAS_chr1-3_0210	gi|238029138|emb|FN392319.1|	+	389319	389741	423	130.599	170.598	153.549	113.227	109.034	113.509	123.676	1	1	1	1	0.9953	0.9953			Hypothetical protein
PAS_chr1-3_0211	gi|238029138|emb|FN392319.1|	-	389860	390987	1128	43.9383	43.6697	40.2959	47.8259	45.3902	45.9526	40.4955	1	1	1	1	0.9982	0.9956	YHR068W	DYS1	Deoxyhypusine synthase, catalyzes formation of deoxyhypusine
PAS_chr1-3_0212	gi|238029138|emb|FN392319.1|	-	391121	392590	1470	128.244	222.799	237.761	57.5067	58.9216	87.1829	105.295	1	1	1	1	0.9993	0.998			Lanosterol 14-alpha-demethylase
PAS_chr1-3_0213	gi|238029138|emb|FN392319.1|	-	392782	394197	1416	19.816	29.8026	18.4441	14.6819	13.1999	25.9567	16.8107	0.99	1	0.99	1	0.9929	0.9972			Protein kinase
PAS_chr1-3_0215	gi|238029138|emb|FN392319.1|	+	394737	396632	1896	49.9256	138.989	30.681	24.0973	16.6394	42.6309	46.516	1	0.99	1	1	0.9989	0.9963			Polyamine transport protein specific for spermine
PAS_chr1-3_0216	gi|238029138|emb|FN392319.1|	+	396823	399285	2463	48.0568	41.4793	43.4571	48.7378	44.2599	55.348	55.0586	1	1	0.99	1	0.9927	0.9959	YBL101C	ECM21	Non-essential protein of unknown function
PAS_chr1-3_0217	gi|238029138|emb|FN392319.1|	-	399372	400175	804	65.1761	31.9223	35.4775	35.3498	28.4548	136.194	123.658	1	1	1	1	0.9988	0.9988	YBR185C	MBA1	Protein involved in assembly of mitochondrial respiratory complexes
PAS_chr1-3_0218	gi|238029138|emb|FN392319.1|	+	401261	402358	1098	103.131	79.139	80.3822	118.619	74.6128	126.645	139.388	1	1	1	1	0.9982	0.9982	YPL057C	SUR1	Probable catalytic subunit of a mannosylinositol phosphorylceramide (MIPC) synthase
PAS_chr1-3_0219	gi|238029138|emb|FN392319.1|	-	402413	403903	1491	32.189	41.2716	32.5303	37.8386	34.0786	24.4892	22.9256	0.99	1	1	0.99	0.9946	0.996	YOR070C	GYP1	Cis-golgi GTPase-activating protein (GAP)
PAS_chr1-3_0220	gi|238029138|emb|FN392319.1|	+	404112	405281	1170	28.7326	26.9532	27.2254	17.5613	15.2127	38.3226	47.1206	0.94	0.95	0.95	0.96	0.9761	0.8701	YKR080W	MTD1	NAD-dependent 5,10-methylenetetrahydrafolate dehydrogenase
PAS_chr1-3_0221	gi|238029138|emb|FN392319.1|	-	405553	408720	3168	28.8825	28.8094	30.3291	26.1281	28.4238	28.9158	30.6888	0.99	0.99	1	1	0.9896	0.9927	YDR159W	SAC3	Nuclear pore-associated protein, forms a complex with Thp1p
PAS_chr1-3_0222	gi|238029138|emb|FN392319.1|	+	409074	412721	3648	29.5036	24.7085	27.3837	31.3987	34.853	31.0298	27.6481	1	1	1	0.99	0.9975	0.9997	YDR128W	MTC5	Putative protein of unknown function
PAS_chr1-3_0225	gi|238029138|emb|FN392319.1|	-	414994	420189	5196	17.6842	16.1696	16.9243	16.4796	17.1538	20.5631	18.8149	0.99	1	1	1	0.9996	0.9987			Catalytic subunit of 1,3-beta-D-glucan synthase
PAS_chr1-3_0226	gi|238029138|emb|FN392319.1|	+	420955	422571	1617	266.164	156.042	190.368	138.647	170.84	479.746	461.34	1	1	1	1	0.9988	0.9981	YMR307W	GAS1	Beta-1,3-glucanosyltransferase, required for cell wall assembly
PAS_chr1-3_0227	gi|238029138|emb|FN392319.1|	+	423294	424901	1608	202.545	89.2298	131.207	129.893	168.452	326.23	370.255	1	1	1	1	0.9981	0.9981			Beta-1,3-glucanosyltransferase, required for cell wall assembly
PAS_chr1-3_0228	gi|238029138|emb|FN392319.1|	-	424946	425803	858	37.034	24.2793	33.8993	20.5969	14.2652	63.694	65.4695	0.99	1	0.98	0.99	0.9965	0.9953	YGR280C	PXR1	Essential protein involved in rRNA and snoRNA maturation
PAS_chr1-3_0229	gi|238029138|emb|FN392319.1|	-	426304	427350	1047	233.698	186.947	236.915	170.239	194.558	256.103	357.429	1	1	1	1	0.999	0.999	YGR279C	SCW4	Cell wall protein with similarity to glucanases
PAS_chr1-3_0230	gi|238029138|emb|FN392319.1|	-	428302	429198	897	136.472	158.033	177.512	131.049	118.775	104.993	128.472	0.99	0.99	0.99	0.99	0.9889	0.9922	YDR233C	RTN1	ER membrane protein that interacts with exocyst subunit Sec6p and with Yip3p
PAS_chr1-3_0231	gi|238029138|emb|FN392319.1|	-	429532	430890	1359	32.4438	36.2751	32.7675	37.6857	41.9003	22.0742	23.96	0.99	1	1	1	0.9971	0.9963			Hypothetical protein
PAS_chr1-3_0232	gi|238029138|emb|FN392319.1|	+	434139	435239	1101	161.579	181.927	158.671	172.346	151.513	152.133	152.884	1	1	1	1	0.9952	0.9952	YLR113W	HOG1	Mitogen-activated protein kinase involved in osmoregulation via three independent osmosensors
PAS_chr1-3_0233	gi|238029138|emb|FN392319.1|	-	435273	437543	2271	37.404	29.1574	37.6449	29.7718	29.1839	51.4216	47.2442	1	1	1	1	0.9974	0.9991	YKL038W	RGT1	Hypothetical protein
PAS_chr1-3_0234	gi|238029138|emb|FN392319.1|	+	438485	439744	1260	42.6315	54.0446	45.8492	37.064	29.0147	47.0109	42.8057	0.99	1	1	1	0.9968	0.9817	YPL070W	MUK1	Hypothetical protein
PAS_chr1-3_0235	gi|238029138|emb|FN392319.1|	+	441285	442427	1143	63.5549	82.2662	66.2667	58.2319	61.2873	57.3818	55.8957	0.96	1	0.94	0.94	0.9466	0.9641	YOL065C	INP54	Phosphatidylinositol 4,5-bisphosphate 5-phosphatase with a role in secretio
PAS_chr1-3_0236	gi|238029138|emb|FN392319.1|	-	442490	443059	570	96.9229	118.592	98.5355	80.1908	86.2528	94.7474	103.219	0.98	0.97	1	0.99	0.9912	0.9965	YCL001W	RER1	Protein involved in retention of membrane proteins, including Sec12p, in the ER
PAS_chr1-3_0237	gi|238029138|emb|FN392319.1|	+	443467	446820	3354	93.121	91.2319	98.2856	89.2528	108.324	77.8722	93.7589	1	1	1	1	0.9997	0.9976	YMR308C	PSE1	Karyopherin/importin that interacts with the nuclear pore complex
PAS_chr1-3_0238	gi|238029138|emb|FN392319.1|	-	446912	448387	1476	28.4714	25.2121	27.9413	22.314	22.8777	39.3139	33.1696	0.98	0.99	0.96	0.96	0.9539	0.9749	YCL004W	PGS1	Phosphatidylglycerolphosphate synthase, catalyzes the synthesis of phosphatidylglycerolphosphate
PAS_chr1-3_0239	gi|238029138|emb|FN392319.1|	+	448506	450149	1644	28.6098	37.524	31.5283	24.6389	17.6453	30.918	29.4045	0.99	0.99	1	0.99	0.9903	0.9884	YOL066C	RIB2	DRAP deaminase, catalyzes the third step of the riboflavin biosynthesis pathway
PAS_chr1-3_0240	gi|238029138|emb|FN392319.1|	+	450432	451226	795	264.267	593.943	393.207	266.851	200.575	75.2666	55.7593	0.98	0.98	0.99	1	0.966	0.9874	YDL045C	FAD1	Flavin adenine dinucleotide (FAD) synthetase
PAS_chr1-3_0241	gi|238029138|emb|FN392319.1|	-	451229	451885	657	53.8578	71.1808	49.5827	52.9646	34.8214	61.513	53.0845	1	1	1	1	0.9985	0.997	YDL043C	PRP11	Hypothetical protein
PAS_chr1-3_0242	gi|238029138|emb|FN392319.1|	-	451979	453271	1293	45.4467	41.6575	43.0036	57.3631	28.5396	53.9283	48.188	0.99	1	0.99	0.99	0.9861	0.9977	YOL069W	NUF2	Component of the evolutionarily conserved kinetochore-associated Ndc80 complex
PAS_chr1-3_0243	gi|238029138|emb|FN392319.1|	+	453444	454193	750	24.3779	23.6323	28.1896	26.5319	23.8538	22.1976	21.8621	1	0.98	0.96	1	0.988	0.9867	YBR228W	SLX1	Subunit of a complex, with Slx4p, that hydrolyzes 5' branches from duplex DNA
PAS_chr1-3_0244	gi|238029138|emb|FN392319.1|	-	454182	455689	1508	62.3768	50.233	57.1977	100.37	72.3441	47.5345	46.5814	0.99	1	1	1	0.9979	0.9979	YPR033C	HTS1	Cytoplasmic and mitochondrial histidine tRNA synthetase
PAS_chr1-3_0245	gi|238029138|emb|FN392319.1|	+	459272	460138	867	16.6908	8.80486	9.49972	11.7255	14.2517	25.8564	30.0068	0.96	0.94	0.95	1	0.9818	0.98			Hypothetical protein
PAS_chr1-3_0246	gi|238029138|emb|FN392319.1|	-	460227	460973	747	9.48933	6.5224	9.39847	10.5145	10.7804	9.95904	9.76126	0.99	0.95	0.99	0.98	0.9705	0.9799	YDL087C	LUC7	Essential protein associated with the U1 snRNP complex
PAS_chr1-3_0247	gi|238029138|emb|FN392319.1|	+	461199	461774	576	15.9779	18.1164	13.8602	21.8948	14.0999	12.3571	15.5393	1	1	0.99	0.99	0.967	0.9913	YMR150C	IMP1	Catalytic subunit of the mitochondrial inner membrane peptidase complex
PAS_chr1-3_0248	gi|238029138|emb|FN392319.1|	+	461920	462672	753	72.4849	68.6273	80.982	91.2952	71.4889	57.0886	65.4275	0.99	0.95	0.99	0.98	0.9867	0.9854	YMR149W	SWP1	Hypothetical protein
PAS_chr1-3_0249	gi|238029138|emb|FN392319.1|	+	462856	464373	1518	144.491	195.005	149.98	131.7	149.534	118.758	121.967	1	0.99	0.99	1	0.9974	0.9987			Hypothetical protein
PAS_chr1-3_0250	gi|238029138|emb|FN392319.1|	-	464370	465522	1153	185.259	217.253	165.318	227.62	270.59	128.395	102.375	0.99	0.99	0.99	0.99	0.9766	0.986	YHR002W	LEU5	Mitochondrial carrier protein involved in the accumulation of CoA in the mitochondrial matrix
PAS_chr1-3_0251	gi|238029138|emb|FN392319.1|	+	466221	467435	1215	51.7284	38.3325	38.1369	41.1692	38.9203	88.3362	65.4752	1	1	1	1	0.9926	0.9984	YGL038C	OCH1	Mannosyltransferase of the cis-Golgi apparatus
PAS_chr1-3_0252	gi|238029138|emb|FN392319.1|	+	467706	469409	1704	65.9098	58.8069	59.7768	81.5067	75.4533	58.7619	61.1533	1	1	1	1	0.9953	0.9965	YNL216W	RAP1	DNA-binding protein involved in either activation or repression of transcription
PAS_chr1-3_0253	gi|238029138|emb|FN392319.1|	-	469467	470540	1074	158.895	155.171	140.525	227.498	216.784	104.763	108.628	1	1	1	1	0.9991	0.9991	YNL217W	YNL217W	Hypothetical protein
PAS_chr1-3_0254	gi|238029138|emb|FN392319.1|	-	470731	472842	2112	67.2895	68.6266	64.489	84.0488	91.5973	47.791	47.184	1	1	1	1	0.9967	0.9991	YDL234C	GYP7	GTPase-activating protein for yeast Rab family members
PAS_chr1-3_0255	gi|238029138|emb|FN392319.1|	-	472985	473629	645	132.462	132.757	155.247	147.758	134.216	113.719	111.075	0.99	0.99	1	1	0.9891	0.9891	YDR071C	PAA1	Polyamine acetyltransferase
PAS_chr1-3_0256	gi|238029138|emb|FN392319.1|	+	473818	474057	240	393.239	201.571	126.706	458.167	242.598	823.864	506.526	1	1	0.99	0.93	0.9375	0.9833	YER146W	LSM5	Hypothetical protein
PAS_chr1-3_0257	gi|238029138|emb|FN392319.1|	-	474086	475011	926	19.73	30.2971	26.2181	13.6405	13.9125	17.4881	16.8241	0.93	0.96	0.94	0.94	0.9403	0.9343	YER142C	MAG1	3-methyl-adenine DNA glycosylase involved in protecting DNA against alkylating agents
PAS_chr1-3_0258	gi|238029138|emb|FN392319.1|	+	475067	476257	1191	70.7161	88.3565	88.8593	70.9611	67.5188	58.7157	49.8854	0.99	1	1	1	0.9992	0.9992	YER143W	DDI1	DNA damage-inducible v-SNARE binding protein, contains a ubiquitin-associated (UBA) domain
PAS_chr1-3_0259	gi|238029138|emb|FN392319.1|	-	476258	476821	564	56.7512	66.2528	60.7461	73.04	60.642	42.0668	37.7594	1	0.99	0.98	0.99	0.9876	0.9876	YDR067C	OCA6	Cytoplasmic protein required for replication of Brome mosaic virus in S. cerevisiae
PAS_chr1-3_0260	gi|238029138|emb|FN392319.1|	+	476939	477907	969	100.562	99.0181	80.4431	106.981	91.6523	118.771	106.504	0.99	1	1	0.99	0.9969	0.9959			Hypothetical protein
PAS_chr1-3_0261	gi|238029138|emb|FN392319.1|	-	477935	480061	2127	38.6775	48.0137	40.8536	46.6627	46.8201	26.7519	22.9631	0.99	0.99	1	1	0.9958	0.9976	YDR069C	DOA4	Ubiquitin isopeptidase
PAS_chr1-3_0262	gi|238029138|emb|FN392319.1|	+	480240	482597	2358	21.3325	20.9554	18.783	18.4488	11.953	32.2488	25.6056	0.99	0.99	0.99	0.99	0.9898	0.9885	YLR139C	SLS1	Mitochondrial membrane protein that coordinates expression of mitochondrially-encoded genes
PAS_chr1-3_0264	gi|238029138|emb|FN392319.1|	+	483173	483670	498	1207.25	821.977	1135.95	1727.08	1919.24	681.279	957.998	0.97	0.97	1	1	0.9598	0.9819	YDR155C	CPR1	Cytoplasmic peptidyl-prolyl cis-trans isomerase (cyclophilin)
PAS_chr1-3_0265	gi|238029138|emb|FN392319.1|	-	485030	485737	708	38.1296	45.2999	38.0781	46.9192	33.7672	31.6365	33.0765	0.99	0.99	1	1	0.9929	0.9958	YDR152W	GIR2	Highly-acidic cytoplasmic RWD domain-containing protein of unknown function
PAS_chr1-3_0266	gi|238029138|emb|FN392319.1|	+	485953	487137	1185	48.8132	47.0405	44.2145	41.5793	40.1372	57.7235	62.1841	1	1	1	1	0.9941	0.9941	YDR161W	YDR161W	Putative protein of unknown function
PAS_chr1-3_0267	gi|238029138|emb|FN392319.1|	-	487236	487709	474	61.3824	58.3554	37.5789	78.1962	61.1036	69.7364	63.3236	0.98	0.99	0.98	0.98	0.9641	0.9958	YDR162C	NBP2	Protein involved in the HOG (high osmolarity glycerol) pathway
PAS_chr1-3_0268	gi|238029138|emb|FN392319.1|	+	487915	488532	618	31.5894	32.5908	25.0575	29.5784	13.2528	43.922	45.1351	1	1	1	0.99	0.9968	0.9741			Hypothetical protein
PAS_chr1-3_0269	gi|238029138|emb|FN392319.1|	-	488587	490008	1422	70.7303	65.316	74.7629	63.4481	60.814	75.3923	84.6486	0.99	1	0.99	0.99	0.9944	0.9972	YLR142W	PUT1	Proline oxidase, nuclear-encoded mitochondrial protein
PAS_chr1-3_0271	gi|238029138|emb|FN392319.1|	-	492550	493866	1317	24.3994	24.9643	23.7296	19.0595	15.2865	34.4726	28.8839	0.97	0.99	0.98	0.98	0.9947	0.9863	YFL001W	DEG1	Non-essential tRNA:pseudouridine synthase
PAS_chr1-3_0272	gi|238029138|emb|FN392319.1|	+	494885	496729	1845	25.4171	23.06	22.0051	27.6051	21.0301	29.9036	28.8986	1	1	1	1	0.9913	0.9946	YFL002C	SPB4	Putative ATP-dependent RNA helicase, nucleolar protein
PAS_chr1-3_0273	gi|238029138|emb|FN392319.1|	-	496764	497927	1164	38.8013	35.0352	38.1535	44.2773	29.3832	43.6332	42.3255	0.96	0.96	0.99	0.96	0.9622	0.9596	YGR012W	YGR012W	Putative cysteine synthase, localized to the mitochondrial outer membrane
PAS_chr1-3_0274	gi|238029138|emb|FN392319.1|	+	498266	500863	2598	59.5112	61.7103	55.4982	49.5713	54.7901	70.009	65.4884	0.99	0.99	0.99	1	0.9923	0.9935			Hypothetical protein
PAS_chr1-3_0275	gi|238029138|emb|FN392319.1|	+	500977	502728	1752	32.9788	44.3201	33.2714	44.4261	30.0596	25.8446	19.9507	1	1	1	1	0.9977	0.9954	YGR013W	SNU71	Hypothetical protein
PAS_chr1-3_0276	gi|238029138|emb|FN392319.1|	+	503314	505887	2574	159.023	114.421	138.06	113.381	124.778	238.716	224.781	1	0.99	1	1	0.9981	0.9988			Mucin family member
PAS_chr1-3_0277	gi|238029138|emb|FN392319.1|	-	505963	506577	615	31.5721	48.4697	27.9848	27.8136	23.3984	34.9166	26.8493	0.97	0.98	0.96	0.97	0.9724	0.9772	YLL033W	IRC19	Hypothetical protein
PAS_chr1-3_0278	gi|238029138|emb|FN392319.1|	+	507150	507623	474	17.1576	23.3098	22.0903	15.4172	19.9817	12.2166	9.92993	0.9	0.97	0.99	0.99	0.9198	0.9789			Hypothetical protein
PAS_chr1-3_0279	gi|238029138|emb|FN392319.1|	-	507620	508201	582	21.0056	25.9056	19.3697	28.9733	29.0884	10.4333	12.2635	0.99	0.99	0.99	0.99	0.921	0.9588			Hypothetical protein
PAS_chr1-3_0280	gi|238029138|emb|FN392319.1|	+	508560	509138	579	50.1078	57.4467	35.6143	66.2531	51.8797	46.7415	42.7114	0.99	0.99	1	0.99	0.9965	0.9965			Hypothetical protein
PAS_chr1-3_0281	gi|238029138|emb|FN392319.1|	-	509630	510661	1032	151.609	151.151	219.794	130.442	120.839	121.964	165.461	1	1	1	1	0.9942	0.9961	YMR146C	TIF34	Subunit of the core complex of translation initiation factor (eIF3)
PAS_chr1-3_0285	gi|238029138|emb|FN392319.1|	-	514184	515893	1710	44.8849	38.0724	33.6194	45.5291	35.9085	58.6028	57.577	0.98	0.99	0.99	0.99	0.9959	0.9901			Hypothetical protein
PAS_chr1-3_0287	gi|238029138|emb|FN392319.1|	-	520327	521769	1443	109.003	88.1868	96.7225	139.078	133.635	97.2023	99.191	1	1	1	1	0.9986	0.9986	YBR272C	HSM3	Hypothetical protein
PAS_chr1-3_0288	gi|238029138|emb|FN392319.1|	+	521885	523117	1233	17.8359	21.0333	20.5633	20.7848	16.532	13.9588	14.1429	1	1	0.99	0.98	0.9838	0.9976	YJL049W	YJL049W	Hypothetical protein
PAS_chr1-3_0289	gi|238029138|emb|FN392319.1|	-	523189	524532	1344	156.039	170.811	147.756	157.983	111.563	177.637	170.482	0.98	0.99	0.99	0.99	0.988	0.9865	YBR273C	UBX7	Hypothetical protein
PAS_chr1-3_0290	gi|238029138|emb|FN392319.1|	+	37818	38126	309	13.5963	17.2576	12.5937	14.1505	8.36626	15.2263	13.9838	0.99	0.95	0.98	0.99	0.9709	0.9773			hypothetical protein
PAS_chr1-3_0291	gi|238029138|emb|FN392319.1|	+	98760	100043	1284	13.5058	11.6825	12.0916	15.3242	11.4388	17.7576	12.7399	0.99	1	0.99	0.99	0.965	0.9883	YER149C	PEA2	hypothetical protein
PAS_chr1-3_0292	gi|238029138|emb|FN392319.1|	+	100199	100483	285	37.7333	29.6144	29.4199	59.5926	16.215	41.2007	50.3573	0.94	0.96	1	0.98	0.9754	0.993			hypothetical protein
PAS_chr1-3_0293	gi|238029138|emb|FN392319.1|	+	110287	112197	1911	20.4977	11.9449	11.7982	11.1543	10.7624	39.3923	37.9342	1	1	1	1	0.9979	0.9995	YIL067C	YIL067C	hypothetical protein
PAS_chr1-3_0294	gi|238029138|emb|FN392319.1|	-	144273	145461	1189	53.8096	52.3393	40.6856	54.8405	52.1271	69.6172	53.2482	1	1	1	1	0.9876	0.9947	YKR070W	YKR070W	hypothetical protein
PAS_chr1-3_0295	gi|238029138|emb|FN392319.1|	-	162207	162644	438	36.3823	17.8682	49.7354	75.7958	36.1446	12.8535	25.8963	0.98	0.98	1	1	0.9885	0.9931	YNL260C	YNL260C	hypothetical protein
PAS_chr1-3_0296	gi|238029138|emb|FN392319.1|	+	172250	173629	1380	26.6071	27.661	23.6638	23.2501	21.9161	35.0552	28.0965	1	0.99	0.99	1	0.9935	0.9862	YOR023C	AHC1	hypothetical protein
PAS_chr1-3_0297	gi|238029138|emb|FN392319.1|	-	176666	177124	459	126.67	79.8206	70.5343	145.979	137.714	157.698	168.274	0.99	0.98	0.99	1	0.9869	0.9847	YML030W	AIM31	hypothetical protein
PAS_chr1-3_0298	gi|238029138|emb|FN392319.1|	+	184470	185345	876	10.8671	10.1603	10.8539	5.82334	5.64107	16.2964	16.4274	0.99	0.97	0.98	0.99	0.9886	0.9943			hypothetical protein
PAS_chr1-3_0299	gi|238029138|emb|FN392319.1|	+	201485	203490	2006	83.1108	45.0301	34.0414	73.5476	62.5601	153.966	129.519	1	1	1	1	0.999	0.9929	YHL024W	RIM4	hypothetical protein
PAS_chr1-3_0300	gi|238029138|emb|FN392319.1|	-	266471	267147	677	567.838	407.734	534.713	555.608	644.995	637.094	626.882	0.97	0.99	0.99	1	0.9855	0.9879	YBL087C	RPL23A	hypothetical protein
PAS_chr1-3_0301	gi|238029138|emb|FN392319.1|	-	293568	294752	1185	64.6259	84.3362	65.4753	56.7659	58.7097	63.8657	58.6029	1	1	1	1	0.9966	0.9975			hypothetical protein
PAS_chr1-3_0302	gi|238029138|emb|FN392319.1|	-	303761	304339	579	30.1293	38.6291	34.1592	30.7666	28.5674	23.2666	25.387	0.97	0.99	0.98	0.99	0.9793	0.9827			hypothetical protein
PAS_chr1-3_0303	gi|238029138|emb|FN392319.1|	-	325317	325787	471	10.3817	9.12266	8.34728	7.95108	9.13163	11.3553	16.3823	0.99	0.98	1	0.98	0.9851	0.9979			hypothetical protein
PAS_chr1-3_0304	gi|238029138|emb|FN392319.1|	-	361991	362797	807	61.9164	55.0503	60.1522	89.8269	60.27	53.4678	52.7311	0.99	0.99	1	1	0.9988	0.9888			hypothetical protein
PAS_chr1-3_0305	gi|238029138|emb|FN392319.1|	+	378490	378918	429	9.50852	7.6907	10.2867	4.52991	4.47954	13.9667	16.0976	0.94	0.92	0.97	0.91	0.951	0.8392	YDL177C	YDL177C	hypothetical protein
PAS_chr1-3_0306	gi|238029138|emb|FN392319.1|	+	431103	433937	2835	46.6928	42.8026	45.1699	47.4337	43.7056	55.3336	45.7111	0.99	1	0.99	1	0.9944	0.994	YMR231W	PEP5	hypothetical protein
PAS_chr1-3_0307	gi|238029138|emb|FN392319.1|	-	455818	458397	2580	43.8445	18.8995	21.1941	24.2681	25.7241	86.1306	86.8503	1	1	1	1	0.9973	0.9973	YJL157C	FAR1	hypothetical protein
PAS_chr1-3_0308	gi|238029138|emb|FN392319.1|	+	458691	458996	306	18.9119	12.4119	12.0616	13.8923	12.635	38.7674	23.7029	0.97	0.99	0.98	1	0.9869	0.9869			hypothetical protein
PAS_chr1-3_0309	gi|238029138|emb|FN392319.1|	+	483919	485007	1089	164.2	167.81	133.259	152.324	108.608	248.742	174.455	1	1	1	1	0.999	0.9971	YDR153C	ENT5	hypothetical protein
PAS_chr1-3_0310	gi|238029138|emb|FN392319.1|	-	491053	492424	1372	25.5208	31.4469	25.4689	24.1229	23.5189	24.9808	23.5865	1	1	1	1	0.9962	0.9985	YGL164C	YRB30	hypothetical protein
PAS_chr1-3_0311	gi|238029138|emb|FN392319.1|	+	494007	494786	780	8.95933	9.09917	10.441	7.5003	8.88709	9.0737	8.75474	0.98	0.96	0.97	0.97	0.9936	0.9885			hypothetical protein
PAS_chr1-3_0312	gi|238029138|emb|FN392319.1|	+	509334	509574	241	197.891	333.3	376.558	124.671	137.387	82.3409	133.092	0.98	0.99	0.98	0.98	0.9683	0.9841			hypothetical protein
PAS_chr1-4_0002	gi|238029138|emb|FN392319.1|	+	1409376	1409864	489	211.807	170.83	312.275	340.316	258.123	68.5007	120.796	1	1	1	1	0.9977	0.9977	YKR074W	AIM29	hypothetical protein
PAS_chr1-4_0003	gi|238029138|emb|FN392319.1|	+	1410073	1411221	1149	124.322	94.7916	108.483	124.999	173.106	120.114	124.437	0.99	0.99	0.99	0.99	0.9887	0.9887	YNR043W	MVD1	Mevalonate pyrophosphate decarboxylase
PAS_chr1-4_0004	gi|238029138|emb|FN392319.1|	+	1411360	1412352	993	28.0532	32.9166	31.8359	29.07	21.1267	28.388	24.982	0.97	0.99	0.99	0.99	0.997	0.9829	YCR086W	CSM1	Hypothetical protein
PAS_chr1-4_0005	gi|238029138|emb|FN392319.1|	-	1412384	1412899	516	87.1445	98.8097	91.0431	137.857	73.1996	62.8912	59.0666	0.97	0.97	0.98	0.97	0.9709	0.9709	YCR087C-A	YCR087C-A	hypothetical protein
PAS_chr1-4_0006	gi|238029138|emb|FN392319.1|	-	1413582	1415132	1551	30.1288	36.9789	29.8493	28.6874	28.7778	26.705	29.7747	0.98	0.98	0.96	0.97	0.9877	0.9781			mitochondrial inner membrane protein
PAS_chr1-4_0007	gi|238029138|emb|FN392319.1|	+	1415824	1417242	1419	101.965	95.8155	94.5134	125.281	113.776	90.9681	91.4343	1	1	1	1	0.9979	0.9965	YDL160C	DHH1	Cytoplasmic DExD/H-box helicase
PAS_chr1-4_0008	gi|238029138|emb|FN392319.1|	+	1417673	1418953	1281	63.6458	78.4352	74.9747	71.6802	69.5616	43.8544	43.3689	1	1	1	1	0.9992	0.9992	YDL159W	STE7	MAP kinase
PAS_chr1-4_0009	gi|238029138|emb|FN392319.1|	-	1418972	1420222	1251	61.0347	74.8574	62.2455	48.6092	42.3355	70.6219	67.5385	1	1	1	1	0.996	0.9976	YMR113W	FOL3	Dihydrofolate synthetase
PAS_chr1-4_0010	gi|238029138|emb|FN392319.1|	+	1420621	1422633	2013	46.3654	48.0647	48.2293	51.0551	52.9834	40.3528	37.5069	1	0.99	1	1	0.998	0.996	YKL135C	APL2	Beta-adaptin, large subunit of the clathrin-associated protein (AP-1) complex
PAS_chr1-4_0011	gi|238029138|emb|FN392319.1|	-	1426201	1427875	1675	62.9766	79.0315	69.9089	59.0666	45.6764	61.5267	62.6496	1	1	1	1	0.9993	0.9986			Hypothetical protein
PAS_chr1-4_0012	gi|238029138|emb|FN392319.1|	+	1428052	1431084	3033	65.8002	62.4222	57.8292	69.0519	63.6094	76.0109	65.8777	1	1	1	1	0.9993	0.998	YGR274C	TAF1	TFIID subunit (145 kDa)
PAS_chr1-4_0013	gi|238029138|emb|FN392319.1|	-	1431269	1432840	1572	220.13	187.94	162.641	259.657	214.878	262.663	233.003	1	1	1	1	0.9962	0.9955	YMR297W	PRC1	carboxypeptidase Y
PAS_chr1-4_0014	gi|238029138|emb|FN392319.1|	+	1433261	1434201	941	82.639	75.2558	93.8727	111.603	88.3248	55.1165	71.6611	0.99	1	1	1	0.9934	0.9956	YHR142W	CHS7	hypothetical protein
PAS_chr1-4_0015	gi|238029138|emb|FN392319.1|	+	1434346	1437462	3117	57.8117	45.4535	50.0928	56.4168	65.3521	68.015	61.5402	1	1	1	1	0.9997	0.9971	YNL163C	RIA1	GTPase
PAS_chr1-4_0016	gi|238029138|emb|FN392319.1|	-	1437486	1439153	1668	111.439	69.1381	72.4915	116.24	124.51	164.733	121.523	1	1	1	1	0.9994	0.9988			Hypothetical protein
PAS_chr1-4_0017	gi|238029138|emb|FN392319.1|	-	1439265	1441146	1882	55.7687	35.7936	46.6588	61.0116	73.7935	56.1994	61.1553	1	1	1	1	0.9961	0.9933	YDR452W	PPN1	Vacuolar endopolyphosphatase with a role in phosphate metabolism
PAS_chr1-4_0018	gi|238029138|emb|FN392319.1|	+	1441496	1441813	318	43.5655	40.053	37.2164	53.7268	50.9352	41.7305	37.731	0.96	0.96	0.96	1	0.9654	0.978	YMR244C-A	YMR244C-A	Putative protein of unknown function
PAS_chr1-4_0019	gi|238029138|emb|FN392319.1|	+	1442252	1443895	1644	87.2631	89.8662	81.139	86.0082	81.519	94.9555	90.0909	1	1	1	1	0.9994	0.9994	YNL169C	PSD1	Phosphatidylserine decarboxylase of the mitochondrial inner membrane
PAS_chr1-4_0020	gi|238029138|emb|FN392319.1|	-	1443917	1448479	4563	48.7151	41.5421	44.2591	47.7927	50.8242	56.1025	51.77	1	1	1	1	0.9996	0.9969	YNL172W	APC1	Largest subunit of the Anaphase-Promoting Complex/Cyclosome (APC/C)
PAS_chr1-4_0021	gi|238029138|emb|FN392319.1|	+	1448588	1449785	1198	98.318	120.584	75.7356	67.3254	87.0622	138.34	100.861	0.95	0.95	0.95	0.95	0.9455	0.9412	YFL034C-B	MOB2	CBK1 kinase activator protein MOB2
PAS_chr1-4_0022	gi|238029138|emb|FN392319.1|	-	1449992	1453957	3966	25.7294	22.0743	22.9318	22.9074	23.0161	32.4056	31.0412	1	1	1	1	0.9864	0.9982	YFL036W	RPO41	Mitochondrial RNA polymerase
PAS_chr1-4_0023	gi|238029138|emb|FN392319.1|	+	1454341	1455039	699	164.987	140.064	127.873	226.062	203.739	142.443	149.74	0.99	0.99	1	1	0.9943	0.9971	YLR025W	SNF7	One of four subunits of the endosomal sorting complex required for transport III (ESCRT-III)
PAS_chr1-4_0024	gi|238029138|emb|FN392319.1|	-	1455303	1456202	900	66.4974	59.2938	53.8919	75.1691	61.8205	79.6217	69.1872	1	0.99	1	1	0.9878	0.9956	YLR026C	SED5	cis-Golgi t-SNARE syntaxin required for vesicular transport between the ER and the Golgi complex
PAS_chr1-4_0025	gi|238029138|emb|FN392319.1|	-	1456479	1456976	498	73.0939	70.7963	83.7001	103.532	94.956	41.3435	44.2355	0.99	0.96	1	1	0.994	0.99	YDL120W	YFH1	Frataxin, regulates mitochondrial iron accumulation
PAS_chr1-4_0026	gi|238029138|emb|FN392319.1|	-	1457095	1458363	1269	65.3088	52.0893	43.1214	64.2704	50.082	101.055	81.2343	1	1	1	1	0.9953	0.9976			Hypothetical protein
PAS_chr1-4_0027	gi|238029138|emb|FN392319.1|	-	1458578	1459526	949	524.492	325.861	407.54	603.176	492.242	601.969	716.165	0.99	0.98	1	0.99	0.8516	0.8455	YLL050C	COF1	Cofilin, promotes actin filament depolarization in a pH-dependent manner
PAS_chr1-4_0028	gi|238029138|emb|FN392319.1|	-	1459833	1462349	2517	41.7139	44.095	39.353	39.0947	33.1485	52.1954	42.3969	1	0.99	1	1	0.9972	0.9964			Hypothetical protein
PAS_chr1-4_0029	gi|238029138|emb|FN392319.1|	+	1462684	1463880	1197	19.128	22.8197	18.2324	22.5261	16.0354	19.6194	15.5352	1	0.99	1	1	0.9482	0.9983	YDL033C	SLM3	tRNA-specific 2-thiouridylase, responsible for 2-thiolation of the wobble base of mitochondrial tRNA
PAS_chr1-4_0030	gi|238029138|emb|FN392319.1|	+	1464317	1465774	1458	99.9644	86.8322	79.2455	137.355	110.858	98.4915	87.0039	0.99	1	1	0.99	0.9975	0.9959	YJL094C	KHA1	Putative K+/H+ antiporter with a probable role in intracellular cation homeostasis
PAS_chr1-4_0034	gi|238029138|emb|FN392319.1|	-	1475185	1476117	933	85.703	90.503	90.0828	110.306	97.2239	65.7717	60.3307	1	1	1	1	0.9989	0.9968	YJR142W	YJR142W	Putative protein of unknown function
PAS_chr1-4_0035	gi|238029138|emb|FN392319.1|	+	1476241	1478748	2508	70.74	79.1297	69.6787	72.9169	60.2864	80.6505	61.7776	0.99	1	0.99	1	0.9976	0.9968			Hypothetical protein
PAS_chr1-4_0036	gi|238029138|emb|FN392319.1|	-	1479062	1480693	1632	47.9646	53.3383	51.2537	44.877	34.8492	56.4263	47.0433	1	0.99	1	0.99	0.9994	0.9994			Hypothetical protein
PAS_chr1-4_0037	gi|238029138|emb|FN392319.1|	-	1481336	1483387	2052	77.6627	78.3173	67.2935	93.5796	75.4115	82.0917	69.2827	0.99	1	0.99	1	0.9995	0.9995			Alpha-1,2-mannosyltransferase
PAS_chr1-4_0038	gi|238029138|emb|FN392319.1|	+	1483606	1484202	597	53.9724	62.3336	46.502	72.2917	73.653	35.902	33.1518	0.99	0.99	0.99	0.99	0.9933	0.9916			Transcription elongation factor S-II
PAS_chr1-4_0039	gi|238029138|emb|FN392319.1|	+	1484475	1484810	336	605.569	848.691	676.395	430.646	396.478	597.211	683.995	0.98	0.99	0.99	0.99	0.994	0.9881			Hypothetical protein
PAS_chr1-4_0040	gi|238029138|emb|FN392319.1|	-	1485260	1486357	1098	90.6596	59.6425	57.4002	143.121	154.06	73.7971	55.9378	0.99	1	1	0.99	0.9891	0.9927	YER145C	FTR1	High affinity iron permease involved in the transport of iron across the plasma membrane
PAS_chr1-4_0041	gi|238029138|emb|FN392319.1|	+	1487440	1489314	1875	79.3371	78.7333	77.369	70.0247	62.4712	94.1735	93.2509	1	1	1	1	0.9899	0.9984			Multicopper oxidase, integral membrane protein with similarity to Fet3p
PAS_chr1-4_0042	gi|238029138|emb|FN392319.1|	+	1489445	1490341	897	822.477	1066.71	1123.84	1445.04	974.353	161.435	163.482	0.99	0.99	1	1	0.9955	0.9944	YMR099C	YMR099C	Glucose-6-phosphate 1-epimerase (hexose-6-phosphate mutarotase)
PAS_chr1-4_0043	gi|238029138|emb|FN392319.1|	-	1490397	1491148	752	915.107	693.989	679.478	1129.75	1492.59	713.764	781.073	1	1	1	1	0.9983	0.995	YKL117W	SBA1	Co-chaperone that binds to and regulates Hsp90 family chaperones
PAS_chr1-4_0044	gi|238029138|emb|FN392319.1|	+	1491368	1493215	1848	171.46	138.966	129.016	227.635	278.63	128.647	125.866	1	1	1	1	0.993	0.9984	YLR224W	YLR224W	Hypothetical protein
PAS_chr1-4_0045	gi|238029138|emb|FN392319.1|	-	1493324	1494463	1140	90.0631	91.0641	74.3943	80.9011	59.4418	127.094	107.483	0.99	1	1	1	0.9991	0.9974	YBL032W	HEK2	RNA binding protein with similarity to hnRNP-K that localizes to the cytoplasm and subtelomeric DNA
PAS_chr1-4_0046	gi|238029138|emb|FN392319.1|	+	1495025	1495561	537	23.151	18.289	15.9874	32.6452	39.7909	16.1002	16.0931	1	0.99	0.99	1	0.9609	0.9888			Hypothetical protein
PAS_chr1-4_0047	gi|238029138|emb|FN392319.1|	+	1496126	1498952	2827	118.955	100.453	106.589	162.576	166.981	88.2294	88.901	0.99	0.99	0.99	1	0.9877	0.984	YMR205C	PFK2	Beta subunit of heterooctameric phosphofructokinase involved in glycolysis
PAS_chr1-4_0048	gi|238029138|emb|FN392319.1|	+	1499478	1500254	777	64.7681	96.7742	62.6812	82.2226	66.3952	43.991	36.5444	0.99	1	1	1	0.9858	0.9936	YPL246C	RBD2	Possible rhomboid protease, has similarity to eukaryotic rhomboid proteases including Pcp1p
PAS_chr1-4_0049	gi|238029138|emb|FN392319.1|	-	1500282	1501370	1089	212.419	196.33	183.718	251.114	215.415	242.829	185.107	0.99	0.99	1	1	0.9853	0.9871	YJR139C	HOM6	Homoserine dehydrogenase (L-homoserine:NADP oxidoreductase), dimeric enzyme
PAS_chr1-4_0050	gi|238029138|emb|FN392319.1|	-	1501521	1502783	1263	45.2213	49.6333	40.8486	51.433	49.8671	40.6906	38.8551	1	0.99	0.99	1	0.9921	0.9826	YBR199W	KTR4	Putative mannosyltransferase involved in protein glycosylation
PAS_chr1-4_0051	gi|238029138|emb|FN392319.1|	-	1503280	1509723	6444	27.717	17.6877	18.6707	31.7467	32.9958	37.5109	27.6899	0.99	1	1	1	0.9978	0.9941	YER172C	BRR2	RNA-dependent ATPase RNA helicase (DEIH box)
PAS_chr1-4_0052	gi|238029138|emb|FN392319.1|	+	1509854	1510822	969	49.3947	56.3385	44.4238	57.2821	40.0182	51.0859	47.22	1	1	1	0.98	0.9948	0.999	YHL013C	OTU2	Protein of unknown function that may interact with ribosomes
PAS_chr1-4_0053	gi|238029138|emb|FN392319.1|	+	1510962	1512152	1191	19.9979	23.7722	22.6696	17.0137	15.732	18.7728	22.0273	0.99	0.98	1	0.99	0.9824	0.9908	YHL014C	YLF2	Protein of unknown function, has weak similarity to E. coli GTP-binding protein gtp1
PAS_chr1-4_0054	gi|238029138|emb|FN392319.1|	-	1512257	1513333	1077	135.471	99.4188	111.34	84.7876	71.0758	205.658	240.544	0.99	0.99	0.99	0.99	0.9926	0.9916	YAL040C	CLN3	G1 cyclin involved in cell cycle progression
PAS_chr1-4_0055	gi|238029138|emb|FN392319.1|	+	1514806	1516236	1431	96.2988	125.199	117.747	52.4395	48.3133	123.449	110.645	0.99	1	0.99	0.99	0.9867	0.9972			Clavaminate synthase
PAS_chr1-4_0057	gi|238029138|emb|FN392319.1|	+	1517663	1519030	1368	118.72	89.46	94.7818	101.422	113.301	161.94	151.416	0.99	0.99	1	1	0.9971	0.9985	YOR355W	GDS1	Protein of unknown function, required for growth on glycerol as a carbon source
PAS_chr1-4_0058	gi|238029138|emb|FN392319.1|	-	1519170	1521315	2146	71.2716	75.1249	63.2765	61.9488	41.1309	102.408	83.7404	0.94	0.94	0.91	0.96	0.9067	0.9101	YOR356W	YOR356W	Mitochondrial protein with similarity to flavoprotein-type oxidoreductases
PAS_chr1-4_0059	gi|238029138|emb|FN392319.1|	+	1521569	1523359	1791	147.745	96.5206	98.9623	131.585	163.388	192.016	203.995	0.99	1	1	1	0.9983	0.9978	YNL251C	NRD1	RNA-binding protein that interacts with the C-terminal domain of the RNA polymerase II large subunit
PAS_chr1-4_0061	gi|238029138|emb|FN392319.1|	-	1523759	1524495	737	24.5783	24.4923	24.7055	38.1129	34.4134	11.3596	14.3858	0.98	0.97	1	0.98	0.9788	0.9831	YMR114C	YMR114C	hypothetical protein
PAS_chr1-4_0062	gi|238029138|emb|FN392319.1|	+	1524717	1526081	1365	79.0511	85.8062	74.7988	111.552	99.8572	52.3505	49.9423	1	1	1	1	0.9853	0.9832	YKL133C	YKL133C	hypothetical protein
PAS_chr1-4_0063	gi|238029138|emb|FN392319.1|	-	1527782	1529067	1286	510.913	491.633	675.257	566.847	541.871	347.963	441.908	1	1	1	1	0.9989	0.9979	YMR116C	ASC1	G-protein beta subunit and guanine nucleotide dissociation inhibitor for Gpa2p
PAS_chr1-4_0064	gi|238029138|emb|FN392319.1|	-	1529882	1531420	1539	240.059	193.017	145.979	253.123	214.818	298.527	334.888	1	1	1	1	0.9974	0.9961	YMR110C	HFD1	Putative fatty aldehyde dehydrogenase
PAS_chr1-4_0066	gi|238029138|emb|FN392319.1|	+	1532069	1535155	3087	61.8926	51.6989	49.488	75.6277	88.7686	53.3698	52.4026	1	1	1	1	0.999	0.9971	YPR032W	SRO7	Effector of Rab GTPase Sec4p, forms a complex with Sec4p and t-SNARE Sec9p
PAS_chr1-4_0067	gi|238029138|emb|FN392319.1|	+	1535392	1537014	1623	84.3879	93.2273	84.3146	105.468	109.878	56.9127	56.5273	0.99	0.99	1	1	0.9957	0.9951	YBR280C	SAF1	F-Box protein
PAS_chr1-4_0068	gi|238029138|emb|FN392319.1|	+	1537117	1537680	564	33.4928	22.8552	25.6073	47.9157	43.4838	28.8763	32.2186	0.98	0.99	1	1	0.9911	0.9965	YBL107C	YBL107C	Putative protein of unknown function
PAS_chr1-4_0069	gi|238029138|emb|FN392319.1|	-	1537764	1540181	2418	58.7993	63.8608	53.1423	66.0284	61.9154	57.1264	50.7223	1	1	1	1	0.995	0.9988	YDR466W	PKH3	Protein kinase with similarity to mammalian phosphoinositide-dependent kinase 1 (PDK1)
PAS_chr1-4_0070	gi|238029138|emb|FN392319.1|	-	1540774	1540977	204	39.8971	31.97	16.9125	62.7137	92.8564	21.8806	13.0492	0.98	0.98	0.97	0.98	0.8676	0.9363			Hypothetical protein
PAS_chr1-4_0071	gi|238029138|emb|FN392319.1|	+	1541148	1541819	672	625.601	574.205	377.062	518.366	393.244	1050.8	839.923	1	1	1	1	0.997	0.997	YHR008C	SOD2	Mitochondrial superoxide dismutase, protects cells against oxygen toxicity
PAS_chr1-4_0072	gi|238029138|emb|FN392319.1|	-	1541912	1542916	1005	197.428	156.243	151.69	219.33	370.14	138.565	148.601	0.99	1	1	1	0.993	0.999	YDR214W	AHA1	Co-chaperone that binds to Hsp82p and activates its ATPase activity
PAS_chr1-4_0073	gi|238029138|emb|FN392319.1|	+	1543316	1544857	1542	67.5672	44.7332	47.9231	60.5715	98.4837	83.7119	69.9798	1	1	1	1	0.9929	0.9981			Hypothetical protein
PAS_chr1-4_0074	gi|238029138|emb|FN392319.1|	-	1544969	1547233	2265	171.214	96.342	96.301	219.17	243.816	165.823	205.829	1	1	1	1	0.9987	0.9987	YAR035W	YAT1	Outer mitochondrial carnitine acetyltransferase, minor ethanol-inducible enzyme
PAS_chr1-4_0075	gi|238029138|emb|FN392319.1|	-	1547588	1548832	1245	36.0166	33.8035	35.4457	30.9418	21.9221	44.2504	49.7359	1	1	1	0.99	0.9968	0.9936			L-rhamnonate dehydratase
PAS_chr1-4_0076	gi|238029138|emb|FN392319.1|	-	1549044	1550111	1068	33.6195	43.2494	31.6286	37.4155	37.1655	27.2605	24.9977	1	0.99	1	0.99	0.9906	0.9906			Hypothetical protein
PAS_chr1-4_0077	gi|238029138|emb|FN392319.1|	-	1550263	1551105	843	34.6905	32.4024	25.2225	38.0607	30.4221	41.167	40.8685	0.99	0.98	0.99	0.99	0.9917	0.9929	YBR040W	FIG1	Integral membrane protein required for efficient mating
PAS_chr1-4_0078	gi|238029138|emb|FN392319.1|	-	1551854	1553884	2031	47.2875	45.4286	41.4217	50.0544	62.922	44.7669	39.1311	1	1	1	1	0.9985	0.9995	YBR043C	QDR3	Multidrug transporter of the major facilitator superfamily
PAS_chr1-4_0079	gi|238029138|emb|FN392319.1|	+	1554556	1555737	1182	67.6063	84.0309	73.9231	75.8343	70.9556	52.3585	48.5353	1	1	0.99	0.99	0.9915	0.9865	YBR042C	CST26	Protein of unknown function, affects chromosome stability when overexpressed
PAS_chr1-4_0080	gi|238029138|emb|FN392319.1|	-	1555752	1557638	1887	44.8273	42.0236	36.5676	41.7734	36.7837	57.922	53.8937	1	1	1	1	0.9968	0.9968	YBR041W	FAT1	Fatty acid transporter and very long-chain fatty acyl-CoA synthetase
PAS_chr1-4_0081	gi|238029138|emb|FN392319.1|	+	1557817	1559484	1668	55.8242	42.3661	37.0635	72.1249	61.0894	70.4451	51.8566	0.98	0.98	0.99	0.98	0.988	0.9838	YFR028C	CDC14	Protein phosphatase required for mitotic exit
PAS_chr1-4_0082	gi|238029138|emb|FN392319.1|	-	1559533	1561029	1497	189.882	131.365	116.147	236.182	213.968	233.058	208.57	1	1	1	1	0.9993	0.9993	YBR056W	YBR056W	Putative cytoplasmic protein of unknown function
PAS_chr1-4_0083	gi|238029138|emb|FN392319.1|	+	1561473	1562861	1389	92.6019	97.4154	92.3957	110.251	111.736	76.4018	67.4112	1	1	1	1	0.9978	0.9942	YJR078W	BNA2	Putative tryptophan 2,3-dioxygenase or indoleamine 2,3-dioxygenase
PAS_chr1-4_0084	gi|238029138|emb|FN392319.1|	-	1562958	1563383	426	45.3065	44.7581	36.0686	46.3309	28.3554	61.2635	55.0628	0.99	0.99	0.99	0.99	0.993	0.9812	YJR082C	EAF6	Chromatin modification-related protein EAF6
PAS_chr1-4_0085	gi|238029138|emb|FN392319.1|	+	1563564	1564778	1215	42.7462	56.9304	52.9954	35.6044	33.7234	41.4376	35.7859	0.99	0.99	0.99	0.99	0.9901	0.9893	YPR034W	ARP7	Actin-related protein
PAS_chr1-4_0086	gi|238029138|emb|FN392319.1|	+	1565819	1566832	1014	79.5808	86.2624	76.4379	105.148	96.5419	57.5831	55.5114	1	1	1	1	0.998	0.9961			Hypothetical protein
PAS_chr1-4_0087	gi|238029138|emb|FN392319.1|	-	1566838	1568076	1239	22.6806	19.3833	18.262	19.6875	16.9136	35.9613	25.8758	0.99	0.99	1	0.99	0.9911	0.996	YGR210C	YGR210C	Putative protein of unknown function
PAS_chr1-4_0088	gi|238029138|emb|FN392319.1|	+	1568656	1569141	486	37.9511	53.757	46.0614	35.8626	32.2923	32.1869	27.546	0.99	0.96	0.97	0.97	0.9547	0.965			Hypothetical protein
PAS_chr1-4_0089	gi|238029138|emb|FN392319.1|	+	1569340	1571841	2502	70.3543	85.5755	70.6475	92.5095	75.8017	55.0638	42.5277	1	0.99	1	1	0.998	0.9928	YIL017C	VID28	Hypothetical protein
PAS_chr1-4_0090	gi|238029138|emb|FN392319.1|	-	1571910	1573784	1875	127.262	91.2144	91.2124	126.155	149.699	146.032	159.259	0.98	0.99	0.99	1	0.9909	0.9957	YPR156C	TPO3	Polyamine transport protein specific for spermine
PAS_chr1-4_0091	gi|238029138|emb|FN392319.1|	-	1574597	1575250	654	90.5454	83.9434	56.3738	135.449	98.0171	94.6296	74.8598	0.99	0.97	0.98	1	0.9908	0.9801			Hypothetical protein
PAS_chr1-4_0092	gi|238029138|emb|FN392319.1|	+	1575359	1576141	783	32.3084	30.9166	27.104	26.2668	18.5534	51.0494	39.9598	0.94	0.98	0.99	0.99	0.9936	0.9693	YGR158C	MTR3	exosome component
PAS_chr1-4_0093	gi|238029138|emb|FN392319.1|	-	1576159	1578831	2673	56.0267	54.611	62.3458	58.0861	56.7876	57.0173	47.3124	1	1	1	1	0.9963	0.9948	YGR157W	CHO2	Phosphatidylethanolamine methyltransferase (PEMT)
PAS_chr1-4_0094	gi|238029138|emb|FN392319.1|	-	1579107	1580184	1078	66.342	72.1554	69.8621	89.5192	67.2002	49.4335	49.8815	0.99	0.99	0.99	1	0.999	0.9939	YGR163W	GTR2	GTP binding protein
PAS_chr1-4_0095	gi|238029138|emb|FN392319.1|	+	1581298	1582965	1668	182.551	228.873	203.573	139.577	166.288	180.91	176.086	1	1	1	1	0.9982	0.9988	YLL018C	DPS1	Cytoplasmic aspartyl-tRNA synthetase, homodimeric enzyme
PAS_chr1-4_0096	gi|238029138|emb|FN392319.1|	-	1583030	1585321	2292	52.0392	48.2982	55.2586	49.8436	50.1472	54.7226	53.9652	1	1	1	1	0.9943	0.9969	YOL130W	ALR1	Plasma membrane Mg(2+) transporter, expression and turnover are regulated by Mg(2+) concentration
PAS_chr1-4_0097	gi|238029138|emb|FN392319.1|	-	1586983	1587300	318	29.6712	26.6618	15.1389	17.824	19.4964	54.5025	44.4036	0.86	0.8	0.83	0.87	0.934	0.9403			Hypothetical protein
PAS_chr1-4_0098	gi|238029138|emb|FN392319.1|	+	1587945	1589618	1674	41.2812	39.8308	34.3184	41.5018	26.5403	58.734	46.7618	0.99	0.99	0.99	1	0.9904	0.9797	YNL308C	KRI1	Essential nucleolar protein required for 40S ribosome biogenesis
PAS_chr1-4_0099	gi|238029138|emb|FN392319.1|	-	1589648	1591372	1725	25.1654	30.2687	25.4662	25.3947	25.424	23.1021	21.3365	0.99	1	1	0.99	0.9913	0.9907	YFR029W	PTR3	Component of the SPS plasma membrane amino acid sensor system (Ssy1p-Ptr3p-Ssy5p)
PAS_chr1-4_0100	gi|238029138|emb|FN392319.1|	+	1591585	1592997	1413	34.8497	34.7258	31.2597	39.2683	28.3502	38.3062	37.1877	0.99	0.98	0.99	0.99	0.9936	0.9943	YEL015W	EDC3	Non-essential conserved protein of unknown function, plays a role in mRNA decapping
PAS_chr1-4_0101	gi|238029138|emb|FN392319.1|	+	1593329	1594999	1671	116.578	137.959	146.043	109.598	120.878	88.8729	96.1158	1	0.99	0.99	0.99	0.9946	0.9988	YEL013W	VAC8	Phosphorylated vacuolar membrane protein that interacts with Atg13p
PAS_chr1-4_0102	gi|238029138|emb|FN392319.1|	-	1595114	1596592	1479	108.944	92.1879	82.5146	111.959	92.7017	154.517	119.784	1	1	1	1	0.998	0.998			Myb-like DNA-binding protein
PAS_chr1-4_0104	gi|238029138|emb|FN392319.1|	+	1598407	1599762	1356	27.4406	23.7653	22.9288	13.0027	11.2701	49.4062	44.2705	0.98	0.99	0.99	1	0.9956	0.9926	YHR011W	DIA4	Probable mitochondrial seryl-tRNA synthetase
PAS_chr1-4_0105	gi|238029138|emb|FN392319.1|	-	1599806	1603292	3487	59.0316	50.6519	48.3199	64.1359	57.5093	70.6438	62.9286	1	1	1	1	0.997	0.9988	YLR309C	IMH1	Involved in vesicular transport, mediates transport between an endosomal compartment and the golgi
PAS_chr1-4_0106	gi|238029138|emb|FN392319.1|	-	1603488	1604741	1254	27.7224	24.1687	27.0653	20.469	11.676	39.6678	43.2874	1	0.97	0.99	0.99	0.9944	0.9976	YDR465C	RMT2	Arginine methyltransferase
PAS_chr1-4_0107	gi|238029138|emb|FN392319.1|	-	1604935	1608849	3915	77.0763	65.459	62.5083	77.0269	89.5998	90.3585	77.5053	1	1	1	1	0.9951	0.998	YLR310C	CDC25	Membrane bound guanine nucleotide exchange factor (GEF or GDP-release factor)
PAS_chr1-4_0108	gi|238029138|emb|FN392319.1|	+	1609599	1611752	2154	38.6061	39.9492	36.1509	37.8453	31.7462	42.9947	42.9505	0.98	1	0.99	0.99	0.9726	0.9559	YOR001W	RRP6	Exonuclease component of the nuclear exosome
PAS_chr1-4_0109	gi|238029138|emb|FN392319.1|	+	1611979	1612752	774	399.227	452.686	346.653	562.777	477.889	300.247	255.108	0.99	0.99	1	1	0.9961	0.9922	YKL040C	NFU1	Protein involved in iron metabolism in mitochondria
PAS_chr1-4_0110	gi|238029138|emb|FN392319.1|	-	1612795	1613076	282	12.7438	7.07422	11.5233	21.6787	15.414	9.55415	11.2184	0.84	0.95	0.85	0.98	0.8546	0.8404	YHL018W	YHL018W	pterin-4-alpha-carbinolamine dehydratase
PAS_chr1-4_0111	gi|238029138|emb|FN392319.1|	-	1613120	1613311	192	3.89253	4.19607	2.50738	1.05432	1.19154	8.37771	6.02816	0.71	0.89	0.93	0.85	0.8125	0.8229			Hypothetical protein
PAS_chr1-4_0112	gi|238029138|emb|FN392319.1|	+	1613399	1615096	1698	21.0254	21.5995	20.9568	18.1329	14.9419	26.0508	24.4705	0.99	0.98	1	1	0.9953	0.9759			Mu1-like medium subunit of the clathrin-associated protein complex (AP-1)
PAS_chr1-4_0113	gi|238029138|emb|FN392319.1|	+	1615288	1616343	1056	280.081	294.306	288.804	255.415	312.25	273.608	256.105	1	1	1	1	0.9981	0.9972	YOR007C	SGT2	Glutamine-rich cytoplasmic protein of unknown function
PAS_chr1-4_0114	gi|238029138|emb|FN392319.1|	-	1616380	1619796	3417	24.0819	25.6883	22.1313	28.6613	23.6074	23.0074	21.3958	0.99	1	1	1	0.99	0.9974	YML002W	YML002W	Putative protein of unknown function
PAS_chr1-4_0115	gi|238029138|emb|FN392319.1|	+	1619958	1620821	864	23.7754	27.5298	24.9345	19.7744	15.6754	31.7422	22.9963	0.99	1	1	1	0.9826	0.9838	YOR006C	TSR3	Putative protein of unknown function
PAS_chr1-4_0116	gi|238029138|emb|FN392319.1|	-	1620832	1621956	1125	45.6188	43.3088	37.5505	38.5787	29.5478	68.4514	56.2757	0.99	0.99	0.99	0.99	0.9991	0.9964	YJR080C	AIM24	Hypothetical protein
PAS_chr1-4_0117	gi|238029138|emb|FN392319.1|	+	1622183	1622773	591	230.914	256.085	220.276	287.136	221.925	198.479	201.583	0.99	0.99	0.99	1	0.9882	0.9949	YER012W	PRE1	Beta 4 subunit of the 20S proteasome
PAS_chr1-4_0118	gi|238029138|emb|FN392319.1|	+	1623048	1626065	3018	23.7569	25.2455	21.2421	21.5778	18.6099	30.9259	24.9404	1	0.99	0.99	1	0.999	0.9983	YER013W	PRP22	DEAH-box RNA-dependent ATPase/ATP-dependent RNA helicase
PAS_chr1-4_0119	gi|238029138|emb|FN392319.1|	-	1626518	1627531	1014	42.8694	35.3751	47.1209	36.2139	26.4424	50.0085	62.0556	0.98	0.96	1	0.99	0.997	0.9783	YMR028W	TAP42	Essential protein involved in the TOR signaling pathway
PAS_chr1-4_0120	gi|238029138|emb|FN392319.1|	-	1627718	1628215	498	23.9229	24.4205	27.2287	20.365	14.8843	23.0942	33.5446	0.97	0.97	0.99	1	0.994	0.9839			Protein localized to COPII vesicles, proposed to be involved in ER to Golgi transport
PAS_chr1-4_0121	gi|238029138|emb|FN392319.1|	-	1628452	1628899	448	118.353	89.1705	152.521	169.847	138.777	55.0664	104.734	0.98	1	0.99	0.99	0.976	0.991	YKL058W	TOA2	Transcription initiation factor IIA small subunit
PAS_chr1-4_0122	gi|238029138|emb|FN392319.1|	+	1629128	1630288	1161	32.4994	39.7519	39.0468	33.0584	36.4151	22.1674	24.5571	0.99	0.99	1	0.99	0.9974	0.9905	YKL059C	MPE1	Essential conserved subunit of CPF (cleavage and polyadenylation factor)
PAS_chr1-4_0123	gi|238029138|emb|FN392319.1|	-	1630321	1631649	1329	53.1455	71.8496	49.6268	63.0443	55.9633	39.5473	38.8415	1	1	1	1	0.997	0.997	YMR027W	YMR027W	Putative protein of unknown function
PAS_chr1-4_0124	gi|238029138|emb|FN392319.1|	+	1632073	1633365	1293	89.6972	126.931	130.314	70.3731	68.0845	68.4834	73.9976	1	1	1	1	0.9992	0.9985	YPL188W	POS5	Mitochondrial NADH kinase, phosphorylates NADH
PAS_chr1-4_0125	gi|238029138|emb|FN392319.1|	-	1633397	1634912	1516	97.177	83.7521	78.8624	121.614	101.998	100.884	95.9518	1	1	1	1	0.9965	0.9993	YNL330C	RPD3	Histone deacetylase
PAS_chr1-4_0126	gi|238029138|emb|FN392319.1|	-	1635085	1636158	1074	46.1289	50.2591	48.7094	54.283	66.3324	26.584	30.6055	0.99	1	1	1	0.9963	0.9972	YNL326C	PFA3	Palmitoyltransferase for Vac8p, required for vacuolar membrane fusion
PAS_chr1-4_0128	gi|238029138|emb|FN392319.1|	-	1636335	1641138	4804	31.336	21.559	26.2541	34.0546	38.5158	36.3335	31.2991	0.99	0.99	1	0.99	0.9945	0.9956	YPL242C	IQG1	Essential protein required for determination of budding pattern
PAS_chr1-4_0129	gi|238029138|emb|FN392319.1|	+	1641467	1643998	2532	24.9793	17.182	20.7245	23.385	33.4129	29.9692	25.2021	0.99	0.99	0.97	0.99	0.9779	0.9716			Hypothetical protein
PAS_chr1-4_0130	gi|238029138|emb|FN392319.1|	+	1644458	1646578	2121	1237.22	797.415	914.808	1509.84	2854.73	668.946	677.6	1	1	1	1	0.9981	0.9986	YPL240C	HSP82	Heat shock protein Hsp90
PAS_chr1-4_0131	gi|238029138|emb|FN392319.1|	-	1646637	1647419	783	50.1569	82.5587	58.3582	33.9452	22.4978	53.6687	49.9128	0.99	0.97	0.99	0.99	0.9923	0.986			Hypothetical protein
PAS_chr1-4_0132	gi|238029138|emb|FN392319.1|	+	1648134	1649588	1455	86.7944	187.206	146.603	36.674	33.1765	58.4539	58.6525	1	1	1	1	0.9993	0.9966	YKL221W	MCH2	Protein with similarity to mammalian monocarboxylate permease
PAS_chr1-4_0133	gi|238029138|emb|FN392319.1|	+	1650258	1653758	3501	208.524	240.32	256.51	304.015	335.696	58.2003	56.3992	1	1	1	1	0.996	0.9914	YNL329C	PEX6	AAA-peroxin that heterodimerizes with AAA-peroxin Pex1p
PAS_chr1-4_0134	gi|238029138|emb|FN392319.1|	+	1654035	1655738	1704	104.976	103.385	87.252	115.768	89.4699	134.114	99.8693	0.99	0.99	1	1	0.9982	0.9982	YPL243W	SRP68	Core component of the signal recognition particle (SRP) ribonucleoprotein (RNP) complex
PAS_chr1-4_0135	gi|238029138|emb|FN392319.1|	+	1655916	1656767	852	203.033	164.353	194.186	142.39	107.111	259.449	350.709	1	1	1	1	0.9988	0.9988	YPL237W	SUI3	Beta subunit of the translation initiation factor eIF2
PAS_chr1-4_0136	gi|238029138|emb|FN392319.1|	-	1656860	1658152	1293	75.3791	102.542	97.1458	66.8662	65.9436	61.9523	57.8256	1	1	1	1	0.9969	0.9992			Membrane-associated RING finger protein 5
PAS_chr1-4_0137	gi|238029138|emb|FN392319.1|	-	1658400	1658954	555	29.0173	29.3779	28.3356	22.5409	17.7662	36.8076	39.2754	0.99	0.99	0.99	0.99	0.9964	0.9946	YPL239W	YAR1	Cytoplasmic ankyrin-repeat containing protein of unknown function
PAS_chr1-4_0138	gi|238029138|emb|FN392319.1|	+	1659285	1662047	2763	24.2561	20.0221	19.2096	18.3821	14.7136	41.2754	31.9337	1	1	1	1	0.9971	0.9978	YMR185W	YMR185W	Putative protein of unknown function
PAS_chr1-4_0139	gi|238029138|emb|FN392319.1|	-	1662059	1663267	1209	89.5643	99.8925	85.5121	80.6372	83.4495	106.969	80.9259	1	1	1	1	0.9876	0.9975			Widely conserved NADPH oxidoreductase containing flavin mononucleotide (FMN)
PAS_chr1-4_0140	gi|238029138|emb|FN392319.1|	+	1663708	1664280	573	30.3009	38.8327	42.2885	23.6345	20.3623	33.0547	23.6329	1	1	0.99	0.97	0.9948	0.9965	YAL059W	ECM1	Protein of unknown function, localized in the nucleoplasm and the nucleolus
PAS_chr1-4_0141	gi|238029138|emb|FN392319.1|	-	1664337	1666010	1674	54.5392	85.6201	78.8461	67.0414	51.7959	22.821	21.1108	0.99	0.99	0.99	0.99	0.9952	0.9958	YPR121W	THI22	Protein with similarity to hydroxymethylpyrimidine phosphate kinases
PAS_chr1-4_0142	gi|238029138|emb|FN392319.1|	+	1666341	1668851	2511	42.9524	44.3226	44.3359	34.2382	31.8793	52.8806	50.0575	1	1	1	1	0.9984	0.9992	YPR019W	MCM4	Essential helicase component of heterohexameric MCM2-7 complexes
PAS_chr1-4_0143	gi|238029138|emb|FN392319.1|	+	1668996	1670930	1935	25.6376	23.752	23.6147	26.3107	23.3624	29.5103	27.2753	1	1	1	1	0.9917	0.9897	YJL100W	LSB6	Type II phosphatidylinositol 4-kinase that binds Las17p
PAS_chr1-4_0144	gi|238029138|emb|FN392319.1|	+	1671033	1671986	954	94.8623	111.392	73.2554	79.5929	67.1941	125.234	112.505	1	1	1	1	0.9937	0.9979	YEL029C	BUD16	pyridoxal kinase BUD16
PAS_chr1-4_0145	gi|238029138|emb|FN392319.1|	-	1675093	1676079	987	46.4441	42.4453	33.1268	29.4108	30.5731	81.9742	61.1342	0.99	0.99	0.96	1	0.9554	0.9919			pirin
PAS_chr1-4_0146	gi|238029138|emb|FN392319.1|	-	1676384	1677607	1224	24.6426	22.5671	22.4517	17.2496	13.9434	36.4677	35.1761	0.99	0.98	1	0.99	0.9869	0.9788			Hypothetical protein
PAS_chr1-4_0147	gi|238029138|emb|FN392319.1|	+	1678143	1679417	1275	105.092	107.57	101.821	86.9418	85.4458	136.693	112.079	0.98	0.98	1	1	0.989	0.9843			eukaryotic translation initiation factor 3 subunit
PAS_chr1-4_0148	gi|238029138|emb|FN392319.1|	-	1679485	1680123	639	49.3094	46.5292	46.0196	49.5463	43.6788	55.4423	54.6402	0.96	0.97	0.99	0.99	0.9984	0.9703	YJL063C	MRPL8	Mitochondrial ribosomal protein of the large subunit
PAS_chr1-4_0149	gi|238029138|emb|FN392319.1|	-	1680673	1681713	1041	75.2192	47.5773	35.9559	75.8968	33.5803	122.107	136.198	0.98	0.95	0.98	0.99	0.9616	0.9664	YBR265W	TSC10	3-ketosphinganine reductase, catalyzes the second step in phytosphingosine synthesis
PAS_chr1-4_0150	gi|238029138|emb|FN392319.1|	+	1682276	1684315	2040	136.091	53.4652	58.9774	81.3194	81.3166	241.81	299.659	1	1	1	1	0.9985	0.9995	YPR074C	TKL1	Transketolase, similar to Tkl2p
PAS_chr1-4_0151	gi|238029138|emb|FN392319.1|	+	1684500	1684970	471	77.0673	78.0313	59.1975	42.1622	40.6066	129.86	112.546	0.99	0.99	0.97	0.96	0.9363	0.9427	YPR073C	LTP1	Protein phosphotyrosine phosphatase
PAS_chr1-4_0152	gi|238029138|emb|FN392319.1|	-	1684990	1686956	1967	104.455	84.6563	73.6036	115.178	107.168	136.741	109.383	1	1	0.99	1	0.9995	0.9995	YPR072W	NOT5	Subunit of the CCR4-NOT complex, which is a global transcriptional regulator with roles in transcrip
PAS_chr1-4_0153	gi|238029138|emb|FN392319.1|	+	1687273	1691475	4203	167.574	216.283	266.719	119.252	150.193	122.811	130.189	1	1	1	1	0.999	0.9998	YBR115C	LYS2	Alpha aminoadipate reductase
PAS_chr1-4_0154	gi|238029138|emb|FN392319.1|	-	1691500	1693950	2451	44.6019	46.4877	41.6894	47.3246	36.4866	46.103	49.5199	0.99	1	1	1	0.9918	0.9963	YBR114W	RAD16	Protein that recognizes and binds damaged DNA in an ATP-dependent manner (with Rad7p)
PAS_chr1-4_0155	gi|238029138|emb|FN392319.1|	-	1694310	1697363	3054	98.8491	69.6809	73.6417	70.9898	68.3708	162.129	148.282	1	1	1	1	0.9984	0.9993	YOL051W	GAL11	Hypothetical protein
PAS_chr1-4_0156	gi|238029138|emb|FN392319.1|	+	1698288	1698761	474	41.4471	54.0658	53.2368	50.6076	42.6663	26.13	21.9761	0.96	1	0.99	0.97	0.9241	0.9768			Hypothetical protein
PAS_chr1-4_0157	gi|238029138|emb|FN392319.1|	-	1698855	1699292	438	15.7837	14.1894	19.6926	15.2054	13.6848	11.9354	19.9948	0.98	1	0.93	0.97	0.9726	0.9612			Hypothetical protein
PAS_chr1-4_0158	gi|238029138|emb|FN392319.1|	-	1699476	1700129	654	271.539	253.414	216.478	249.231	181.412	374.399	354.301	0.98	1	0.99	0.99	0.9924	0.9985	YGR167W	CLC1	Clathrin light chain
PAS_chr1-4_0159	gi|238029138|emb|FN392319.1|	+	1700334	1701461	1128	62.5842	52.5125	55.6602	65.6822	57.7215	74.2586	69.6701	0.99	0.98	1	1	0.9973	0.9991	YDR289C	RTT103	Protein that interacts with exonuclease Rat1p and Rai1p
PAS_chr1-4_0160	gi|238029138|emb|FN392319.1|	+	1701657	1704188	2532	43.0607	74.819	95.4388	12.9637	34.9851	17.4542	22.7032	1	1	1	1	0.8274	0.7887	YCL030C	HIS4	Multifunctional enzyme HIS4
PAS_chr1-4_0161	gi|238029138|emb|FN392319.1|	+	1704314	1705489	1176	35.3707	37.7116	31.2484	45.1509	41.9035	31.0146	25.1952	1	1	1	0.99	0.9821	0.9966	YCL029C	BIK1	Nuclear fusion protein BIK1
PAS_chr1-4_0162	gi|238029138|emb|FN392319.1|	-	1705574	1706260	687	190.527	188.237	175.783	185.871	189.063	171.796	232.413	1	1	1	1	0.9968	0.9936	YKR014C	YPT52	GTPase, similar to Ypt51p and Ypt53p and to mammalian rab5
PAS_chr1-4_0163	gi|238029138|emb|FN392319.1|	-	1706479	1706793	315	260.415	155.527	195.241	109.634	182.585	405.96	513.546	0.97	0.98	0.99	0.99	0.9841	0.9905	YOR020C	HSP10	Putative protein of unknown function
PAS_chr1-4_0164	gi|238029138|emb|FN392319.1|	-	1709049	1709936	888	163.386	135.397	114.391	210.181	165.734	182	172.612	0.99	0.99	0.99	0.99	0.9899	0.9944			Protein of unknown function, has similarity to Pry1p and Pry3p
PAS_chr1-4_0165	gi|238029138|emb|FN392319.1|	-	1710304	1711431	1128	34.1291	42.1392	39.6557	30.4543	34.0325	31.3362	27.1566	0.99	1	1	0.99	0.984	0.9973			Class E protein of the vacuolar protein-sorting (Vps) pathway
PAS_chr1-4_0166	gi|238029138|emb|FN392319.1|	+	1714424	1715487	1064	51.2741	47.3225	41.2622	77.7606	56.562	46.0191	38.7178	0.82	0.98	0.96	0.98	0.6952	0.6595			Hypothetical protein
PAS_chr1-4_0167	gi|238029138|emb|FN392319.1|	+	1715787	1716707	921	120.434	95.0562	136.732	200.474	209.675	38.9468	41.7219	0.98	1	0.98	0.99	0.9891	0.9978	YLR414C	YLR414C	Putative protein of unknown function
PAS_chr1-4_0168	gi|238029138|emb|FN392319.1|	+	1716853	1717347	495	81.1791	177.947	107.792	28.831	39.5622	72.3834	60.5592	1	0.98	1	0.99	0.9859	0.9919	YPR098C	YPR098C	hypothetical protein
PAS_chr1-4_0169	gi|238029138|emb|FN392319.1|	-	1717389	1718795	1407	67.5627	65.9851	56.1995	70.3255	59.3648	77.7394	75.762	0.99	1	1	1	0.9943	0.9957	YJL081C	ARP4	actin
PAS_chr1-4_0170	gi|238029138|emb|FN392319.1|	-	1719109	1719696	588	52.3515	40.0604	57.175	82.1082	58.089	34.947	41.7296	1	1	1	1	0.9575	0.9609			Hypothetical protein
PAS_chr1-4_0171	gi|238029138|emb|FN392319.1|	+	1719878	1720300	423	103.644	117.994	134.296	79.68	60.6285	98.1083	131.154	0.98	0.98	0.98	0.98	0.9764	0.9929	YPR100W	MRPL51	Mitochondrial ribosomal protein of the large subunit
PAS_chr1-4_0172	gi|238029138|emb|FN392319.1|	+	1720591	1722120	1530	109.189	123.969	103.363	107.831	118.844	108.286	92.8447	0.99	1	1	1	0.9915	0.998	YKR016W	FCJ1	hypothetical protein
PAS_chr1-4_0173	gi|238029138|emb|FN392319.1|	-	1722149	1723666	1518	35.4545	55.8023	52.46	25.5505	19.2456	28.6365	31.0319	0.99	0.98	0.98	0.99	0.9862	0.9947	YKR017C	YKR017C	hypothetical protein
PAS_chr1-4_0175	gi|238029138|emb|FN392319.1|	+	1727196	1729301	2106	22.5515	22.9346	19.1065	19.2241	24.6266	25.0711	24.3462	1	0.99	1	1	0.9986	0.9986	YOL095C	HMI1	Mitochondrial inner membrane localized ATP-dependent DNA helicase
PAS_chr1-4_0176	gi|238029138|emb|FN392319.1|	-	1729313	1730092	780	44.6974	40.9217	39.1922	49.1542	62.9429	36.5526	39.4211	1	0.99	0.99	0.99	0.9949	0.9974	YNL282W	POP3	Hypothetical protein
PAS_chr1-4_0177	gi|238029138|emb|FN392319.1|	+	1730514	1732820	2307	19.0525	14.9	13.7553	14.4957	15.6782	27.1573	28.3289	0.99	0.99	1	0.99	0.9961	0.9848			Hypothetical protein
PAS_chr1-4_0178	gi|238029138|emb|FN392319.1|	-	1733449	1734096	648	239.775	225.211	218.482	277.811	291.09	193.68	232.374	1	1	1	1	0.9923	0.9923	YDR003W	RCR2	Vacuolar protein that presumably functions within the endosomal-vacuolar trafficking pathway
PAS_chr1-4_0179	gi|238029138|emb|FN392319.1|	+	1734287	1735516	1230	16.5223	11.398	12.9366	20.2797	26.5455	13.3315	14.6423	0.99	0.99	0.99	0.99	0.99	0.9828	YHL022C	SPO11	Meiosis-specific protein that initiates meiotic recombination
PAS_chr1-4_0181	gi|238029138|emb|FN392319.1|	+	1736816	1738060	1245	56.6245	80.3334	77.4649	41.5754	34.4175	58.9468	47.009	0.99	1	1	0.99	0.9952	0.9912	YLR328W	NMA1	Nicotinic acid mononucleotide adenylyltransferase, involved in pathways of NAD biosynthesis
PAS_chr1-4_0182	gi|238029138|emb|FN392319.1|	-	1738172	1738825	654	119.924	108.405	80.9108	142.258	90.2163	156.056	141.697	1	1	1	1	0.9924	0.9954	YDR167W	TAF10	Subunit (145 kDa) of TFIID and SAGA complexes
PAS_chr1-4_0183	gi|238029138|emb|FN392319.1|	+	1739483	1740214	732	234.173	242.868	196.918	241.948	212.056	258.528	252.721	1	0.99	1	1	0.9986	0.9986	YER148W	SPT15	TATA-binding protein, general transcription factor
PAS_chr1-4_0184	gi|238029138|emb|FN392319.1|	-	1741076	1743667	2592	51.0027	45.7349	41.8051	43.3991	44.1401	70.3727	60.5644	0.99	1	1	0.99	0.9965	0.9992	YIR023W	DAL81	Positive regulator of genes in multiple nitrogen degradation pathways
PAS_chr1-4_0185	gi|238029138|emb|FN392319.1|	-	1744056	1744563	508	50.917	55.4398	58.2891	57.7522	44.8133	45.1805	44.0268	0.99	0.98	0.93	0.99	0.9588	0.9627	YKL013C	ARC19	Subunit of the ARP2/3 complex
PAS_chr1-4_0186	gi|238029138|emb|FN392319.1|	+	1745035	1746432	1398	45.3456	49.6976	40.405	31.0161	23.5813	65.6122	61.7615	1	1	1	1	0.9993	0.9993	YKL012W	PRP40	U1 snRNP protein involved in splicing
PAS_chr1-4_0187	gi|238029138|emb|FN392319.1|	-	1746445	1746960	516	44.8183	44.6837	46.9599	67.5552	51.7407	30.0818	27.8884	0.99	0.99	1	1	0.9903	0.9981	YIR022W	SEC11	18kDa catalytic subunit of the Signal Peptidase Complex
PAS_chr1-4_0188	gi|238029138|emb|FN392319.1|	-	1747153	1748340	1188	55.5634	50.8614	58.421	69.2318	76.3359	37.742	40.7885	0.99	0.99	1	1	0.9958	0.9966	YGR234W	YHB1	Nitric oxide oxidoreductase, flavohemoglobin involved in nitric oxide detoxification
PAS_chr1-4_0189	gi|238029138|emb|FN392319.1|	-	1748897	1750096	1200	31.4152	29.9879	24.3383	24.1735	27.8917	47.2168	34.8829	0.99	0.99	0.99	0.99	0.9933	0.9892	YJR107W	YJR107W	Putative protein of unknown function
PAS_chr1-4_0190	gi|238029138|emb|FN392319.1|	+	1751140	1752861	1722	57.818	70.0445	59.8276	57.9665	59.466	48.4097	51.1938	1	1	1	1	0.9837	0.9983	YJL163C	YJL163C	Putative protein of unknown function
PAS_chr1-4_0191	gi|238029138|emb|FN392319.1|	+	1752927	1755350	2424	15.6104	14.3232	18.2385	14.414	9.07933	18.7627	18.8445	1	1	1	1	0.9975	0.9975	YPL029W	SUV3	ATP-dependent RNA helicase, component of the mitochondrial degradosome along with the RNase Dss1p
PAS_chr1-4_0192	gi|238029138|emb|FN392319.1|	-	1755407	1757473	2067	22.1802	26.1514	19.6805	21.8394	10.902	28.6569	25.8508	0.94	0.98	0.98	0.99	0.9598	0.971	YDL017W	CDC7	DDK (Dbf4-dependent kinase) catalytic subunit
PAS_chr1-4_0193	gi|238029138|emb|FN392319.1|	-	1757635	1759320	1686	39.5489	43.8706	35.6208	29.5721	21.86	58.316	48.0536	1	0.99	0.99	1	0.9947	0.9976	YAR014C	BUD14	Protein involved in bud-site selection
PAS_chr1-4_0194	gi|238029138|emb|FN392319.1|	-	1759527	1761260	1734	77.9505	73.2324	42.7555	60.5773	75.0582	106.168	109.911	1	1	1	1	0.9983	0.9954	YLL028W	TPO1	Polyamine transporter that recognizes spermine, putrescine, and spermidine
PAS_chr1-4_0195	gi|238029138|emb|FN392319.1|	+	1761931	1764082	2152	60.2296	54.894	49.5374	64.22	69.1851	64.0901	59.4512	0.99	0.99	1	1	0.999	0.9904	YPR003C	YPR003C	Putative sulfate permease
PAS_chr1-4_0196	gi|238029138|emb|FN392319.1|	-	1764293	1765435	1143	47.677	52.8303	33.5896	62.2876	57.7446	37.0466	42.5631	0.99	1	1	1	0.9965	0.9956	YGR223C	HSV2	Phosphatidylinositol 3,5-bisphosphate-binding protein
PAS_chr1-4_0197	gi|238029138|emb|FN392319.1|	-	1765625	1767562	1938	23.7593	26.2293	20.4316	21.8516	21.4257	29.9834	22.6345	1	1	1	0.99	0.9912	0.9897	YKL022C	CDC16	Subunit of the anaphase-promoting complex/cyclosome (APC/C)
PAS_chr1-4_0198	gi|238029138|emb|FN392319.1|	-	1767660	1768601	942	323.679	553.265	493.341	181.672	189.651	247.937	276.205	0.99	0.99	1	0.99	0.9958	0.9894	YIL145C	PAN6	Pantothenate synthase, also known as pantoate-beta-alanine ligase
PAS_chr1-4_0199	gi|238029138|emb|FN392319.1|	+	1768829	1769254	426	85.6418	65.2909	109.712	79.4515	57.4626	75.2342	126.699	0.98	1	0.98	1	0.9812	0.9836	YKR085C	MRPL20	Hypothetical protein
PAS_chr1-4_0200	gi|238029138|emb|FN392319.1|	-	1769442	1769963	522	49.1696	57.9136	72.2432	79.7312	56.1423	14.9451	14.0426	1	0.98	0.99	1	0.9943	0.9693			Hypothetical protein
PAS_chr1-4_0201	gi|238029138|emb|FN392319.1|	+	1770619	1772181	1563	43.3435	46.6603	46.6119	48.5418	36.212	41.628	40.4068	1	1	1	1	0.993	0.9936	YBR103W	SIF2	WD40 repeat-containing subunit of the Set3C histone deacetylase complex
PAS_chr1-4_0202	gi|238029138|emb|FN392319.1|	-	1772224	1773690	1467	100.131	125.527	81.3846	73.7001	74.9957	148.9	96.2796	0.99	0.99	1	1	0.9905	0.998	YGR046W	TAM41	Mitochondrial protein involved in protein import into the mitochondrial matrix
PAS_chr1-4_0203	gi|238029138|emb|FN392319.1|	+	1774259	1776319	2061	39.7384	38.3082	38.7555	43.3835	24.4095	52.4661	41.1073	1	1	1	1	0.9995	0.9976	YIL144W	TID3	Component of the evolutionarily conserved kinetochore-associated Ndc80 complex
PAS_chr1-4_0204	gi|238029138|emb|FN392319.1|	-	1776374	1778836	2463	77.1442	67.7562	78.2163	81.1447	81.6648	73.2258	80.8571	1	1	1	1	0.9976	0.9968	YIL143C	SSL2	Component of the holoenzyme form of RNA polymerase transcription factor TFIIH
PAS_chr1-4_0205	gi|238029138|emb|FN392319.1|	+	1779231	1779527	297	193.722	243.618	230.307	177.893	150.361	193.618	166.531	0.98	0.98	0.99	0.99	0.9899	0.9832	YDR510W	SMT3	Ubiquitin-like protein of the SUMO family
PAS_chr1-4_0206	gi|238029138|emb|FN392319.1|	-	1781274	1782338	1065	28.8402	32.2762	19.5881	34.1185	30.3317	29.3762	27.3503	1	1	1	1	0.9915	0.9944	YOR084W	LPX1	Oleic acid-inducible, peroxisomal matrix localized lipase
PAS_chr1-4_0207	gi|238029138|emb|FN392319.1|	+	1782600	1783091	492	120.423	108.23	109.101	147.914	118.015	120.557	118.72	0.98	0.99	0.99	0.99	0.9858	0.9858	YPL059W	GRX5	Hydroperoxide and superoxide-radical responsive glutathione-dependent oxidoreductase
PAS_chr1-4_0208	gi|238029138|emb|FN392319.1|	-	1786348	1787010	663	120.472	132.162	98.5705	132.786	104.657	123.611	131.045	1	0.99	1	1	0.9969	0.9954	YER004W	FMP52	RNA helicase in the DEAH-box family involved in the second catalytic step of splicing, exhibits ATP-
PAS_chr1-4_0209	gi|238029138|emb|FN392319.1|	-	1788775	1790292	1518	16.9218	16.0229	18.2355	12.5619	13.5186	21.1396	20.0526	0.99	0.99	0.99	0.99	0.9835	0.9967	YGL064C	MRH4	Mitochondrial ATP-dependent RNA helicase of the DEAD-box family
PAS_chr1-4_0210	gi|238029138|emb|FN392319.1|	+	1790589	1792466	1878	69.0102	61.979	63.8513	68.8888	60.5685	80.3189	78.4547	0.98	0.99	0.99	0.99	0.9867	0.9856	YPL210C	SRP72	Core component of the signal recognition particle (SRP) ribonucleoprotein (RNP) complex
PAS_chr1-4_0211	gi|238029138|emb|FN392319.1|	-	1792566	1793111	546	16.3376	13.3501	20.5733	15.2379	11.9416	18.3389	18.5835	0.97	0.98	0.97	0.97	0.9597	0.9817	YPL211W	NIP7	Nucleolar protein required for 60S ribosome subunit biogenesis
PAS_chr1-4_0212	gi|238029138|emb|FN392319.1|	+	1793473	1795103	1631	29.4556	23.4948	28.2924	23.2067	12.321	41.6848	47.7336	1	1	1	1	0.998	0.998	YPL212C	PUS1	tRNA:pseudouridine synthase, introduces pseudouridines at positions 26-28, 34-36, 65, and 67 of tRNA
PAS_chr1-4_0213	gi|238029138|emb|FN392319.1|	-	1795143	1797443	2301	119.354	71.2761	74.343	158.082	224.094	91.873	96.4589	0.99	1	1	1	0.9913	0.9922			Hypothetical protein
PAS_chr1-4_0215	gi|238029138|emb|FN392319.1|	-	1798404	1800176	1773	34.7333	43.1028	36.9955	28.2466	30.4648	35.4273	34.163	1	1	0.99	1	0.9983	0.9983	YJL071W	ARG2	Acetylglutamate synthase (glutamate N-acetyltransferase), mitochondrial enzyme
PAS_chr1-4_0216	gi|238029138|emb|FN392319.1|	-	1800473	1801134	662	19.3795	26.1515	21.9312	15.1485	10.905	21.1788	20.9619	0.97	0.96	0.97	0.97	0.98	0.9867	YJL072C	PSF2	Subunit of the GINS complex (Sld5p, Psf1p, Psf2p, Psf3p)
PAS_chr1-4_0217	gi|238029138|emb|FN392319.1|	+	1801284	1802492	1209	42.6473	63.3689	59.2313	32.8677	28.1571	37.2527	35.0062	1	1	1	1	0.9983	0.9967	YBR271W	YBR271W	Putative S-adenosylmethionine-dependent methyltransferase of the seven beta-strand family
PAS_chr1-4_0218	gi|238029138|emb|FN392319.1|	+	1802671	1803806	1136	225.001	374.395	361.136	70.131	86.145	209.048	249.151	1	1	1	1	0.9982	0.9991	YBR249C	ARO4	3-deoxy-D-arabino-heptulosonate-7-phosphate (DAHP) synthase
PAS_chr1-4_0219	gi|238029138|emb|FN392319.1|	-	1804922	1806466	1545	146.589	155.468	141.88	157.175	160.262	128.656	136.092	0.98	0.98	0.99	0.98	0.9586	0.9851	YBR214W	SDS24	One of two S. cerevisiae homologs (Sds23p and Sds24p) of the Schizosaccharomyces pombe Sds23 protein
PAS_chr1-4_0220	gi|238029138|emb|FN392319.1|	-	1808457	1810379	1923	370.83	288.858	273.045	356.7	399.437	450.436	456.502	1	1	1	1	0.9984	0.9943	YLR399C	BDF1	Protein involved in transcription initiation at TATA-containing promoters
PAS_chr1-4_0222	gi|238029138|emb|FN392319.1|	+	1811581	1812405	825	95.2477	74.3565	91.1287	109.263	91.677	103.676	101.384	1	1	1	1	0.9976	0.9988	YBR213W	MET8	Bifunctional dehydrogenase and ferrochelatase, involved in the biosynthesis of siroheme
PAS_chr1-4_0223	gi|238029138|emb|FN392319.1|	-	1812453	1813973	1521	77.2127	79.4774	73.2464	78.3236	71.566	83.7308	76.9321	1	1	1	1	0.9967	0.9974	YBR212W	NGR1	RNA binding protein that negatively regulates growth rate
PAS_chr1-4_0224	gi|238029138|emb|FN392319.1|	+	1814374	1815300	927	43.9299	49.1656	40.897	62.2795	51.3822	31.9708	27.8843	0.98	0.99	0.99	0.99	0.9957	0.9892			Hypothetical protein
PAS_chr1-4_0225	gi|238029138|emb|FN392319.1|	-	1815315	1815806	492	91.58	111.349	104.535	84.7985	90.9061	76.3393	81.5517	0.93	0.98	0.99	0.99	0.9573	0.9553	YGL054C	ERV14	ER-derived vesicles protein ERV14
PAS_chr1-4_0226	gi|238029138|emb|FN392319.1|	+	1816466	1817116	651	28.3848	24.9278	21.6921	24.7829	25.7593	33.9741	39.1728	0.95	0.96	0.99	0.98	0.9939	0.9954			hypothetical protein
PAS_chr1-4_0227	gi|238029138|emb|FN392319.1|	-	1818326	1819375	1050	29.7168	32.2258	29.8784	26.0846	30.8739	30.064	29.174	0.99	1	1	1	0.9867	0.9733	YLR283W	YLR283W	hypothetical protein
PAS_chr1-4_0228	gi|238029138|emb|FN392319.1|	+	1819425	1819924	500	14.0975	18.1078	13.8006	14.413	16.6549	12.7609	8.84773	0.82	0.8	0.84	0.85	0.8507	0.8613	YLR275W	SMD2	Core Sm protein Sm D2
PAS_chr1-4_0229	gi|238029138|emb|FN392319.1|	-	1820444	1820917	474	31.1895	29.3801	30.3001	38.2226	33.7856	26.5541	28.8945	0.92	0.99	1	0.99	0.9093	0.9705			Hypothetical protein
PAS_chr1-4_0230	gi|238029138|emb|FN392319.1|	+	1821286	1823298	2013	16.717	11.5492	15.3856	9.63379	8.52372	24.8709	30.339	0.99	0.99	1	0.98	0.9906	0.9995	YLR289W	GUF1	Mitochondrial GTPase of unknown function
PAS_chr1-4_0231	gi|238029138|emb|FN392319.1|	+	1823999	1827994	3996	86.528	52.3137	60.2674	77.2335	88.316	118.365	122.673	1	1	1	1	0.999	0.999	YDL195W	SEC31	Essential phosphoprotein component (p150) of the COPII coat of secretory pathway vesicles
PAS_chr1-4_0232	gi|238029138|emb|FN392319.1|	+	1828295	1831171	2877	40.4523	42.8979	36.0044	43.7649	43.656	38.8432	37.5477	1	1	1	1	0.9983	0.9983	YIL047C	SYG1	Plasma membrane protein of unknown function
PAS_chr1-4_0233	gi|238029138|emb|FN392319.1|	-	1831236	1834538	3303	35.9247	32.3243	36.2435	35.056	39.2446	37.5102	35.1696	1	1	1	1	0.9991	0.9994	YIL048W	NEO1	Putative aminophospholipid translocase (flippase) involved in endocytosis and vacuolar biogenesis
PAS_chr1-4_0234	gi|238029138|emb|FN392319.1|	-	1834756	1835730	975	121.495	171.05	189.73	78.9795	61.9539	118.12	109.138	1	1	1	1	0.9989	0.9989	YER055C	HIS1	ATP phosphoribosyltransferase (hexameric enzyme) catalyzes the first step in histidine biosynthesis
PAS_chr1-4_0235	gi|238029138|emb|FN392319.1|	+	1836006	1836209	204	442.279	622.852	509.342	360.703	410.003	395.231	355.543	0.99	1	1	0.99	0.9951	0.9902	YLR264W	RPS28B	Protein component of the small (40S) ribosomal subunit
PAS_chr1-4_0236	gi|238029138|emb|FN392319.1|	-	1836338	1837750	1413	98.4393	83.5701	77.5104	98.9229	73.4093	132.336	124.887	1	1	1	1	0.9972	0.995	YIL050W	PCL7	Pho85p cyclin of the Pho80p subfamily, forms a functional kinase complex with Pho85p
PAS_chr1-4_0237	gi|238029138|emb|FN392319.1|	-	1838322	1838668	347	59.3214	44.3411	31.106	42.0996	26.4419	128.07	83.87	0.97	0.95	0.99	0.99	0.9928	0.9891	YER058W	PET117	Hypothetical protein
PAS_chr1-4_0238	gi|238029138|emb|FN392319.1|	+	1838832	1839352	521	240.625	224.302	275.121	237.383	149.416	245.031	312.5	1	1	1	1	0.9956	0.9978	YIL051C	MMF1	Mitochondrial protein involved in maintenance of the mitochondrial genome
PAS_chr1-4_0239	gi|238029138|emb|FN392319.1|	+	1839961	1840335	375	832.993	639.094	822.794	1262.57	766.31	742.064	765.123	0.98	0.98	0.99	0.99	0.9813	0.984	YER056C-A	RPL34A	Protein component of the large (60S) ribosomal subunit, nearly identical to Rpl34Bp
PAS_chr1-4_0240	gi|238029138|emb|FN392319.1|	-	1840616	1840792	177	0.594225	0.433492	1.81324	0	0.646261	0.454384	0.217967	0.72	0.64	0	0.85	0.6328	0.5085			Hypothetical protein
PAS_chr1-4_0241	gi|238029138|emb|FN392319.1|	+	1840856	1841560	705	138.768	87.8836	72.1556	65.0935	56.5613	272.479	278.434	1	0.99	1	1	0.9986	0.9986	YNR018W	AIM38	Putative protein of unknown function
PAS_chr1-4_0242	gi|238029138|emb|FN392319.1|	-	1841670	1843016	1347	171.731	159.978	130.868	199.455	188.643	186.407	165.033	0.98	0.99	0.98	1	0.9911	0.9636	YKL046C	DCW1	Putative mannosidase, GPI-anchored membrane protein
PAS_chr1-4_0243	gi|238029138|emb|FN392319.1|	+	1843266	1844933	1668	88.1416	103.385	97.5532	27.6218	31.7654	162.081	106.443	1	1	1	1	0.9988	0.9994	YER086W	ILV1	Threonine deaminase, catalyzes the first step in isoleucine biosynthesis
PAS_chr1-4_0244	gi|238029138|emb|FN392319.1|	-	1844997	1846511	1515	93.3573	74.7783	65.7247	105.865	96.4939	118.17	99.1117	1	0.99	0.99	1	0.996	0.998	YLR206W	ENT2	Epsin-like protein involved in endocytosis and actin patch assembly
PAS_chr1-4_0245	gi|238029138|emb|FN392319.1|	-	1846957	1848300	1344	26.7395	29.4296	24.5365	22.8638	23.6266	32.8825	27.098	1	1	0.99	1	0.9978	0.9978	YLR005W	SSL1	Component of the core form of RNA polymerase transcription factor TFIIH
PAS_chr1-4_0246	gi|238029138|emb|FN392319.1|	-	1848478	1850166	1689	21.22	25.2353	27.1254	18.7808	15.1163	19.4994	21.5629	1	0.99	1	1	0.9976	0.9953	YHR050W	SMF2	Divalent metal ion transporter involved in manganese homeostasis
PAS_chr1-4_0247	gi|238029138|emb|FN392319.1|	+	1850446	1851546	1101	28.3797	27.1092	28.4944	30.7047	23.1478	31.7029	29.1191	0.99	0.99	1	0.99	0.9955	0.9946	YNR015W	SMM1	Dihydrouridine synthase, member of a family of dihydrouridine synthases
PAS_chr1-4_0248	gi|238029138|emb|FN392319.1|	-	1851598	1852248	651	58.3081	43.2553	49.0537	46.021	37.3563	87.2826	86.8796	0.99	0.99	0.98	0.98	0.9954	0.9892	YNR017W	TIM23	Essential protein of the mitochondrial inner membrane, component of the mitochondrial import system
PAS_chr1-4_0249	gi|238029138|emb|FN392319.1|	+	1853491	1860196	6706	122.138	61.3721	74.1773	165.903	242.067	94.6227	94.6863	1	1	1	1	0.9995	0.9995	YNR016C	ACC1	Acetyl-CoA carboxylase, biotin containing enzyme
PAS_chr1-4_0251	gi|238029138|emb|FN392319.1|	+	1860448	1861782	1335	8.8653	6.17848	6.49101	8.41564	12.2357	10.3921	9.47888	0.97	0.98	0.97	0.98	0.9551	0.994	YCR045C	RRT12	Putative protein of unknown function
PAS_chr1-4_0252	gi|238029138|emb|FN392319.1|	-	1862025	1863281	1257	162.573	179.673	166.377	159.915	155.375	158.517	155.579	0.99	1	1	1	0.9952	0.9952			Hypothetical protein
PAS_chr1-4_0253	gi|238029138|emb|FN392319.1|	-	1863884	1865527	1644	107.751	117.892	115.571	91.4507	72.4042	123.941	125.245	1	1	1	1	0.9988	0.9891	YJR010W	MET3	ATP sulfurylase, catalyzes the primary step of intracellular sulfate activation
PAS_chr1-4_0254	gi|238029138|emb|FN392319.1|	-	1865934	1867073	1140	147.931	128.048	112.894	189.237	167.669	150.305	139.43	1	1	1	1	0.9904	0.9939	YGR193C	PDX1	Dihydrolipoamide dehydrogenase (E3)-binding protein (E3BP)
PAS_chr1-4_0255	gi|238029138|emb|FN392319.1|	-	1867471	1869315	1845	39.9904	35.7857	34.9429	41.9892	47.8013	40.2784	39.1448	1	1	1	1	0.9962	0.9967	YNR063W	YNR063W	Putative zinc-cluster protein of unknown function
PAS_chr1-4_0256	gi|238029138|emb|FN392319.1|	+	1870160	1871386	1227	19.5214	15.1643	14.1247	15.2276	17.7129	27.1036	27.7954	0.98	0.99	0.99	1	0.9845	0.9837	YNR062C	YNR062C	Putative membrane protein of unknown function
PAS_chr1-4_0257	gi|238029138|emb|FN392319.1|	-	1871567	1872904	1338	21.4496	15.9994	16.3111	15.1293	19.2528	35.0737	26.9312	1	1	1	1	0.9985	0.9985	YDL054C	MCH1	Protein with similarity to mammalian monocarboxylate permeases
PAS_chr1-4_0258	gi|238029138|emb|FN392319.1|	-	1873839	1874468	630	25.1394	18.5122	23.9435	33.3528	36.9311	18.2554	19.8413	0.99	0.98	1	0.99	0.9952	0.9984			Hypothetical protein
PAS_chr1-4_0260	gi|238029138|emb|FN392319.1|	+	1875576	1876478	903	101.309	92.2352	103.472	121.548	90.0665	99.575	100.958	1	1	1	1	0.99	0.9989			Hypothetical protein
PAS_chr1-4_0261	gi|238029138|emb|FN392319.1|	-	1876563	1877381	819	37.332	41.4088	37.179	34.8506	24.3581	47.3325	38.8629	1	1	1	0.99	0.9927	0.9927			Hypothetical protein
PAS_chr1-4_0262	gi|238029138|emb|FN392319.1|	+	1877743	1878806	1064	107.466	129.216	102.111	116.987	84.5904	105.634	106.259	1	1	1	1	0.994	0.993	YOR061W	CKA2	Alpha' catalytic subunit of casein kinase 2
PAS_chr1-4_0263	gi|238029138|emb|FN392319.1|	+	1879138	1881162	2025	45.851	47.2304	39.5831	49.9528	32.3337	55.8613	50.1448	1	1	1	1	0.9965	0.997			Protein required for maturation of the 25S and 5.8S ribosomal RNAs
PAS_chr1-4_0264	gi|238029138|emb|FN392319.1|	-	1883939	1885636	1698	226.501	201.106	245.339	220.468	240.404	187.329	264.359	1	1	1	1	0.9982	0.9994	YMR105C	PGM2	Phosphoglucomutase
PAS_chr1-4_0265	gi|238029138|emb|FN392319.1|	-	1887617	1888426	810	90.077	83.9987	105.364	98.3038	93.7553	62.5896	96.4505	1	1	1	1	0.9906	0.996	YPL129W	TAF14	Hypothetical protein
PAS_chr1-4_0267	gi|238029138|emb|FN392319.1|	-	1889585	1890157	573	208.99	179.3	218.584	276.337	159.744	189.977	230	0.99	1	1	1	0.9965	0.9965	YOR215C	AIM41	hypothetical protein
PAS_chr1-4_0268	gi|238029138|emb|FN392319.1|	-	1890268	1892133	1866	42.1252	45.0253	40.1825	42.1459	36.3517	47.2815	41.7642	1	1	1	1	0.9989	0.9984	YOR216C	RUD3	Golgi matrix protein involved in the structural organization of the cis-Golgi
PAS_chr1-4_0269	gi|238029138|emb|FN392319.1|	+	1892663	1895438	2776	23.9212	22.4951	24.0679	24.3258	19.9078	27.251	25.4796	0.99	0.99	1	0.99	0.9985	0.9985	YOR217W	RFC1	Replication factor C subunit
PAS_chr1-4_0270	gi|238029138|emb|FN392319.1|	-	1895555	1895896	342	118.107	191.596	174.549	76.7104	102.883	72.548	90.3589	0.99	0.99	0.99	0.99	0.9912	0.9942			Hypothetical protein
PAS_chr1-4_0271	gi|238029138|emb|FN392319.1|	+	1896033	1897340	1308	58.9301	91.5986	67.0167	58.2374	39.7386	45.9621	51.0273	1	1	1	1	0.9931	0.9939	YOR231W	MKK1	Mitogen-activated kinase kinase involved in protein kinase C signaling pathway
PAS_chr1-4_0272	gi|238029138|emb|FN392319.1|	+	1897524	1898886	1363	159.207	149.179	163.409	189.322	180.78	134.089	138.463	1	0.99	1	0.99	0.9628	0.9921	YOR232W	MGE1	GrpE protein homolog, mitochondrial
PAS_chr1-4_0273	gi|238029138|emb|FN392319.1|	+	1899031	1901295	2265	84.7361	59.5532	62.7542	73.9384	64.5019	130.191	117.478	1	0.99	1	1	0.9969	0.9991	YPL141C	YPL141C	Serine/threonine protein kinase
PAS_chr1-4_0274	gi|238029138|emb|FN392319.1|	-	1901340	1901792	453	904.452	446.903	726.73	1152.82	520.934	922.502	1656.82	0.99	0.99	0.99	1	0.9823	0.9823			Hypothetical protein
PAS_chr1-4_0275	gi|238029138|emb|FN392319.1|	-	1902019	1902686	668	1002.89	572.145	1326.99	1126.74	593.477	855.395	1542.61	0.99	0.99	0.99	0.99	0.9815	0.9815	YPL143W	RPL33A	N-terminally acetylated ribosomal protein L37 of the large (60S) ribosomal subunit
PAS_chr1-4_0276	gi|238029138|emb|FN392319.1|	-	1903601	1905142	1542	24.0596	21.5705	22.7127	21.477	19.2427	29.1557	30.1987	0.95	0.99	1	1	0.9974	0.9974	YCR072C	RSA4	WD-repeat protein involved in ribosome biogenesis
PAS_chr1-4_0277	gi|238029138|emb|FN392319.1|	+	1905807	1906952	1146	38.4126	36.6568	34.0268	30.0466	23.796	55.6876	50.262	0.99	0.99	0.99	0.99	0.9913	0.9913	YGL246C	RAI1	Nuclear protein that binds to and stabilizes the exoribonuclease Rat1p
PAS_chr1-4_0278	gi|238029138|emb|FN392319.1|	+	1907115	1908374	1260	80.4966	98.1024	87.1453	107.738	95.4688	48.3513	46.1738	0.99	1	1	0.99	0.9913	0.9905	YPL145C	KES1	Member of the oxysterol binding protein family, which includes seven yeast homologs
PAS_chr1-4_0279	gi|238029138|emb|FN392319.1|	-	1908400	1912917	4518	44.626	42.2276	41.2102	51.3961	55.5788	40.4711	36.8724	0.99	0.99	0.99	0.99	0.9945	0.9967	YNR031C	SSK2	MAP kinase kinase kinase of the HOG1 mitogen-activated signaling pathway
PAS_chr1-4_0280	gi|238029138|emb|FN392319.1|	+	1913151	1914224	1074	33.2641	38.5427	34.1788	28.8001	23.7936	39.3893	34.8802	0.99	0.97	0.95	0.95	0.9767	0.9562	YNR032W	PPG1	Putative serine/threonine protein phosphatase, required for glycogen accumulation
PAS_chr1-4_0281	gi|238029138|emb|FN392319.1|	-	1916484	1918829	2346	47.2998	38.9201	32.8674	39.0968	28.8555	78.1634	65.8955	1	1	1	1	0.997	0.9987	YPL128C	TBF1	Telobox-containing general regulatory factor
PAS_chr1-4_0282	gi|238029138|emb|FN392319.1|	+	1919077	1919919	843	302.589	264.693	244.875	245.358	202.872	475.685	382.054	1	1	1	1	0.9966	0.9983	YPL127C	HHO1	Histone H1, a linker histone required for nucleosome packaging at restricted sites
PAS_chr1-4_0283	gi|238029138|emb|FN392319.1|	+	1920255	1921277	1023	54.8573	51.6771	32.8631	48.2429	30.9508	91.9828	73.4269	1	1	1	1	0.998	0.998			Poly(A) binding protein, part of the 3'-end RNA-processing complex
PAS_chr1-4_0284	gi|238029138|emb|FN392319.1|	-	1921398	1922147	750	79.5782	83.9917	72.7474	81.6739	76.3809	85.4124	77.2633	0.99	0.98	0.99	0.99	0.996	0.9973			Protein involved in iron metabolism in mitochondria
PAS_chr1-4_0285	gi|238029138|emb|FN392319.1|	+	1923601	1928451	4851	8.60362	6.55613	9.15495	6.67674	8.33329	10.5776	10.3231	0.98	0.98	0.99	0.98	0.9913	0.9734	YKL014C	URB1	Nucleolar protein required for the normal accumulation of 25S and 5.8S rRNA
PAS_chr1-4_0286	gi|238029138|emb|FN392319.1|	-	1928596	1929963	1368	39.1982	29.6985	34.1062	27.3754	20.135	62.7887	61.0853	1	1	1	1	0.9963	0.9905	YCR065W	HCM1	Forkhead transcription factor
PAS_chr1-4_0287	gi|238029138|emb|FN392319.1|	-	1930483	1932651	2169	32.6507	31.4483	26.2645	23.9948	18.2789	52.3751	43.5428	0.99	0.99	1	1	0.9986	0.9862	YJL168C	SET2	Histone methyltransferase
PAS_chr1-4_0288	gi|238029138|emb|FN392319.1|	+	1936179	1938584	2406	56.3011	58.3912	54.2077	48.1003	35.0772	74.8436	67.1867	1	1	1	1	0.9975	0.9988	YLR223C	IFH1	Hypothetical protein
PAS_chr1-4_0289	gi|238029138|emb|FN392319.1|	-	1938665	1939624	960	108.542	115.012	109.823	82.4693	72.3029	143.887	127.757	1	0.99	0.99	1	0.9969	0.9875			Hypothetical protein
PAS_chr1-4_0290	gi|238029138|emb|FN392319.1|	-	1939845	1940960	1116	363.105	374.771	309.98	247.143	184.354	539.957	522.423	1	1	1	1	0.9973	0.9964			Hypothetical protein
PAS_chr1-4_0291	gi|238029138|emb|FN392319.1|	-	1941941	1942196	256	9.92198	1.95071	9.74619	8.34882	6.20411	9.08768	24.1944	0.63	0.66	0.69	0.66	0.7006	0.7006			Hypothetical protein
PAS_chr1-4_0292	gi|238029138|emb|FN392319.1|	+	1943024	1944274	1251	363.071	378.887	369.464	311.639	412.365	325.111	380.96	1	1	1	1	0.996	0.996	YCR012W	PGK1	3-phosphoglycerate kinase
PAS_chr1-4_0293	gi|238029138|emb|FN392319.1|	+	1944625	1945692	1068	61.9138	86.2832	53.5658	74.4708	65.1199	51.5841	40.4587	0.99	0.99	1	1	0.9991	0.9944	YDR173C	ARG82	Inositol polyphosphate multikinase (IPMK)
PAS_chr1-4_0294	gi|238029138|emb|FN392319.1|	+	1945868	1946728	861	168.629	179.077	157.723	184.82	153.607	167.437	169.108	1	1	1	1	0.9977	0.9977	YMR183C	SSO2	Plasma membrane t-SNARE involved in fusion of secretory vesicles at the plasma membrane
PAS_chr1-4_0295	gi|238029138|emb|FN392319.1|	+	1947401	1953040	5640	112.663	53.0159	65.8106	143	195.941	104.119	114.092	1	1	1	1	0.9995	0.9996	YPL231W	FAS2	Alpha subunit of fatty acid synthetase
PAS_chr1-4_0296	gi|238029138|emb|FN392319.1|	-	1953263	1954582	1320	245.715	323.944	283.896	232.687	224.496	223.822	185.448	1	1	1	1	0.9992	0.9992	YDR169C	STB3	Protein that binds Sin3p in a two-hybrid assay
PAS_chr1-4_0297	gi|238029138|emb|FN392319.1|	-	1955192	1956092	901	470.516	415.428	407.15	363.868	345.344	636.131	655.175	1	1	1	1	0.9988	0.9988	YLR150W	STM1	Suppressor protein STM1
PAS_chr1-4_0298	gi|238029138|emb|FN392319.1|	+	1964283	1965449	1167	103.092	121.404	70.3355	59.7403	37.5413	183.939	145.593	1	1	1	1	0.9931	0.9991			Mitochondrially localized type 2C protein phosphatase
PAS_chr1-4_0299	gi|238029138|emb|FN392319.1|	-	1965537	1967246	1710	255.339	261.997	255.184	193.954	237.419	273.778	309.702	1	1	1	1	0.9994	0.9988	YMR145C	NDE1	Mitochondrial external NADH dehydrogenase, a type II NAD(P)H:quinone oxidoreductase
PAS_chr1-4_0300	gi|238029138|emb|FN392319.1|	-	1968112	1969137	1026	156.452	136.966	103.58	120.334	80.2725	249.234	248.327	1	1	1	1	0.9951	0.9961	YKR071C	DRE2	Protein of unknown function required for sister chromatid cohesion
PAS_chr1-4_0301	gi|238029138|emb|FN392319.1|	-	1969283	1969888	606	33.9303	38.3007	28.8638	29.2956	19.1402	51.6929	36.2883	0.98	0.97	0.97	0.98	0.995	0.9686			Hypothetical protein
PAS_chr1-4_0302	gi|238029138|emb|FN392319.1|	+	1970208	1971398	1191	159.739	150.332	143.495	199.252	171.803	134.887	158.662	1	1	1	1	0.9882	0.9908	YOL016C	CMK2	Calmodulin-dependent protein kinase
PAS_chr1-4_0303	gi|238029138|emb|FN392319.1|	+	1971897	1972931	1035	148.085	129.845	122.99	134.406	80.9228	185.213	235.134	0.99	1	0.99	1	0.999	0.999	YDL205C	HEM3	Phorphobilinogen deaminase
PAS_chr1-4_0304	gi|238029138|emb|FN392319.1|	+	1973896	1975104	1209	243.845	242.243	219.04	215.189	208.851	310.428	267.317	1	1	1	1	0.9992	0.9992	YPL028W	ERG10	Acetyl-CoA C-acetyltransferase (acetoacetyl-CoA thiolase), cytosolic enzyme
PAS_chr1-4_0305	gi|238029138|emb|FN392319.1|	-	1975218	1976441	1224	31.8518	36.5775	39.8558	35.8222	32.2792	23.819	22.7573	0.99	1	1	1	0.9935	0.9935	YPL042C	SSN3	Cyclin-dependent protein kinase, component of RNA polymerase II holoenzyme
PAS_chr1-4_0306	gi|238029138|emb|FN392319.1|	-	1976650	1977330	681	70.7128	101.346	64.507	77.2862	76.0909	54.7393	50.3072	0.99	0.99	0.99	0.99	0.9736	0.9883	YPL041C	YPL041C	Hypothetical protein
PAS_chr1-4_0307	gi|238029138|emb|FN392319.1|	+	1977914	1978651	738	71.0574	59.6774	74.4739	128.343	78.5218	47.9504	37.3778	1	1	0.99	1	0.9973	0.9986			Hypothetical protein
PAS_chr1-4_0308	gi|238029138|emb|FN392319.1|	-	1978688	1980469	1782	92.1726	87.148	68.2817	135.442	126.469	71.8057	63.889	1	1	1	1	0.9966	0.9994	YKL179C	COY1	Golgi membrane protein with similarity to mammalian CASP
PAS_chr1-4_0309	gi|238029138|emb|FN392319.1|	-	1980656	1983070	2415	69.0429	64.9409	51.1152	77.5019	65.4216	86.5204	68.7575	1	1	1	1	0.9979	0.9983	YJL176C	SWI3	Subunit of the SWI/SNF chromatin remodeling complex
PAS_chr1-4_0310	gi|238029138|emb|FN392319.1|	+	1983652	1985616	1965	88.1073	120.207	90.2809	99.5669	125.379	49.0537	44.1562	1	1	1	1	0.9964	0.9954	YHR171W	ATG7	Autophagy-related protein
PAS_chr1-4_0311	gi|238029138|emb|FN392319.1|	-	1985666	1987807	2142	22.4148	21.4387	22.8871	21.0369	15.1236	27.1654	26.8368	1	1	0.99	0.99	0.9972	0.9921	YGR245C	SDA1	Highly conserved nuclear protein required for actin cytoskeleton organization
PAS_chr1-4_0312	gi|238029138|emb|FN392319.1|	-	1987995	1990190	2196	67.6313	84.2577	77.6236	80.5204	79.8322	37.1732	46.3806	0.99	1	1	1	0.9986	0.9991	YKL171W	YKL171W	Putative protein of unknown function
PAS_chr1-4_0313	gi|238029138|emb|FN392319.1|	+	1990609	1990890	282	528.218	457.512	428.637	491.432	462.258	615.601	713.871	1	0.99	1	1	0.9965	0.9965	YJL166W	QCR8	Subunit 8 of ubiquinol cytochrome-c reductase complex
PAS_chr1-4_0314	gi|238029138|emb|FN392319.1|	-	1991021	1992085	1065	371.134	422.077	378.315	563.631	578.3	148.996	135.484	1	1	1	1	0.9944	0.9944	YJL167W	ERG20	Farnesyl pyrophosphate synthetase
PAS_chr1-4_0315	gi|238029138|emb|FN392319.1|	-	1992440	1993498	1059	65.0452	90.5667	69.0227	111.289	88.6158	15.9865	14.7909	1	1	1	1	0.9972	0.9849	YPL015C	HST2	Member of silencing information regulator 2 (Sir2) family of NAD(+)-dependent protein deacetylases
PAS_chr1-4_0316	gi|238029138|emb|FN392319.1|	+	1993942	1996961	3020	71.9113	88.1079	72.0241	78.261	77.5676	65.8913	49.6159	1	1	1	1	0.998	0.999	YPL009C	YPL009C	hypothetical protein
PAS_chr1-4_0317	gi|238029138|emb|FN392319.1|	-	1997041	1997613	573	97.755	81.6157	65.7432	93.5489	66.1975	167.589	111.835	0.98	0.99	0.98	0.99	0.993	0.9948	YPL010W	RET3	Zeta subunit of the coatomer complex (COPI), which coats Golgi-derived transport vesicles
PAS_chr1-4_0318	gi|238029138|emb|FN392319.1|	+	1997860	1998856	997	53.9131	48.1073	40.3303	57.1303	41.204	73.9579	62.749	0.96	0.97	0.97	0.99	0.9852	0.9831	YPL011C	TAF3	Transcription initiation factor TFIID subunit 3
PAS_chr1-4_0319	gi|238029138|emb|FN392319.1|	-	1998904	2002518	3615	35.2483	21.416	27.8995	24.8068	21.9094	59.0124	56.4456	0.99	0.99	1	0.99	0.9959	0.992	YPL012W	RRP12	Protein required for export of the ribosomal subunits
PAS_chr1-4_0320	gi|238029138|emb|FN392319.1|	+	2002759	2003121	363	44.145	41.1119	57.8009	35.5787	21.3021	50.5155	58.5612	0.98	0.99	0.96	0.99	0.9945	0.9587	YPL013C	MRPS16	Mitochondrial ribosomal protein of the small subunit
PAS_chr1-4_0321	gi|238029138|emb|FN392319.1|	+	2003552	2004928	1377	87.3483	78.8177	76.9439	71.593	52.0188	123.092	121.624	0.99	0.99	1	1	0.9971	0.9971			Hypothetical protein
PAS_chr1-4_0322	gi|238029138|emb|FN392319.1|	+	2005245	2006903	1659	21.9203	16.118	19.128	16.3384	16.0792	33.2078	30.6502	1	1	1	0.99	0.9837	0.9964	YHR178W	STB5	Activator of multidrug resistance genes, forms a heterodimer with Pdr1p
PAS_chr1-4_0323	gi|238029138|emb|FN392319.1|	-	2006911	2007726	816	21.2319	19.6992	18.0924	18.953	11.7192	30.7018	28.226	0.99	0.96	1	1	0.9914	0.9951	YGR024C	THG1	tRNAHis guanylyltransferase
PAS_chr1-4_0324	gi|238029138|emb|FN392319.1|	+	2007927	2011424	3498	33.3502	21.2	33.0073	22.0891	20.4251	50.318	53.0616	1	1	0.99	1	0.9989	0.9994	YPR010C	RPA135	RNA polymerase I subunit A135
PAS_chr1-4_0325	gi|238029138|emb|FN392319.1|	+	2011685	2014459	2775	52.7458	60.4009	56.4978	53.6969	51.0646	49.2555	45.5594	1	1	1	1	0.995	0.9993	YGL167C	PMR1	High affinity Ca2+/Mn2+ P-type ATPase required for Ca2+ and Mn2+ transport into Golgi
PAS_chr1-4_0326	gi|238029138|emb|FN392319.1|	-	2014473	2015606	1134	66.1925	99.1241	88.9035	32.8815	30.5439	74.2912	71.4108	1	1	1	1	0.9947	0.978	YGL169W	SUA5	Protein required for respiratory growth
PAS_chr1-4_0327	gi|238029138|emb|FN392319.1|	+	2016715	2017038	324	720.092	1108.89	1366.24	750.054	569.258	250.214	275.896	0.97	0.99	1	0.99	0.9938	0.9938			Hypothetical protein
PAS_chr1-4_0328	gi|238029138|emb|FN392319.1|	-	2017841	2018950	1110	38.7698	30.1037	41.4914	25.0758	14.7365	63.6887	57.5228	1	1	1	1	0.9955	0.9991	YDR083W	RRP8	Ribosomal RNA-processing protein 8
PAS_chr1-4_0329	gi|238029138|emb|FN392319.1|	+	2021033	2021461	429	73.4608	55.7128	46.103	86.7289	62.2869	112.953	76.9806	1	0.99	0.99	1	0.9977	0.9953			Hypothetical protein
PAS_chr1-4_0330	gi|238029138|emb|FN392319.1|	-	2021468	2022205	738	782.06	679.584	562.413	1081.66	713.733	805.785	849.183	1	0.99	1	1	0.9986	0.9973			Hypothetical protein
PAS_chr1-4_0331	gi|238029138|emb|FN392319.1|	+	2022815	2023549	735	36.1341	49.4818	39.8997	42.4966	34.9546	23.3071	26.665	1	1	1	1	0.9864	0.9959			Hypothetical protein
PAS_chr1-4_0332	gi|238029138|emb|FN392319.1|	-	2023565	2024356	792	26.6443	38.1703	28.7715	31.7192	19.3247	22.4929	19.3875	0.99	1	0.99	1	0.9836	0.971			Hypothetical protein
PAS_chr1-4_0333	gi|238029138|emb|FN392319.1|	+	2024691	2025890	1200	25.6127	33.6325	25.3078	19.8719	21.0474	29.2214	24.5949	1	1	1	1	0.9925	0.9958	YDR182W	CDC1	hypothetical protein
PAS_chr1-4_0334	gi|238029138|emb|FN392319.1|	-	2025899	2028196	2298	29.2145	37.4625	32.6286	33.1394	32.5942	20.894	18.5682	0.99	1	0.99	1	0.9956	0.9961	YLR166C	SEC10	Essential 100kDa subunit of the exocyst complex
PAS_chr1-4_0335	gi|238029138|emb|FN392319.1|	+	2028533	2029132	600	93.3377	78.5184	70.0728	101.013	68.7092	123.722	117.991	0.99	0.98	0.99	0.99	0.9833	0.9817	YER063W	THO1	Conserved nuclear RNA-binding protein
PAS_chr1-4_0336	gi|238029138|emb|FN392319.1|	-	2029163	2030962	1800	33.7173	35.231	32.0053	35.3353	17.476	45.7981	36.4583	0.99	0.99	0.99	0.98	0.9939	0.99	YIL056W	VHR1	Transcriptional activator
PAS_chr1-4_0338	gi|238029138|emb|FN392319.1|	+	2031599	2033248	1650	64.52	27.8546	23.9736	81.5242	57.208	85.4953	111.064	1	1	1	1	0.9976	0.9952	YER065C	ICL1	Isocitrate lyase, catalyzes the formation of succinate and glyoxylate from isocitrate
PAS_chr1-4_0339	gi|238029138|emb|FN392319.1|	-	2033480	2034271	792	754.785	961.814	1178.72	406.394	524.568	667.83	789.384	1	1	1	1	0.9987	0.9987	YEL009C	GCN4	Transcriptional activator
PAS_chr1-4_0340	gi|238029138|emb|FN392319.1|	+	2035972	2036784	813	77.0354	67.0073	66.3699	55.6746	35.231	133.104	104.826	0.99	0.99	1	0.99	0.9815	0.9889	YIL044C	AGE2	ADP-ribosylation factor (ARF) GTPase activating protein (GAP) effector
PAS_chr1-4_0341	gi|238029138|emb|FN392319.1|	+	2037157	2038724	1568	22.3609	20.2879	21.3218	25.7431	21.9528	21.1591	23.7004	0.98	0.97	0.99	1	0.9814	0.9894	YMR223W	UBP8	Ubiquitin-specific protease
PAS_chr1-4_0342	gi|238029138|emb|FN392319.1|	-	2038803	2039567	765	68.6374	95.9352	58.4727	81.422	69.6796	60.9766	45.3381	1	1	1	1	0.9987	0.9974	YOR281C	PLP2	Essential protein with similarity to phosducins, which are G-protein regulators
PAS_chr1-4_0343	gi|238029138|emb|FN392319.1|	+	2039716	2041431	1716	26.2591	25.7102	22.6307	29.0669	21.3845	29.7145	29.0476	1	0.98	0.99	1	0.9924	0.9953	YGR278W	CWC22	Essential protein
PAS_chr1-4_0344	gi|238029138|emb|FN392319.1|	-	2041444	2043573	2130	30.3127	26.6927	30.7383	26.9147	19.8703	39.5145	38.1455	1	1	1	1	0.9972	0.9972	YGR145W	ENP2	Essential nucleolar protein of unknown function
PAS_chr1-4_0346	gi|238029138|emb|FN392319.1|	-	2044765	2047015	2251	22.16	19.9082	19.7627	18.243	14.3645	33.6965	26.9848	0.99	0.99	1	1	0.9949	0.9991			Hypothetical protein
PAS_chr1-4_0347	gi|238029138|emb|FN392319.1|	+	2047593	2049668	2076	152.083	146.268	143.292	173.928	165.764	132.513	150.734	1	1	1	1	0.9995	0.9947	YOL057W	YOL057W	Putative metalloprotease
PAS_chr1-4_0348	gi|238029138|emb|FN392319.1|	-	2050818	2053691	2874	13.8486	13.0817	15.4246	12.8121	12.4577	15.1533	14.1622	0.99	1	1	1	0.9979	0.9962	YNL313C	YNL313C	Putative protein of unknown function
PAS_chr1-4_0349	gi|238029138|emb|FN392319.1|	-	2053878	2056019	2142	175.906	256.405	235.146	184.522	218.555	79.9942	80.8167	1	1	1	1	0.9958	0.9967	YGR077C	PEX8	Peroxisomal biogenesis factor 8
PAS_chr1-4_0350	gi|238029138|emb|FN392319.1|	+	2056275	2057105	831	56.5195	59.7851	67.153	60.1932	53.7941	34.3093	63.8825	0.99	1	1	1	0.9892	0.9904	YOL073C	YOL073C	Putative protein of unknown function
PAS_chr1-4_0351	gi|238029138|emb|FN392319.1|	-	2057159	2057799	641	109.975	143.307	95.8021	127.42	119.432	86.3835	87.5029	1	1	1	1	0.9929	0.9982	YGR078C	PAC10	hypothetical protein
PAS_chr1-4_0352	gi|238029138|emb|FN392319.1|	+	2058093	2058880	788	792.041	762.973	703.603	437.372	455.229	1295.63	1097.44	0.99	0.98	0.99	0.99	0.9893	0.9911	YNL301C	RPL18B	Protein component of the large (60S) ribosomal subunit
PAS_chr1-4_0353	gi|238029138|emb|FN392319.1|	+	2059632	2060084	453	980.306	477.391	1012.25	557.957	429.777	883.976	2520.49	0.94	0.97	0.98	0.94	0.9845	0.9956	YOL121C	RPS19A	Protein component of the small (40S) ribosomal subunit
PAS_chr1-4_0354	gi|238029138|emb|FN392319.1|	-	2060125	2061441	1317	16.3538	12.9628	10.9053	10.1292	9.55407	27.3277	27.2434	1	1	1	0.99	0.9977	0.9992	YOL124C	TRM11	Catalytic subunit of an adoMet-dependent tRNA methyltransferase complex (Trm11p-Trm112p)
PAS_chr1-4_0355	gi|238029138|emb|FN392319.1|	+	2061676	2063064	1389	108.679	107.248	91.818	73.0877	72.24	159.636	148.044	0.99	1	1	1	0.9971	0.9942	YOL123W	HRP1	Subunit of cleavage factor I
PAS_chr1-4_0356	gi|238029138|emb|FN392319.1|	+	2064110	2067121	3012	26.7144	20.6213	23.6686	23.7714	21.4725	36.8219	33.9306	0.99	0.99	1	1	0.9983	0.9983	YDL031W	DBP10	Putative ATP-dependent RNA helicase of the DEAD-box protein family
PAS_chr1-4_0357	gi|238029138|emb|FN392319.1|	+	2067355	2068686	1332	151.125	149.338	140.594	155.987	151.453	162.241	147.138	0.99	0.99	0.99	1	0.9872	0.9955	YPL203W	TPK2	cAMP-dependent protein kinase catalytic subunit
PAS_chr1-4_0358	gi|238029138|emb|FN392319.1|	-	2068933	2069415	483	92.8633	65.2109	62.7104	74.8531	54.2338	175.006	125.166	0.91	0.98	0.89	0.98	0.9213	0.9337	YGL068W	MNP1	Protein associated with the mitochondrial nucleoid
PAS_chr1-4_0359	gi|238029138|emb|FN392319.1|	+	2069838	2070179	342	21.3268	17.8359	19.1206	9.29285	8.42861	37.8614	35.4216	0.93	0.95	0.99	0.94	0.9825	0.962	YGL070C	RPB9	RNA polymerase II subunit B12.6
PAS_chr1-4_0360	gi|238029138|emb|FN392319.1|	+	2070609	2073389	2781	39.5727	30.3353	35.6605	45.7779	40.729	44.175	40.7582	1	1	1	1	0.9989	0.9989	YGL201C	MCM6	Protein involved in DNA replication
PAS_chr1-4_0361	gi|238029138|emb|FN392319.1|	-	2073479	2074570	1092	189.195	111.157	116.166	167.246	98.8851	348.513	293.203	1	1	1	1	0.9973	0.9973	YGL071W	AFT1	Hypothetical protein
PAS_chr1-4_0362	gi|238029138|emb|FN392319.1|	-	2075374	2077317	1944	49.0074	40.8506	37.7035	50.493	51.6277	60.8573	52.512	1	1	1	1	0.9959	0.999	YIL108W	YIL108W	Putative metalloprotease
PAS_chr1-4_0363	gi|238029138|emb|FN392319.1|	-	2077831	2078745	915	43.2377	42.9761	30.9983	36.902	47.2055	54.5842	46.7601	0.99	1	1	1	0.9923	0.9978	YFL029C	CAK1	Cyclin-dependent kinase-activating kinase required for passage through the cell cycle
PAS_chr1-4_0364	gi|238029138|emb|FN392319.1|	+	2078887	2080179	1293	62.533	81.06	72.4793	72.6902	75.268	35.2991	38.4012	1	1	1	1	0.9969	0.9985	YFL027C	GYP8	Rab GTPase-activating protein
PAS_chr1-4_0365	gi|238029138|emb|FN392319.1|	-	2080197	2081750	1554	21.8392	22.2926	20.343	22.0667	24.4676	22.8236	19.0418	1	0.98	1	1	0.9981	0.9987	YLR055C	SPT8	Subunit of the SAGA transcriptional regulatory complex but not present in SAGA-like complex SLIK/SAL
PAS_chr1-4_0366	gi|238029138|emb|FN392319.1|	+	2081950	2082882	933	47.8828	43.4217	42.311	58.4292	57.6478	41.1181	44.3693	0.99	1	1	0.99	0.9904	0.9979	YFL028C	CAF16	Part of the evolutionarily-conserved CCR4-NOT transcriptional regulatory complex
PAS_chr1-4_0367	gi|238029138|emb|FN392319.1|	+	2083203	2084357	1155	226.09	287.548	226.815	259.899	256.507	152.879	172.893	1	1	1	1	0.9965	0.9983	YLR056W	ERG3	C-5 sterol desaturase, catalyzes the introduction of a C-5(6) double bond into episterol
PAS_chr1-4_0368	gi|238029138|emb|FN392319.1|	-	2084592	2085779	1188	320.044	390.067	259.214	363.352	339.044	314.799	253.792	1	1	1	1	0.9992	0.9992	YMR139W	RIM11	Protein kinase required for signal transduction during entry into meiosis
PAS_chr1-4_0369	gi|238029138|emb|FN392319.1|	+	2086945	2087118	174	588.678	138.243	118.279	215.926	139.238	1338.82	1581.57	0.99	0.99	0.99	0.99	0.9943	0.9943			Hypothetical protein
PAS_chr1-4_0370	gi|238029138|emb|FN392319.1|	+	2087289	2087756	468	35.1653	35.167	38.3179	30.0618	35.4897	36.2604	35.6949	1	0.99	1	0.99	0.9957	0.9957	YLR050C	YLR050C	hypothetical protein
PAS_chr1-4_0371	gi|238029138|emb|FN392319.1|	+	2088310	2088714	405	254.384	252.066	213.864	355.877	274.193	246.739	183.566	0.98	0.98	0.98	1	0.9728	0.9704			Hypothetical protein
PAS_chr1-4_0372	gi|238029138|emb|FN392319.1|	-	2091389	2091856	468	16.6192	15.4932	20.3162	15.2255	10.4611	15.4665	22.7524	0.99	0.97	0.95	0.97	0.9722	0.9872	YCR090C	YCR090C	hypothetical protein
PAS_chr1-4_0373	gi|238029138|emb|FN392319.1|	+	2092158	2093561	1404	13.7305	10.3834	12.4583	6.86302	5.94754	24.7751	21.9555	1	1	1	0.99	0.9836	0.9964			Hypothetical protein
PAS_chr1-4_0374	gi|238029138|emb|FN392319.1|	+	2093844	2094233	390	21.5853	12.4929	19.5447	5.65767	3.46098	46.7089	41.6468	0.94	0.95	0.88	0.91	0.9846	0.959	YNR046W	TRM112	Subunit of an adoMet-dependent tRNA methyltransferase (MTase) complex (Trm11p-Trm112p)
PAS_chr1-4_0375	gi|238029138|emb|FN392319.1|	+	2094511	2096760	2250	73.2034	73.2327	59.5173	70.5177	65.9385	90.4703	79.5438	1	1	1	1	0.9982	0.996	YNR047W	FPK1	Putative protein kinase that, when overexpressed, interferes with pheromone-induced growth arrest
PAS_chr1-4_0376	gi|238029138|emb|FN392319.1|	-	2096785	2099799	3015	13.6498	14.1495	13.8251	10.4404	12.6415	16.472	14.37	1	0.99	1	1	0.997	0.9964	YCR092C	MSH3	Mismatch repair protein
PAS_chr1-4_0377	gi|238029138|emb|FN392319.1|	+	2100115	2100648	534	27.2766	19.182	22.2377	19.9398	20.8641	39.4599	41.9759	0.97	1	0.99	0.99	0.9625	0.9944	YDR482C	CWC21	Hypothetical protein
PAS_chr1-4_0378	gi|238029138|emb|FN392319.1|	-	2100720	2102852	2133	280.576	7.19438	6.1503	7.67774	10.1357	907.516	744.781	0.98	0.96	0.98	1	0.9981	0.9981			Hypothetical protein
PAS_chr1-4_0379	gi|238029138|emb|FN392319.1|	+	2103705	2104912	1208	77.2753	67.0956	61.5491	72.577	53.3614	111.9	97.1687	0.98	0.98	0.98	0.99	0.981	0.981	YGR058W	PEF1	Penta-EF-hand protein
PAS_chr1-4_0380	gi|238029138|emb|FN392319.1|	+	2106044	2109091	3048	41.5218	41.1583	42.4082	49.1332	41.7472	37.2049	37.479	0.99	0.99	1	1	0.9954	0.9934	YNL267W	PIK1	Phosphatidylinositol 4-kinase
PAS_chr1-4_0381	gi|238029138|emb|FN392319.1|	+	2109364	2112384	3021	52.2102	53.7681	52.8798	48.9692	46.4141	59.0616	52.1682	1	1	1	1	0.9997	0.9997	YLL031C	GPI13	ER membrane localized phosphoryltransferase that adds phosphoethanolamine
PAS_chr1-4_0382	gi|238029138|emb|FN392319.1|	-	2112443	2113519	1077	62.5119	57.0652	54.7945	78.5475	56.61	65.9388	62.1152	1	1	1	1	0.9981	0.9963			Hypothetical protein
PAS_chr1-4_0383	gi|238029138|emb|FN392319.1|	-	2113622	2117584	3963	71.7742	55.6826	64.7375	78.0248	77.7367	79.7664	74.6974	1	1	1	1	0.997	0.998			Hypothetical protein
PAS_chr1-4_0384	gi|238029138|emb|FN392319.1|	-	2117968	2118888	921	273.816	274.339	293.795	376.826	342.503	161.56	193.872	1	1	1	1	0.9975	0.995	YCR009C	RVS161	Amphiphysin-like lipid raft protein
PAS_chr1-4_0385	gi|238029138|emb|FN392319.1|	-	2121077	2123447	2371	35.5008	41.7008	36.2334	29.9309	30.3957	39.0069	35.7371	1	0.99	1	1	0.9897	0.997	YHL023C	NPR3	Ser/Thr protein kinase involved in salt tolerance
PAS_chr1-4_0388	gi|238029138|emb|FN392319.1|	+	2123556	2125088	1533	21.76	15.4407	16.1467	26.04	18.9826	27.7268	26.2235	0.99	1	0.99	1	0.9967	0.9954			Hypothetical protein
PAS_chr1-4_0389	gi|238029138|emb|FN392319.1|	-	2125133	2127682	2550	25.1426	25.0796	25.6441	33.1589	29.5884	20.1065	17.2779	0.98	1	1	1	0.9839	0.9851	YLL032C	YLL032C	Protein of unknown function that may interact with ribosomes
PAS_chr1-4_0390	gi|238029138|emb|FN392319.1|	+	2128029	2129747	1719	57.4096	56.7538	52.8606	46.9511	41.3102	77.4784	69.1032	1	1	1	1	0.9988	0.9977	YLR133W	CKI1	Choline kinase, catalyzing the first step in phosphatidylcholine synthesis via the CDP-choline
PAS_chr1-4_0391	gi|238029138|emb|FN392319.1|	-	2129774	2132125	2352	14.8983	17.7793	18.3533	13.1511	15.028	12.464	12.614	0.99	0.99	1	1	0.9957	0.9753			Oligopeptide transporter
PAS_chr1-4_0392	gi|238029138|emb|FN392319.1|	-	2132248	2132925	678	190.809	184.521	175.147	278.715	310.232	99.0497	97.1903	0.99	0.99	0.99	0.99	0.9867	0.9867	YMR095C	SNO1	hypothetical protein
PAS_chr1-4_0393	gi|238029138|emb|FN392319.1|	+	2133204	2134094	891	836.065	840.177	957.655	1184.11	1193.75	389.899	450.795	1	1	1	1	0.9989	0.9989	YNL333W	SNZ2	Member of a stationary phase-induced gene family
PAS_chr1-4_0394	gi|238029138|emb|FN392319.1|	-	2136313	2137797	1485	94.8281	63.5009	95.0676	150.126	213.263	25.2922	21.7192	0.99	0.99	1	1	0.9933	0.998	YNL142W	MEP2	Ammonium permease involved in regulation of pseudohyphal growth
PAS_chr1-4_0395	gi|238029138|emb|FN392319.1|	+	2139069	2140082	1014	239.961	205.781	202.212	117.465	78.4473	443.057	392.803	1	1	1	1	0.998	0.9951			Transcriptional activator of genes regulated by nitrogen catabolite repression (NCR)
PAS_chr1-4_0396	gi|238029138|emb|FN392319.1|	+	2140228	2140941	714	12.0104	22.8895	14.1031	5.67032	2.65945	14.4744	12.2657	0.99	0.99	1	0.97	0.9874	0.993			Hypothetical protein
PAS_chr1-4_0397	gi|238029138|emb|FN392319.1|	-	2141693	2142775	1083	60.574	59.1224	55.5651	82.5048	93.7075	35.4602	37.084	1	1	1	1	0.9945	0.9972	YNL191W	DUG3	Probable glutamine amidotransferase
PAS_chr1-4_0398	gi|238029138|emb|FN392319.1|	+	2142992	2143981	990	28.4677	28.7537	23.2198	22.4105	20.7748	42.4064	33.2413	0.99	0.99	0.99	1	0.999	0.999			Hypothetical protein
PAS_chr1-4_0399	gi|238029138|emb|FN392319.1|	-	2143993	2144499	507	94.7078	119.632	108.406	70.3116	58.9765	102.714	108.207	0.97	1	0.99	0.99	0.998	0.9961	YDL219W	DTD1	D-Tyr-tRNA(Tyr) deacylase
PAS_chr1-4_0400	gi|238029138|emb|FN392319.1|	+	2145500	2146855	1356	30.9708	30.1876	28.3726	27.0504	28.344	36.4764	35.3936	1	1	1	0.99	0.9948	0.9971	YNL011C	YNL011C	hypothetical protein
PAS_chr1-4_0401	gi|238029138|emb|FN392319.1|	-	2147690	2149897	2208	88.1051	97.1611	78.6917	92.3405	90.5056	95.2873	74.6443	0.99	1	1	1	0.9937	0.9986	YDL170W	UGA3	transcriptional regulatory protein
PAS_chr1-4_0402	gi|238029138|emb|FN392319.1|	-	2150108	2150638	531	40.6307	43.855	41.1758	36.407	39.2065	48.8463	34.2935	0.99	0.98	0.99	0.99	0.9642	0.9868	YDL169C	UGX2	Hypothetical protein
PAS_chr1-4_0403	gi|238029138|emb|FN392319.1|	-	2150904	2152394	1491	136.231	112.776	140.588	92.7704	79.5731	201.47	190.21	1	1	1	1	0.9993	1	YLR197W	NOP56	Essential evolutionarily-conserved nucleolar protein component of the box C/D snoRNP complexes
PAS_chr1-4_0404	gi|238029138|emb|FN392319.1|	-	2152687	2153445	759	111.021	115.395	126.697	131.78	90.8475	89.3269	112.081	0.98	1	0.99	0.99	0.9908	0.9987			Hypothetical protein
PAS_chr1-4_0405	gi|238029138|emb|FN392319.1|	+	2153586	2153933	348	46.842	55.1208	61.4451	53.5161	33.6591	33.7419	43.569	0.97	0.99	0.97	0.98	0.9598	0.9741	YLR200W	YKE2	Subunit of the heterohexameric Gim/prefoldin protein complex
PAS_chr1-4_0406	gi|238029138|emb|FN392319.1|	-	2154009	2154869	861	37.4749	52.1769	40.4442	33.9265	34.0641	31.5726	32.6655	0.99	1	0.99	1	0.9884	0.9942	YLR201C	COQ9	Protein required for ubiquinone (coenzyme Q) biosynthesis and respiratory growth
PAS_chr1-4_0407	gi|238029138|emb|FN392319.1|	+	2154944	2155771	828	169.95	130.151	110.954	225.876	230.6	170.08	152.038	1	0.99	1	1	0.9952	0.9952	YJR060W	CBF1	Helix-loop-helix protein that binds the motif CACRTG
PAS_chr1-4_0408	gi|238029138|emb|FN392319.1|	-	2155828	2156901	1074	35.7489	36.4351	27.866	37.1688	31.3556	46.4284	35.2395	0.99	1	1	1	0.9879	0.9851	YJR062C	NTA1	Amidase, removes the amide group from N-terminal asparagine and glutamine residues
PAS_chr1-4_0409	gi|238029138|emb|FN392319.1|	-	2157259	2159841	2583	105.481	112.968	96.6529	101.842	89.3052	122.694	109.423	1	1	1	1	0.9996	0.9992			Putative positive regulator of mannosylphosphate transferase (Mnn6p)
PAS_chr1-4_0410	gi|238029138|emb|FN392319.1|	-	2160141	2162474	2334	69.5187	93.083	72.3981	81.1716	64.4573	54.8923	51.1097	0.99	1	0.99	1	0.9893	0.9871			Putative positive regulator of mannosylphosphate transferase (Mnn6p)
PAS_chr1-4_0411	gi|238029138|emb|FN392319.1|	-	2162805	2163521	717	93.4879	115.841	89.9718	145.287	77.8223	52.0469	79.9584	0.99	0.99	1	0.98	0.9972	0.9665	YLR323C	CWC24	Essential protein, component of a complex containing Cef1p
PAS_chr1-4_0412	gi|238029138|emb|FN392319.1|	+	2163764	2164000	237	2585.21	4113.69	2569.92	1055.03	833.055	4065.75	2873.82	0.98	0.98	0.99	1	0.9831	0.9916	YLR325C	RPL38	Protein component of the large (60S) ribosomal subunit, has similarity to rat L38 ribosomal protein
PAS_chr1-4_0413	gi|238029138|emb|FN392319.1|	-	2164152	2165678	1527	49.9225	42.8612	39.8028	59.7481	64.9623	41.5034	50.6571	1	1	1	1	0.9974	0.9961	YLR324W	PEX30	Peroxisomal integral membrane protein, involved in negative regulation of peroxisome number
PAS_chr1-4_0414	gi|238029138|emb|FN392319.1|	+	2167126	2167908	783	14.2295	13.8659	13.7826	9.07446	9.29131	20.4917	18.8713	0.99	0.98	0.98	0.98	0.9796	0.9783	YGR006W	PRP18	Splicing factor
PAS_chr1-4_0415	gi|238029138|emb|FN392319.1|	+	2168224	2169342	1119	115.815	72.134	97.5883	87.8826	53.8923	165.667	217.725	1	0.99	1	0.99	0.9937	0.9982	YOL105C	WSC3	hypothetical protein
PAS_chr1-4_0416	gi|238029138|emb|FN392319.1|	+	2169520	2170665	1146	29.9781	27.3503	23.5947	36.2467	32.6196	31.4756	28.5817	0.99	0.99	1	0.99	0.9948	0.9921			Hypothetical protein
PAS_chr1-4_0417	gi|238029138|emb|FN392319.1|	-	2170704	2172514	1811	55.5133	63.0101	58.2806	67.489	62.7818	42.2602	39.2583	1	1	1	1	0.9982	0.9939	YNL048W	ALG11	Alpha-1,2-mannosyltransferase
PAS_chr1-4_0418	gi|238029138|emb|FN392319.1|	-	2172834	2174888	2055	185.591	145.13	134.761	223.461	232.428	187.719	190.047	1	1	1	1	0.9981	0.999	YIL105C	SLM1	Phosphoinositide PI4,5P(2) binding protein, forms a complex with Slm2p
PAS_chr1-4_0419	gi|238029138|emb|FN392319.1|	-	2175225	2176013	789	62.792	49.7906	56.5924	64.6289	66.5163	65.3397	73.8843	0.99	0.99	1	0.99	0.9911	0.9924	YIL106W	MOB1	Component of the mitotic exit network
PAS_chr1-4_0420	gi|238029138|emb|FN392319.1|	+	2176374	2177258	885	34.4819	25.7494	22.2122	42.5218	47.3322	34.9421	34.1337	0.97	0.99	0.99	0.99	0.991	0.9944			Mitochondrial protein, putative inner membrane transporter
PAS_chr1-4_0421	gi|238029138|emb|FN392319.1|	+	2177615	2178952	1338	1608.55	2221.23	2035.35	935.06	812.806	1942.85	1703.99	0.99	1	1	1	0.9985	0.9985			Homocitrate synthase isozyme, catalyzes the condensation of acetyl-CoA and alpha-ketoglutarate
PAS_chr1-4_0422	gi|238029138|emb|FN392319.1|	+	2179232	2180124	893	571.607	500.71	728.397	534.875	419.935	547.436	698.289	0.99	0.98	1	0.99	0.9948	0.9948	YPL081W	RPS9A	40S small ribosomal subunit
PAS_chr1-4_0423	gi|238029138|emb|FN392319.1|	+	2181382	2182479	1098	25.8835	20.7194	20.5705	21.9023	13.1474	37.4296	41.5317	0.97	0.99	0.99	0.98	0.9973	0.9991	YBR192W	RIM2	Mitochondrial pyrimidine nucleotide transporter
PAS_chr1-4_0424	gi|238029138|emb|FN392319.1|	+	2182730	2185711	2982	39.4922	33.4367	34.8847	49.1888	43.2389	39.5387	36.6654	0.99	0.99	0.99	1	0.9839	0.9893	YPL115C	BEM3	Rho GTPase activating protein (RhoGAP) involved in control of the cytoskeleton organization
PAS_chr1-4_0425	gi|238029138|emb|FN392319.1|	-	2185784	2187037	1254	76.8354	65.5004	62.0006	79.0834	62.0835	106.016	86.3286	1	0.99	0.99	1	0.9944	0.9984	YOR196C	LIP5	Protein involved in biosynthesis of the coenzyme lipoic acid
PAS_chr1-4_0426	gi|238029138|emb|FN392319.1|	-	2187280	2188215	936	736.454	609.685	656.161	925.945	730.081	699.818	797.036	0.99	0.99	1	1	0.9979	0.9989	YGR282C	BGL2	Endo-beta-1,3-glucanase, major protein of the cell wall, involved in cell wall maintenance
PAS_chr1-4_0427	gi|238029138|emb|FN392319.1|	-	2188679	2189806	1128	11.3886	9.28492	10.1006	7.80649	5.2935	21.1047	14.7412	1	0.99	0.99	1	0.9991	0.9947	YMR310C	YMR310C	Putative protein of unknown function
PAS_chr1-4_0428	gi|238029138|emb|FN392319.1|	-	2189985	2191520	1536	138.925	125.183	119.492	126.796	126.408	173.942	161.73	0.99	0.99	0.98	0.99	0.9863	0.9883	YOR198C	BFR1	Component of mRNP complexes associated with polyribosomes
PAS_chr1-4_0429	gi|238029138|emb|FN392319.1|	+	2191724	2192572	849	51.948	50.9713	53.0654	49.1889	39.6115	62.0483	56.8024	0.99	1	1	1	0.9988	0.9988	YPL117C	IDI1	Isopentenyl diphosphate:dimethylallyl diphosphate isomerase (IPP isomerase)
PAS_chr1-4_0430	gi|238029138|emb|FN392319.1|	+	2192761	2193981	1221	71.3743	51.0264	55.4621	61.9891	58.665	102.393	98.7097	0.98	0.99	0.99	1	0.9885	0.9877	YOR197W	MCA1	Putative cysteine protease similar to mammalian caspases
PAS_chr1-4_0431	gi|238029138|emb|FN392319.1|	-	2195014	2196654	1641	3.31005	3.81069	4.25383	1.8627	2.00755	4.11687	3.80865	0.99	0.98	0.99	0.99	0.9909	0.9403	YBR008C	FLR1	Plasma membrane multidrug transporter of the major facilitator superfamily
PAS_chr1-4_0432	gi|238029138|emb|FN392319.1|	-	2197555	2202153	4599	57.6702	47.515	53.7873	63.0311	74.861	54.0108	52.8161	0.99	0.99	1	1	0.9939	0.9954	YEL022W	GEA2	Guanine nucleotide exchange factor for ADP ribosylation factors (ARFs)
PAS_chr1-4_0433	gi|238029138|emb|FN392319.1|	+	2202478	2203608	1131	28.4396	26.0509	22.808	25.6483	32.8904	31.0042	32.2355	0.98	0.99	0.99	1	0.9894	0.9991	YDR142C	PEX7	Peroxisomal signal receptor for the N-terminal nonapeptide signal of peroxisomal matrix proteins
PAS_chr1-4_0434	gi|238029138|emb|FN392319.1|	-	2203655	2205505	1851	26.0293	17.9281	17.0139	17.5965	14.1147	47.795	41.7275	0.99	1	0.99	0.99	0.9962	0.9989	YMR179W	SPT21	Hypothetical protein
PAS_chr1-4_0435	gi|238029138|emb|FN392319.1|	-	2205931	2209206	3276	9.06596	6.75704	7.67827	7.01956	10.1539	11.293	11.494	0.95	0.98	0.99	0.99	0.9725	0.9905	YDR104C	SPO71	Meiosis-specific protein of unknown function, required for spore wall formation during sporulation
PAS_chr1-4_0436	gi|238029138|emb|FN392319.1|	-	2209451	2210692	1242	31.2169	33.9469	28.2312	26.9744	25.3091	40.472	32.3676	0.98	0.99	0.99	0.98	0.9831	0.9968			Putative protein of unknown function
PAS_chr1-4_0437	gi|238029138|emb|FN392319.1|	+	2211244	2212704	1461	10.5766	9.4269	7.60623	6.81695	10.8203	15.1108	13.6787	0.95	0.97	0.96	0.99	0.9692	0.9938			Hypothetical protein
PAS_chr1-4_0438	gi|238029138|emb|FN392319.1|	-	2214574	2217066	2493	26.0909	26.4224	21.805	18.3592	16.0318	38.1322	35.7946	0.98	1	1	1	0.996	0.996	YDR103W	STE5	Hypothetical protein
PAS_chr1-4_0439	gi|238029138|emb|FN392319.1|	+	2217360	2219342	1983	32.8372	39.9311	30.8725	34.7388	26.8694	32.1014	32.5101	0.99	1	0.99	1	0.9874	0.9879	YOR154W	SLP1	Integral membrane protein of unknown function
PAS_chr1-4_0440	gi|238029138|emb|FN392319.1|	-	2219382	2220932	1551	34.2296	31.1662	32.6428	24.8502	17.8921	55.147	43.6795	0.99	1	0.99	1	0.9871	0.9871			B-type cyclin involved in cell cycle progression
PAS_chr1-4_0441	gi|238029138|emb|FN392319.1|	+	2221476	2224184	2709	12.1811	15.1914	16.88	8.56472	12.4816	9.83235	10.1365	0.97	0.97	0.98	0.98	0.9663	0.9579			Peroxisomal primary amine oxidase
PAS_chr1-4_0442	gi|238029138|emb|FN392319.1|	+	2224351	2227645	3295	25.8887	27.9077	27.4869	27.2063	29.8657	21.8954	20.9701	0.99	0.99	0.98	0.98	0.9868	0.9878	YOL138C	RTC1	Putative protein of unknown function
PAS_chr1-4_0443	gi|238029138|emb|FN392319.1|	-	2227704	2229596	1893	27.3984	27.6635	29.0342	28.1884	26.0078	27.5522	25.9443	1	1	1	1	0.9984	0.9979			Hypothetical protein
PAS_chr1-4_0444	gi|238029138|emb|FN392319.1|	+	2229704	2230387	684	6.95946	10.6006	7.80073	7.8131	6.22112	4.5269	4.79432	0.99	0.99	0.98	0.99	0.9781	0.9825	YDR489W	SLD5	Subunit of the GINS complex (Sld5p, Psf1p, Psf2p, Psf3p)
PAS_chr1-4_0445	gi|238029138|emb|FN392319.1|	-	2230529	2231014	486	258.804	246.446	454.506	207.845	320.475	154.067	169.483	1	0.99	0.99	1	0.9897	0.9897	YDL004W	ATP16	Delta subunit of the central stalk of mitochondrial F1F0 ATP synthase
PAS_chr1-4_0446	gi|238029138|emb|FN392319.1|	+	2231356	2232231	876	53.8193	54.8746	52.5748	73.4156	48.8631	46.5479	46.6398	0.99	0.98	0.99	0.99	0.984	0.9817			Hypothetical protein
PAS_chr1-4_0447	gi|238029138|emb|FN392319.1|	+	2232453	2233877	1425	37.1796	42.9947	40.9063	46.4382	39.1087	25.2566	28.3734	1	1	1	1	0.9965	0.9937			Hexokinase isoenzyme 2 that catalyzes phosphorylation of glucose in the cytosol
PAS_chr1-4_0448	gi|238029138|emb|FN392319.1|	+	2233956	2234537	582	19.5492	25.0487	27.7793	19.8256	18.9468	12.437	13.2578	0.99	1	0.99	0.99	0.9467	0.9639	YGL047W	ALG13	Catalytic component of UDP-GlcNAc transferase
PAS_chr1-4_0449	gi|238029138|emb|FN392319.1|	-	2234560	2236269	1710	49.3301	81.2824	73.5966	64.8132	51.0399	12.2755	12.9729	0.99	1	1	1	0.9947	0.9883			Hypothetical protein
PAS_chr1-4_0450	gi|238029138|emb|FN392319.1|	+	2236866	2237780	915	220.939	354.459	419.771	121.502	110.088	142.262	177.553	1	1	1	1	0.9956	0.9956	YAR015W	ADE1	N-succinyl-5-aminoimidazole-4-carboxamide ribotide (SAICAR) synthetase
PAS_chr1-4_0451	gi|238029138|emb|FN392319.1|	+	2237939	2239306	1368	38.9283	39.3736	31.2322	45.0289	33.6475	42.8586	41.4286	1	1	1	1	0.9934	0.9978	YAR018C	KIN3	protein kinase
PAS_chr1-4_0452	gi|238029138|emb|FN392319.1|	-	2239344	2241716	2373	34.9524	36.618	33.3894	44.8281	38.2258	31.4858	25.1674	1	1	1	1	0.9966	0.9975	YIL068C	SEC6	Essential 88kDa subunit of the exocyst complex
PAS_chr1-4_0453	gi|238029138|emb|FN392319.1|	+	2242047	2242823	777	21.93	26.0698	25.5062	22.4575	27.147	16.1991	14.2007	0.99	0.99	0.99	1	0.9961	0.9678			Hypothetical protein
PAS_chr1-4_0454	gi|238029138|emb|FN392319.1|	-	2243068	2244948	1881	52.5923	56.3529	53.0855	55.0038	59.1462	47.3962	44.5693	0.98	0.98	0.98	0.98	0.9782	0.9766			COP9 signalosome complex subunit 2
PAS_chr1-4_0455	gi|238029138|emb|FN392319.1|	+	2245796	2246494	699	25.0927	33.1501	34.0917	25.9481	21.3721	16.5109	19.4833	0.99	0.98	0.99	1	0.9828	0.9943	YOL142W	RRP40	Protein involved in rRNA processing
PAS_chr1-4_0456	gi|238029138|emb|FN392319.1|	-	2246517	2249291	2775	25.9432	30.8018	27.8875	26.8083	22.754	25.6639	21.7439	1	0.99	1	1	0.9975	0.9975	YNL325C	FIG4	Polyphosphatidylinositol phosphatase
PAS_chr1-4_0457	gi|238029138|emb|FN392319.1|	+	2249436	2251436	2001	7.6269	6.55697	8.05969	5.13916	3.72719	11.1535	11.1248	0.97	0.99	0.94	0.98	0.935	0.971	YOL141W	PPM2	tRNA methyltransferase required for the synthesis of wybutosine
PAS_chr1-4_0458	gi|238029138|emb|FN392319.1|	-	2251545	2253371	1827	116.909	172.964	157.925	84.8612	74.2178	107.191	104.295	1	1	1	1	0.9984	0.9995	YJR016C	ILV3	Dihydroxyacid dehydratase
PAS_chr1-4_0459	gi|238029138|emb|FN392319.1|	+	2253809	2255092	1284	239.286	383.043	299.854	372.746	263.164	66.4579	50.4487	1	1	1	1	0.9977	0.9969			Malate synthase
PAS_chr1-4_0460	gi|238029138|emb|FN392319.1|	-	2255103	2255915	813	34.6574	49.3324	53.7021	42.8597	38.4911	11.8679	11.691	1	1	1	1	0.996	0.9881	YDR020C	DAS2	Uridine kinase (Uridine monophosphokinase)
PAS_chr1-4_0461	gi|238029138|emb|FN392319.1|	+	2256053	2257243	1191	25.2317	27.251	28.1264	16.3508	13.3117	32.1434	34.2071	1	1	0.99	0.99	0.995	0.995	YDR021W	FAL1	Nucleolar protein required for maturation of 18S rRNA
PAS_chr1-4_0462	gi|238029138|emb|FN392319.1|	+	2257972	2259001	1030	24.1244	29.5572	24.0119	29.6219	25.0119	19.5585	16.985	0.93	0.94	0.94	0.94	0.9423	0.9423	YDR498C	SEC20	Membrane glycoprotein v-SNARE
PAS_chr1-4_0463	gi|238029138|emb|FN392319.1|	-	2259313	2260695	1383	233.059	312.405	214.079	205.153	206.395	279.252	181.073	1	1	1	1	0.9964	0.9971	YDR023W	SES1	Cytosolic seryl-tRNA synthetase, class II aminoacyl-tRNA synthetase
PAS_chr1-4_0464	gi|238029138|emb|FN392319.1|	+	2261005	2262288	1284	26.7868	25.3669	19.0904	29.4028	31.626	27.5916	27.6431	0.99	0.98	0.99	1	0.9922	0.9907			Hypothetical protein
PAS_chr1-4_0465	gi|238029138|emb|FN392319.1|	+	2262569	2263499	931	381.866	412.392	379	366.05	418.398	369.728	345.626	0.99	0.99	1	0.99	0.9966	0.9989	YBR039W	ATP3	Gamma subunit of the F1 sector of mitochondrial F1F0 ATP synthase
PAS_chr1-4_0466	gi|238029138|emb|FN392319.1|	-	2265505	2266674	1170	11.5245	13.9357	13.887	11.9901	8.93597	10.2423	10.1562	0.99	1	1	1	0.9838	0.9915	YER077C	YER077C	Putative protein of unknown function
PAS_chr1-4_0467	gi|238029138|emb|FN392319.1|	+	2266834	2268394	1561	22.7775	25.576	19.9874	30.6318	28.9196	16.7626	14.7877	1	0.99	0.99	1	0.9943	0.9943	YIL071C	PCI8	Cop9 signalosome complex subunit 11
PAS_chr1-4_0468	gi|238029138|emb|FN392319.1|	-	2268438	2269943	1506	67.0115	58.8962	58.6054	58.0004	60.521	89.3978	76.6481	1	1	1	1	0.9987	0.9987	YER078C	ICP55	Putative mitochondrial metallopeptidase
PAS_chr1-4_0469	gi|238029138|emb|FN392319.1|	+	2270125	2270469	345	59.5273	31.9144	51.2813	50.2262	39.5883	101.29	82.8636	0.99	0.99	0.99	0.99	0.9942	0.9913	YGR215W	RSM27	Mitochondrial ribosomal protein of the small subunit
PAS_chr1-4_0470	gi|238029138|emb|FN392319.1|	-	2270524	2272392	1869	42.9594	59.219	52.4389	39.9337	35.9506	35.8453	34.3692	1	1	0.99	0.99	0.9963	0.9957	YGR216C	GPI1	Membrane protein involved in the synthesis of N-acetylglucosaminyl phosphatidylinositol (GlcNAc-PI)
PAS_chr1-4_0471	gi|238029138|emb|FN392319.1|	-	2272671	2273462	792	628.64	569.6	614.789	603.074	500.506	690.881	792.989	0.99	1	0.99	0.99	0.9937	0.9975	YGR214W	RPS0A	Protein component of the small (40S) ribosomal subunit, nearly identical to Rps0Bp
PAS_chr1-4_0472	gi|238029138|emb|FN392319.1|	+	2274063	2276477	2415	32.0217	37.6015	29.4531	40.3436	34.0275	25.1602	25.5444	0.99	0.99	0.99	0.99	0.9669	0.9797	YLR047C	FRE8	Protein with sequence similarity to iron/copper reductases, involved in iron homeostasis
PAS_chr1-4_0473	gi|238029138|emb|FN392319.1|	+	2276611	2278181	1571	52.2067	48.4425	39.5619	65.4725	64.45	49.45	45.8633	1	1	1	1	0.9974	0.9974	YGR225W	AMA1	Meiosis-specific APC/C activator protein AMA1
PAS_chr1-4_0474	gi|238029138|emb|FN392319.1|	-	2278189	2279775	1587	53.5247	58.5976	54.1227	58.3566	60.7043	41.3786	47.9882	1	1	1	1	0.9981	0.9975	YHR151C	MTC6	Hypothetical protein
PAS_chr1-4_0475	gi|238029138|emb|FN392319.1|	+	2279990	2281474	1485	56.9336	53.4772	48.5739	51.8685	40.9795	81.103	65.5994	1	1	1	1	0.9987	0.9966	YGR227W	DIE2	Dolichyl-phosphoglucose-dependent alpha-1,2 glucosyltransferase of the ER
PAS_chr1-4_0476	gi|238029138|emb|FN392319.1|	-	2281464	2282513	1050	55.389	56.2307	58.4959	48.911	42.5742	63.8429	62.2795	1	1	1	1	0.9981	0.9981	YGR229C	SMI1	Cell wall assembly regulator SMI1
PAS_chr1-4_0478	gi|238029138|emb|FN392319.1|	+	2283916	2284605	690	198.662	246.864	181.636	262.954	233.087	132.062	135.366	0.98	1	1	1	0.9768	0.9986	YGR232W	NAS6	Regulatory, non-ATPase subunit of the 26S proteasome
PAS_chr1-4_0479	gi|238029138|emb|FN392319.1|	+	2285006	2286736	1731	27.3173	20.6115	10.9392	16.302	15.635	49.0873	51.3288	1	1	1	1	0.9988	0.9948			General amino acid permease
PAS_chr1-4_0480	gi|238029138|emb|FN392319.1|	+	2286983	2288401	1419	55.4645	65.0756	58.9755	51.9271	49.8181	52.3421	54.6485	0.99	1	1	1	0.9676	0.9958	YGR211W	ZPR1	Essential protein with two zinc fingers, present in the nucleus of growing cells
PAS_chr1-4_0481	gi|238029138|emb|FN392319.1|	-	2288506	2288784	279	1045.43	827.509	967.865	1413.31	1680.65	546.262	837.011	0.99	1	1	1	0.9964	0.9964			Hypothetical protein
PAS_chr1-4_0482	gi|238029138|emb|FN392319.1|	-	2289103	2289468	366	52.1236	48.9509	34.747	68.5829	48.9432	59.5504	51.9673	0.99	0.99	0.99	0.99	0.9863	0.9426	YKL137W	CMC1	Evolutionarily conserved copper-binding protein of the mitochondrial inner membrane
PAS_chr1-4_0483	gi|238029138|emb|FN392319.1|	+	2289677	2290261	585	24.6714	29.2485	21.4649	28.8593	25.8889	25.0902	17.4765	0.99	0.98	0.99	0.99	0.9897	0.9709	YMR117C	SPC24	Hypothetical protein
PAS_chr1-4_0484	gi|238029138|emb|FN392319.1|	-	2290280	2290612	333	57.5956	90.2074	73.9714	40.1213	44.45	56.274	40.5498	1	1	0.99	0.99	0.994	0.988	YKL138C	MRPL31	Mitochondrial ribosomal protein of the large subunit
PAS_chr1-4_0485	gi|238029138|emb|FN392319.1|	+	2290936	2291223	288	51.7806	50.3528	45.4114	67.2659	61.1659	44.9604	41.5273	0.98	0.99	0.99	0.99	0.9965	0.9965			Hypothetical protein
PAS_chr1-4_0486	gi|238029138|emb|FN392319.1|	+	2291941	2292945	1005	43.4759	36.0355	31.6154	38.492	21.6029	71.343	61.7667	1	1	1	1	0.995	0.998			Hypothetical protein
PAS_chr1-4_0487	gi|238029138|emb|FN392319.1|	-	2293025	2293610	586	227.628	450.311	278.723	89.9943	110.361	220.795	215.587	0.93	0.9	0.93	0.92	0.9007	0.9794	YMR118C	YMR118C	Putative protein of unknown function
PAS_chr1-4_0488	gi|238029138|emb|FN392319.1|	-	2295967	2296641	675	78.1766	75.9892	73.0445	62.7384	71.3105	92.6984	93.2784	1	1	1	1	0.9985	0.9985			Hypothetical protein
PAS_chr1-4_0489	gi|238029138|emb|FN392319.1|	-	2296824	2298008	1185	71.6396	63.1307	69.4025	44.1418	39.4615	97.7328	115.969	0.99	0.99	0.99	1	0.9966	0.9966	YAL012W	CYS3	Cystathionine gamma-lyase
PAS_chr1-4_0490	gi|238029138|emb|FN392319.1|	-	2298537	2299196	660	295.586	276.93	292.289	322.584	256.204	290.39	335.118	0.9	0.89	0.9	0.89	0.902	0.8908	YDR382W	RPP2B	60S acidic ribosomal protein P2-A
PAS_chr1-4_0491	gi|238029138|emb|FN392319.1|	+	2299356	2299793	438	742.411	1011.65	750.885	383.37	417.387	985.769	905.402	0.98	0.98	0.98	0.98	0.9795	0.9795	YOL040C	RPS15	Protein component of the small (40S) ribosomal subunit
PAS_chr1-4_0492	gi|238029138|emb|FN392319.1|	-	2299840	2301363	1524	113.293	116.225	82.342	121.086	123.605	124.228	112.272	0.99	0.99	1	1	0.9928	0.9928	YAL013W	DEP1	Transcriptional modulator
PAS_chr1-4_0493	gi|238029138|emb|FN392319.1|	+	2301743	2303080	1338	39.042	27.153	29.6238	22.936	13.8839	77.4506	63.2047	0.97	0.97	1	0.99	0.9993	0.9993	YOL041C	NOP12	Nucleolar protein, required for pre-25S rRNA processing
PAS_chr1-4_0495	gi|238029138|emb|FN392319.1|	+	2304992	2305960	969	50.9948	60.8916	52.5385	62.839	60.7474	35.1501	33.8025	0.99	1	1	1	0.9917	0.9969	YOL048C	RRT8	Hypothetical protein
PAS_chr1-4_0496	gi|238029138|emb|FN392319.1|	-	2305957	2307441	1485	55.9872	58.2824	65.2965	72.0161	50.639	44.9519	44.7375	0.99	1	1	1	0.9973	0.9987	YOL049W	GSH2	Glutathione synthetase
PAS_chr1-4_0497	gi|238029138|emb|FN392319.1|	-	2310011	2312569	2559	27.2257	30.4934	28.705	28.1219	23.6107	27.5472	24.8759	0.98	0.98	0.99	0.98	0.9812	0.9816	YGL216W	KIP3	Kinesin-related motor protein involved in mitotic spindle positioning
PAS_chr1-4_0498	gi|238029138|emb|FN392319.1|	-	2312825	2314093	1269	98.3449	111.404	93.672	91.2292	67.4611	115.822	110.481	1	0.95	0.95	0.97	0.9535	0.9519	YER027C	GAL83	One of three possible beta-subunits of the Snf1 kinase complex
PAS_chr1-4_0499	gi|238029138|emb|FN392319.1|	+	2314337	2315806	1470	196.184	204.713	186.29	206.975	176.594	211.05	191.484	1	0.99	1	1	0.9959	0.9959	YGL219C	MDM34	Hypothetical protein
PAS_chr1-4_0500	gi|238029138|emb|FN392319.1|	-	2315883	2316839	957	29.2292	32.5914	28.003	41.586	39.4681	17.4803	16.2464	1	1	1	1	0.9749	0.9812	YGL212W	VAM7	Hypothetical protein
PAS_chr1-4_0501	gi|238029138|emb|FN392319.1|	+	2317003	2318088	1086	37.0897	37.163	37.0889	36.087	30.3139	40.25	41.6354	0.99	1	1	1	0.9954	0.9982	YGL213C	SKI8	Protein involved in exosome mediated 3' to 5' mRNA degradation
PAS_chr1-4_0502	gi|238029138|emb|FN392319.1|	-	2318782	2320047	1266	34.2237	36.6065	29.4389	33.2587	38.527	37.7989	29.7123	1	1	1	1	0.9992	0.9984	YKR063C	LAS1	Essential nuclear protein possibly involved in bud formation and morphogenesis
PAS_chr1-4_0503	gi|238029138|emb|FN392319.1|	+	2320228	2322759	2532	52.7998	51.7733	57.8638	56.8596	63.8171	45.7717	40.7134	0.99	1	1	1	0.9933	0.9866	YJL154C	VPS35	Endosomal subunit of membrane-associated retromer complex required for retrograde transport
PAS_chr1-4_0504	gi|238029138|emb|FN392319.1|	-	2322810	2322980	171	335.269	114.868	1019.61	323.415	78.2657	96.6523	378.808	0.99	0.99	0.99	0.99	0.9825	0.9883	YLR388W	RPS29A	40S ribosomal protein subunit
PAS_chr1-4_0506	gi|238029138|emb|FN392319.1|	+	2323529	2325832	2304	24.6358	16.2181	22.9669	15.4107	11.5977	40.1781	41.4436	0.99	1	1	1	0.9965	0.9974	YDL060W	TSR1	Protein required for processing of 20S pre-rRNA in the cytoplasm
PAS_chr1-4_0507	gi|238029138|emb|FN392319.1|	+	2325953	2327254	1302	28.251	39.9257	37.2216	26.9596	24.9159	19.8594	20.6235	1	0.99	0.99	0.98	0.9946	0.9946	YLR387C	REH1	Zinc finger protein
PAS_chr1-4_0508	gi|238029138|emb|FN392319.1|	-	2327280	2329727	2448	41.3044	46.4193	48.4268	41.3295	37.7369	39.5888	34.325	1	1	1	1	0.9975	0.9988	YLR386W	VAC14	Protein involved in regulated synthesis of PtdIns(3,5)P(2)
PAS_chr1-4_0510	gi|238029138|emb|FN392319.1|	-	2330123	2330824	702	740.394	584.642	560.109	523.147	454.033	1039.87	1280.57	1	0.98	1	1	0.9915	0.9929	YLR390W-A	CCW14	CFEM protein
PAS_chr1-4_0511	gi|238029138|emb|FN392319.1|	+	2332444	2335611	3168	73.5154	86.6703	93.2415	65.5598	61.4981	72.4164	61.7064	1	1	1	1	0.9978	0.9975	YLR389C	STE23	Metalloprotease
PAS_chr1-4_0512	gi|238029138|emb|FN392319.1|	+	2335748	2338399	2652	30.1476	26.5163	23.145	32.3415	30.6674	36.225	31.9902	0.97	0.98	0.98	0.98	0.9717	0.9853			Hypothetical protein
PAS_chr1-4_0513	gi|238029138|emb|FN392319.1|	-	2338685	2342768	4084	19.4002	19.0565	20.8872	18.5918	16.8011	21.9491	19.1153	0.98	0.98	0.98	1	0.9791	0.9756	YNL250W	RAD50	DNA repair protein RAD50
PAS_chr1-4_0514	gi|238029138|emb|FN392319.1|	+	2342841	2345126	2286	79.8463	102.908	95.2233	78.7229	65.5806	70.4519	66.1906	1	1	1	1	0.9961	0.9965	YNL247W	YNL247W	Essential protein of unknown function
PAS_chr1-4_0515	gi|238029138|emb|FN392319.1|	+	2345364	2347259	1896	35.3704	43.9689	45.8099	28.6242	26.8233	30.3082	36.6878	0.99	0.99	0.99	1	0.9873	0.9958			Protein involved in nitrosoguanidine (MNNG) resistance
PAS_chr1-4_0516	gi|238029138|emb|FN392319.1|	+	2348007	2348999	993	392.666	464.193	619.224	546.99	448.038	142.305	135.244	1	1	1	1	0.9899	0.998	YPR009W	SUT2	Putative transcription factor
PAS_chr1-4_0517	gi|238029138|emb|FN392319.1|	+	2349258	2351723	2466	33.2242	22.4179	24.8419	37.3749	34.3443	40.425	39.9413	0.99	0.99	0.99	0.99	0.9976	0.9923	YNL221C	POP1	Subunit of both RNase MRP, which cleaves pre-rRNA, and nuclear RNase P
PAS_chr1-4_0518	gi|238029138|emb|FN392319.1|	-	2352153	2353883	1731	16.2608	15.2924	16.3161	13.7175	11.7758	18.3758	22.0872	1	0.99	1	1	0.9954	0.996			Hypothetical protein
PAS_chr1-4_0519	gi|238029138|emb|FN392319.1|	+	2354579	2356160	1582	24.7533	19.0817	23.5988	17.5307	15.1621	36.5334	36.6134	0.99	1	1	1	0.9961	0.9954	YNL227C	JJJ1	Co-chaperone that stimulates the ATPase activity of Ssa1p
PAS_chr1-4_0520	gi|238029138|emb|FN392319.1|	+	2356770	2358155	1386	28.5098	34.8211	37.9182	15.876	20.6658	29.739	32.0388	1	1	1	1	0.9971	0.9928			Guanine deaminase, a catabolic enzyme of the guanine salvage pathway
PAS_chr1-4_0521	gi|238029138|emb|FN392319.1|	-	2358158	2360212	2055	32.9881	42.8819	43.0073	24.4788	26.262	32.4248	28.8741	1	1	1	1	0.9917	0.9976	YNL224C	SQS1	Protein SQS1
PAS_chr1-4_0522	gi|238029138|emb|FN392319.1|	+	2360487	2362082	1596	48.2338	67.2332	58.1158	57.1396	65.8664	20.2829	20.7647	1	1	1	1	0.9931	0.9906	YNL223W	ATG4	Conserved cysteine protease required for autophagy
PAS_chr1-4_0523	gi|238029138|emb|FN392319.1|	+	2362233	2362928	696	30.0055	35.3324	23.5175	31.0335	22.9105	38.2486	28.9906	0.98	0.99	1	0.99	0.9655	0.9842	YNL222W	SSU72	Transcription/RNA-processing factor
PAS_chr1-4_0524	gi|238029138|emb|FN392319.1|	-	2363076	2364506	1431	43.3121	39.4364	40.2582	44.5743	41.9983	48.4467	45.1585	1	1	0.99	0.99	0.9965	0.9958	YDL238C	GUD1	Guanine deaminase, a catabolic enzyme of the guanine salvage pathway
PAS_chr1-4_0525	gi|238029138|emb|FN392319.1|	-	2364573	2365964	1392	18.6476	11.0517	12.5081	15.444	15.9256	32.0953	24.861	1	0.99	1	0.99	0.9849	0.9914			Hypothetical protein
PAS_chr1-4_0526	gi|238029138|emb|FN392319.1|	-	2366182	2367546	1365	135.893	27.5434	16.9583	20.2579	9.73767	384.365	356.492	1	0.99	0.99	0.99	0.9956	0.9985			Regulatory protein MIG1
PAS_chr1-4_0527	gi|238029138|emb|FN392319.1|	+	2368686	2369132	447	255.37	176.801	166.126	213.073	161.833	398.981	415.406	0.99	0.99	0.98	1	0.9955	0.9709			Hypothetical protein
PAS_chr1-4_0528	gi|238029138|emb|FN392319.1|	-	2369186	2369848	663	93.4394	78.6955	81.3252	78.8654	59.0057	127.917	134.827	0.99	0.98	1	1	0.9955	0.9985	YGL210W	YPT32	GTPase of the Ypt/Rab family, very similar to Ypt31p
PAS_chr1-4_0529	gi|238029138|emb|FN392319.1|	+	2370291	2373308	3018	63.3545	61.3088	60.7221	73.0842	60.7418	63.051	61.2196	1	1	1	1	0.9967	0.9987	YGL207W	SPT16	Subunit of the heterodimeric FACT complex (Spt16p-Pob3p)
PAS_chr1-4_0530	gi|238029138|emb|FN392319.1|	-	2373991	2375553	1563	161.777	87.9698	97.6385	114.231	123.463	256.663	290.697	1	1	1	1	0.9962	0.9968	YKL043W	PHD1	hypothetical protein
PAS_chr1-4_0531	gi|238029138|emb|FN392319.1|	+	2376204	2376974	771	183.523	306.664	282.335	195.735	230.913	37.553	47.9375	0.99	0.98	0.99	1	0.9922	0.9818			Hypothetical protein
PAS_chr1-4_0532	gi|238029138|emb|FN392319.1|	-	2377683	2379023	1341	90.8912	98.8997	92.2924	82.9496	68.94	100.967	101.298	1	1	1	1	0.997	0.9918	YLR380W	CSR1	Phosphatidylinositol transfer protein
PAS_chr1-4_0533	gi|238029138|emb|FN392319.1|	+	2379921	2382437	2517	48.6907	50.8167	46.892	57.2949	44.5737	49.4954	43.0713	1	1	1	1	0.9968	0.9968	YAL041W	CDC24	Guanine nucleotide exchange factor (GEF or GDP-release factor) for Cdc42p
PAS_chr1-4_0534	gi|238029138|emb|FN392319.1|	-	2382489	2385131	2643	15.1485	13.209	14.2075	12.7601	12.0837	18.8665	19.7645	0.99	0.99	0.99	1	0.9871	0.989	YLR382C	NAM2	Mitochondrial leucyl-tRNA synthetase
PAS_chr1-4_0535	gi|238029138|emb|FN392319.1|	+	2385319	2388549	3231	28.7663	26.0985	23.157	25.0234	18.7425	43.6232	35.9533	0.99	0.99	0.99	1	0.9985	0.9904	YLR383W	SMC6	Structural maintenance of chromosomes protein
PAS_chr1-4_0536	gi|238029138|emb|FN392319.1|	-	2390805	2391068	264	69.223	56.2382	50.9074	58.122	46.8819	102.208	100.981	1	0.98	0.98	0.99	0.9886	0.9886	YGL220W	FRA2	BolA-like protein
PAS_chr1-4_0537	gi|238029138|emb|FN392319.1|	+	2391204	2392043	840	175.78	160.079	156.126	165.414	126.481	242.475	204.108	1	1	1	1	0.9988	0.9798	YGL221C	NIF3	Protein of unknown function, similar to Listeria monocytogenes major sigma factor
PAS_chr1-4_0538	gi|238029138|emb|FN392319.1|	+	2393694	2395805	2112	191.576	122.213	84.415	133.746	127.452	386.25	295.38	1	1	1	1	0.9995	0.9995	YGL205W	POX1	Fatty-acyl coenzyme A oxidase
PAS_chr1-4_0539	gi|238029138|emb|FN392319.1|	+	2395957	2396913	957	53.6786	45.8605	41.7529	46.8107	26.846	75.2155	85.586	0.98	0.98	0.98	0.99	0.9791	0.9791	YNR054C	ESF2	Essential nucleolar protein involved in pre-18S rRNA processing
PAS_chr1-4_0540	gi|238029138|emb|FN392319.1|	-	2396972	2399284	2313	13.6659	10.5323	10.8924	8.47179	7.25992	23.1055	21.7337	0.99	0.99	0.95	0.96	0.9849	0.9883			Hypothetical protein
PAS_chr1-4_0541	gi|238029138|emb|FN392319.1|	+	2399757	2404781	5025	29.9815	21.8045	23.7994	29.6817	26.8522	42.7178	35.0331	1	1	0.99	1	0.9994	0.9956	YGR098C	ESP1	Separase, a caspase-like cysteine proteas
PAS_chr1-4_0542	gi|238029138|emb|FN392319.1|	-	2404782	2405564	783	24.0006	30.4757	21.3655	15.5119	14.7843	33.4851	28.3808	0.99	0.99	0.99	0.99	0.9898	0.9923	YPR116W	RRG8	Hypothetical protein
PAS_chr1-4_0543	gi|238029138|emb|FN392319.1|	+	2406043	2406561	519	56.3649	55.1437	55.8097	72.1182	52.0588	51.9902	51.0686	0.97	0.92	0.96	0.96	0.9711	0.9981			Hypothetical protein
PAS_chr1-4_0544	gi|238029138|emb|FN392319.1|	-	2406575	2408770	2196	64.116	65.5823	62.351	72.0858	65.4555	63.6523	55.5689	1	1	0.99	1	0.9877	0.9822	YGR089W	NNF2	Hypothetical protein
PAS_chr1-4_0545	gi|238029138|emb|FN392319.1|	+	2408950	2410185	1236	73.1468	81.2908	63.5202	61.0403	66.2267	83.712	83.091	1	1	1	1	0.9976	0.9976	YPR118W	MRI1	Methylthioribose-1-phosphate isomerase
PAS_chr1-4_0546	gi|238029138|emb|FN392319.1|	-	2412412	2417382	4971	178.705	136.184	164.233	232.08	278.835	128.138	132.761	1	1	1	1	0.999	0.9998	YGL206C	CHC1	Clathrin heavy chain, subunit of the major coat protein
PAS_chr1-4_0547	gi|238029138|emb|FN392319.1|	-	2417633	2418145	513	3822.68	6136.75	6812.79	4999.44	4924.18	25.3193	37.6025	1	1	1	1	0.9649	0.9864			peroxiredoxin
PAS_chr1-4_0548	gi|238029138|emb|FN392319.1|	+	2418626	2420059	1434	205.681	274.969	321.112	212.157	216.221	106.449	103.177	1	1	1	1	0.9979	0.9923			Vacuolar proteinase B (yscB), a serine protease of the subtilisin family
PAS_chr1-4_0549	gi|238029138|emb|FN392319.1|	-	2420084	2423089	3006	20.9085	26.1759	23.7158	20.1757	19.3691	20.2536	15.7606	1	1	1	1	0.9963	0.997	YIR002C	MPH1	ATP-dependent DNA helicase
PAS_chr1-4_0550	gi|238029138|emb|FN392319.1|	+	2423348	2424838	1491	55.7433	49.5311	50.1543	59.0999	47.0595	65.3495	63.2653	0.99	1	0.99	0.99	0.9926	0.998	YER008C	SEC3	hypothetical protein
PAS_chr1-4_0551	gi|238029138|emb|FN392319.1|	-	2424867	2428913	4047	72.7788	88.9568	106.704	49.3746	58.3163	68.3631	64.9581	1	1	1	1	0.9958	0.9978	YGR061C	ADE6	Formylglycinamidine-ribonucleotide (FGAM)-synthetase
PAS_chr1-4_0552	gi|238029138|emb|FN392319.1|	+	2429280	2430722	1443	26.963	21.0298	24.6046	31.564	28.9974	26.2792	29.3028	0.95	1	0.99	0.99	0.9861	0.9965			Ammonium permease
PAS_chr1-4_0553	gi|238029138|emb|FN392319.1|	-	2430757	2431470	714	14.6919	21.6537	17.2496	13.1551	13.7458	10.0814	12.2657	1	0.98	1	1	0.9874	0.9454	YBR096W	YBR096W	hypothetical protein
PAS_chr1-4_0554	gi|238029138|emb|FN392319.1|	+	2431574	2431873	300	5.16822	5.49885	4.0118	2.49664	2.74532	7.64047	8.61625	0.93	0.96	0.9	0.85	0.95	0.9833			Hypothetical protein
PAS_chr1-4_0555	gi|238029138|emb|FN392319.1|	+	2432174	2436115	3942	79.2005	85.5649	70.6187	80.4894	77.7794	86.0468	74.7039	1	1	1	1	0.999	0.9992	YPR049C	ATG11	Adapter protein for pexophagy and the cytoplasm-to-vacuole targeting (Cvt) pathway
PAS_chr1-4_0556	gi|238029138|emb|FN392319.1|	+	2436199	2437308	1110	19.4804	22.6382	25.2635	21.009	18.2609	15.252	14.4589	1	1	0.99	1	0.982	0.991	YBR087W	RFC5	Replication factor C
PAS_chr1-4_0557	gi|238029138|emb|FN392319.1|	-	2437344	2438012	669	63.5469	59.6965	58.2281	68.7476	54.0993	66.0599	74.45	0.99	0.99	1	1	0.9836	0.988	YBL038W	MRPL16	Mitochondrial ribosomal protein of the large subunit
PAS_chr1-4_0558	gi|238029138|emb|FN392319.1|	+	2438198	2439532	1335	21.0602	19.7999	18.5715	20.7737	17.3596	24.3386	25.5178	1	0.99	0.99	0.97	0.9903	0.9985	YPR047W	MSF1	Mitochondrial phenylalanyl-tRNA synthetase alpha subunit, active as a monomer
PAS_chr1-4_0559	gi|238029138|emb|FN392319.1|	+	2439667	2441391	1725	28.4296	38.453	43.3042	17.098	11.6444	29.8625	30.2156	1	1	1	1	0.9977	0.9988	YPR048W	TAH18	NADPH reductase
PAS_chr1-4_0560	gi|238029138|emb|FN392319.1|	+	2441540	2441851	312	43.7897	68.2437	50.919	35.036	32.63	42.2752	33.634	0.98	0.97	0.96	0.97	0.9872	0.9904			Hypothetical protein
PAS_chr1-4_0561	gi|238029138|emb|FN392319.1|	-	2441920	2443410	1491	209.414	328.011	146.265	176.376	146.38	239.822	219.63	1	1	1	1	0.9987	0.998			Hexokinase-2
PAS_chr1-4_0562	gi|238029138|emb|FN392319.1|	+	2445569	2450212	4644	27.2453	18.2898	16.8022	22.6623	21.7889	42.8973	41.0309	1	0.99	1	1	0.9944	0.9925			Bile pigment transporter
PAS_chr1-4_0563	gi|238029138|emb|FN392319.1|	-	2450688	2452199	1512	35.2327	40.6984	34.6787	36.3759	28.5063	39.5481	31.5888	1	0.99	1	1	0.9967	0.9934	YMR023C	MSS1	Mitochondrial protein, forms a heterodimer complex with Mto1p
PAS_chr1-4_0564	gi|238029138|emb|FN392319.1|	+	2452430	2453283	854	22.6365	25.0898	31.7792	24.6303	21.6598	16.7682	15.8917	0.99	1	0.99	0.99	0.9886	0.9949			Iron-sulfur protein IND1
PAS_chr1-4_0565	gi|238029138|emb|FN392319.1|	+	2453475	2454359	885	61.2671	62.9431	65.0501	63.0851	66.72	51.3454	58.4588	1	1	1	1	0.9966	0.9955			Hypothetical protein
PAS_chr1-4_0566	gi|238029138|emb|FN392319.1|	-	2454404	2455549	1146	31.9293	34.9495	35.3921	34.6392	38.7483	22.5979	25.2488	0.99	0.98	0.99	1	0.9895	0.9895	YGL248W	PDE1	Low-affinity cyclic AMP phosphodiesterase
PAS_chr1-4_0567	gi|238029138|emb|FN392319.1|	-	2455809	2456606	798	149.135	167.446	226.38	148.753	147.271	86.1707	118.786	1	0.99	1	1	0.995	0.9975	YFR050C	PRE4	Beta 7 subunit of the 20S proteasome
PAS_chr1-4_0568	gi|238029138|emb|FN392319.1|	+	2456775	2457511	737	10.9621	7.14789	8.05864	5.65744	5.96084	18.7309	20.2167	0.99	0.96	0.97	0.98	0.968	0.9767			Hypothetical protein
PAS_chr1-4_0569	gi|238029138|emb|FN392319.1|	-	2457612	2458553	942	819.071	594.236	534.737	706.894	750.615	1092.97	1234.98	1	1	1	1	0.9989	0.9989	YGR086C	PIL1	Primary component of eisosomes
PAS_chr1-4_0570	gi|238029138|emb|FN392319.1|	+	2460033	2461646	1614	129.641	61.3254	32.9594	33.8387	10.4041	286.599	352.72	0.99	0.99	0.99	0.99	0.9957	0.9969	YLR081W	GAL2	High-affinity glucose transporter of the major facilitator superfamily
PAS_chr1-4_0571	gi|238029138|emb|FN392319.1|	+	2462834	2474311	11478	26.3281	17.581	20.3107	23.25	34.4281	30.5749	31.8241	1	1	1	1	0.9988	0.9989	YHR099W	TRA1	Transcription-associated protein
PAS_chr1-4_0572	gi|238029138|emb|FN392319.1|	-	2474359	2474964	606	41.9028	61.7877	44.8845	28.4605	19.8953	45.5216	50.8673	0.99	0.99	0.99	1	0.995	0.9884	YHR100C	GEP4	hypothetical protein
PAS_chr1-4_0573	gi|238029138|emb|FN392319.1|	+	2475150	2476895	1746	122.406	159.894	166.883	111.313	120.743	97.4923	78.1106	1	1	1	1	0.9989	0.9989	YDR266C	YDR266C	zinc finger protein
PAS_chr1-4_0575	gi|238029138|emb|FN392319.1|	+	2480983	2481353	371	177.826	178.47	222.486	129.615	84.4713	187.366	264.55	0.97	0.97	0.99	0.99	0.9927	0.9853			NADH-ubiquinone oxidoreductase
PAS_chr1-4_0576	gi|238029138|emb|FN392319.1|	+	2481583	2482632	1050	35.6896	55.4269	47.1482	24.9086	26.4727	30.6768	29.5047	1	1	0.99	0.99	0.9981	0.9686			Hypothetical protein
PAS_chr1-4_0577	gi|238029138|emb|FN392319.1|	-	2482691	2483821	1131	21.7019	16.0783	27.7386	19.0438	14.6449	26.1331	26.5729	1	0.99	0.99	1	0.9876	0.9682	YER154W	OXA1	Mitochondrial inner membrane insertase
PAS_chr1-4_0578	gi|238029138|emb|FN392319.1|	+	2483989	2485515	1527	9.14986	8.16524	10.9031	6.57534	7.05656	10.3495	11.8495	0.95	0.99	0.99	0.99	0.981	0.979			Hypothetical protein
PAS_chr1-4_0579	gi|238029138|emb|FN392319.1|	+	2485646	2486965	1320	114.419	123.811	109.565	133.757	117.161	106.473	95.7491	0.99	0.99	0.99	1	0.9985	0.9886	YER152C	YER152C	Putative protein of unknown function
PAS_chr1-4_0580	gi|238029138|emb|FN392319.1|	+	2487032	2487520	489	36.9979	57.6638	39.2156	37.9609	23.9069	34.1276	29.1127	1	1	1	1	0.9918	0.9509			Hypothetical protein
PAS_chr1-4_0581	gi|238029138|emb|FN392319.1|	-	2489295	2489862	568	7.31715	9.27582	7.43973	7.27038	9.55921	5.28621	5.07158	0.99	0.97	0.99	0.98	0.8028	0.8099			Hypothetical protein
PAS_chr1-4_0582	gi|238029138|emb|FN392319.1|	-	2491328	2492572	1245	9.06777	7.21059	5.96131	0.829232	0.0918781	23.611	16.7026	0.99	1	0.76	0.3	0.9936	0.996			Hypothetical protein
PAS_chr1-4_0584	gi|238029138|emb|FN392319.1|	+	2494685	2496100	1416	153.556	99.5406	102.363	32.2373	34.0418	306.993	346.159	1	1	1	1	0.9993	0.9986			Lectin-like protein with similarity to Flo1p, thought to be expressed and involved in flocculation
PAS_chr1-4_0585	gi|238029138|emb|FN392319.1|	+	2496675	2498450	1776	44.0957	41.4747	35.668	37.5681	31.4439	61.7007	56.719	1	1	1	1	0.9994	0.9977	YER151C	UBP3	Ubiquitin-specific protease that interacts with Bre5p
PAS_chr1-4_0586	gi|238029138|emb|FN392319.1|	-	2498656	2499063	408	40996	11941.7	12826.1	21310.7	14977.2	94760	90160	1	1	1	1	0.9975	0.9975	YER150W	SPI1	Hypothetical protein
PAS_chr1-4_0587	gi|238029138|emb|FN392319.1|	-	2499921	2500931	1011	60.6016	38.402	41.0704	51.2383	81.7124	75.0563	76.1301	0.99	0.99	0.99	1	0.998	0.996	YDR076W	RAD55	Hypothetical protein
PAS_chr1-4_0588	gi|238029138|emb|FN392319.1|	-	2504971	2505890	920	1121.29	630.923	747.023	785.34	768.529	1697.54	2098.39	0.93	0.94	0.94	0.94	0.9392	0.9411			Hypothetical protein
PAS_chr1-4_0589	gi|238029138|emb|FN392319.1|	+	2506190	2506981	792	583.892	606.268	714.729	305.716	274.532	757.091	845.014	0.99	0.99	0.99	0.99	0.9924	0.9937	YGL123W	RPS2	Protein component of the small (40S) subunit, essential for control of translational accuracy
PAS_chr1-4_0590	gi|238029138|emb|FN392319.1|	-	2507045	2508487	1443	197.084	146.491	145.543	151.283	131.305	305.764	302.118	0.99	1	1	1	0.9938	0.9945	YGL122C	NAB2	Nuclear polyadenylated RNA-binding protein
PAS_chr1-4_0591	gi|238029138|emb|FN392319.1|	-	2508638	2511745	3108	13.3576	14.2816	18.1486	10.877	17.1656	9.41926	10.2533	1	0.99	1	1	0.9916	0.9903	YGL140C	YGL140C	Protein required for ubiquinone (coenzyme Q) biosynthesis and for respiratory growth
PAS_chr1-4_0592	gi|238029138|emb|FN392319.1|	+	2513821	2516082	2262	39.4284	37.8722	35.9502	35.206	31.7779	49.4574	46.3065	0.99	0.99	0.99	0.99	0.9996	0.9978	YGL120C	PRP43	RNA helicase in the DEAH-box family
PAS_chr1-4_0593	gi|238029138|emb|FN392319.1|	-	2516145	2517242	1098	392.661	335.982	314.66	278.425	257.238	601.29	568.373	1	1	1	1	0.9973	0.9991	YBR221C	PDB1	E1 beta subunit of the pyruvate dehydrogenase (PDH) complex
PAS_chr1-4_0594	gi|238029138|emb|FN392319.1|	-	2517564	2519622	2059	102.919	94.8592	80.1539	84.7761	83.0765	139.747	134.902	0.99	0.99	1	1	0.9959	0.999	YER068W	MOT2	General negative regulator of transcription subunit 4
PAS_chr1-4_0595	gi|238029138|emb|FN392319.1|	+	2519824	2523057	3234	39.1508	40.9976	38.7783	47.6406	38.9429	35.7988	32.7467	1	1	1	1	0.9978	0.9951	YGL241W	KAP114	Karyopherin, responsible for nuclear import of Spt15p, histones H2A and H2B, and Nap1p
PAS_chr1-4_0596	gi|238029138|emb|FN392319.1|	-	2523078	2524623	1546	88.8934	91.1515	71.7975	100.975	90.8391	100.575	78.0232	0.99	1	1	1	0.9923	0.9972	YGL244W	RTF1	Subunit of the RNA polymerase II-associated Paf1 complex
PAS_chr1-4_0597	gi|238029138|emb|FN392319.1|	+	2524837	2526714	1878	75.249	78.7301	70.2386	79.1505	67.6828	78.7986	76.8934	1	0.99	0.99	1	0.9925	0.9941	YFR048W	RMD8	Cytosolic protein required for sporulation
PAS_chr1-4_0598	gi|238029138|emb|FN392319.1|	-	2526728	2528890	2163	103.625	142.105	150.345	86.6155	84.2232	77.7674	80.692	1	1	1	1	0.9968	0.9958	YGL245W	GUS1	Glutamyl-tRNA synthetase, cytoplasmic
PAS_chr1-4_0599	gi|238029138|emb|FN392319.1|	-	2529111	2530070	960	19.0878	23.0584	16.5069	18.4296	11.7486	25.0912	19.692	0.99	0.99	1	0.99	0.9927	0.9938	YGL247W	BRR6	Essential nuclear envelope integral membrane protein required for nuclear transport
PAS_chr1-4_0600	gi|238029138|emb|FN392319.1|	+	2530164	2530574	411	97.3739	165.905	56.2126	57.0268	60.1972	167.969	76.9328	0.83	0.94	0.93	0.86	0.9056	0.944			Hypothetical protein
PAS_chr1-4_0601	gi|238029138|emb|FN392319.1|	-	2530632	2532317	1686	98.0107	78.6395	78.2849	114.891	104.184	99.4592	112.606	1	1	1	1	0.9982	0.9982	YEL063C	CAN1	Plasma membrane arginine permease, requires phosphatidyl ethanolamine (PE) for localization
PAS_chr1-4_0602	gi|238029138|emb|FN392319.1|	+	2533072	2533885	814	54.0732	60.9003	68.8912	37.0016	37.6919	62.2422	57.7122	0.99	0.98	0.99	0.99	0.9891	0.9973	YGR001C	YGR001C	N(6)-adenine-specific DNA methyltransferase
PAS_chr1-4_0603	gi|238029138|emb|FN392319.1|	+	2534004	2535455	1452	64.3426	56.7799	45.9479	39.8726	33.8753	115.654	93.9263	1	1	0.99	1	0.9897	0.9972	YAR002W	NUP60	Hypothetical protein
PAS_chr1-4_0604	gi|238029138|emb|FN392319.1|	+	2535553	2536602	1050	86.4574	80.3453	107.746	105.707	86.6954	62.1195	76.1316	1	1	1	0.99	0.9971	0.9971	YGL001C	ERG26	C-3 sterol dehydrogenase
PAS_chr1-4_0605	gi|238029138|emb|FN392319.1|	-	2536691	2537404	714	43.9558	35.4088	29.7795	44.7388	39.1868	62.9102	51.7105	0.98	0.99	0.97	0.97	0.9832	0.993			Hypothetical protein
PAS_chr1-4_0606	gi|238029138|emb|FN392319.1|	-	2537542	2541597	4056	16.2118	15.6445	16.6763	12.3275	15.0938	18.3814	19.1474	1	1	1	1	0.997	0.9993	YAL002W	VPS8	Membrane-associated protein
PAS_chr1-4_0607	gi|238029138|emb|FN392319.1|	+	2541745	2542986	1242	24.5286	22.7651	26.0347	28.588	22.454	24.9955	22.3343	1	0.99	0.98	1	0.9847	0.9847	YAR003W	SWD1	COMPASS component SWD1
PAS_chr1-4_0608	gi|238029138|emb|FN392319.1|	-	2542997	2544445	1449	190.582	289.173	284.509	112.238	113.583	172.147	171.84	1	1	1	1	0.9945	0.9945	YGL202W	ARO8	Aromatic aminotransferase I, expression is regulated by general control of amino acid biosynthesis
PAS_chr1-4_0609	gi|238029138|emb|FN392319.1|	-	2544555	2546927	2373	24.3115	20.7745	22.0624	26.4703	26.1266	26.5036	23.9318	1	1	1	1	0.9992	0.9975			Cullin, structural protein of SCF complexes
PAS_chr1-4_0610	gi|238029138|emb|FN392319.1|	+	2547061	2547423	363	15.0457	13.3164	11.6044	10.3725	12.6048	22.8206	19.5558	0.99	0.96	0.91	1	0.876	0.9725			Hypothetical protein
PAS_chr1-4_0611	gi|238029138|emb|FN392319.1|	+	2548256	2549785	1530	60.7897	64.592	56.2701	57.9903	66.1508	59.8727	59.8624	0.99	0.99	0.99	1	0.9908	0.9967	YBR286W	APE3	Vacuolar aminopeptidase Y, processed to mature form by Prb1p
PAS_chr1-4_0612	gi|238029138|emb|FN392319.1|	+	2550641	2552152	1512	98.6768	77.4386	70.8168	110.761	176.318	85.0005	71.7255	0.99	0.99	1	1	0.9967	0.998			Hypothetical protein
PAS_chr1-4_0613	gi|238029138|emb|FN392319.1|	-	2552154	2553944	1791	70.07	50.1882	45.0908	74.62	69.7187	94.6162	86.1862	1	1	1	1	0.9989	0.9989	YAL067C	SEO1	Probable transporter SEO1
PAS_chr1-4_0614	gi|238029138|emb|FN392319.1|	+	2554895	2555197	303	67.2846	64.4465	47.5326	44.5614	32.6931	120.506	93.9677	0.98	0.99	0.98	0.98	0.9868	0.9835	YLR147C	SMD3	Core Sm protein Sm D3
PAS_chr1-4_0615	gi|238029138|emb|FN392319.1|	+	2555770	2556720	951	316.544	217.074	229.234	171.161	245.207	532.41	504.18	0.99	1	1	1	0.9979	0.9989	YJR077C	MIR1	mitochondrial phosphate carrier protein
PAS_chr1-4_0616	gi|238029138|emb|FN392319.1|	-	2556829	2557512	684	153.609	129.731	122.407	178.695	163.722	171.14	155.957	0.98	1	1	1	0.9956	0.9985			Hypothetical protein
PAS_chr1-4_0617	gi|238029138|emb|FN392319.1|	-	2557770	2559593	1824	78.9915	77.0436	67.1493	94.7671	95.9883	69.1161	69.8843	0.99	0.99	1	1	0.9984	0.9989	YKL212W	SAC1	Phosphatidylinositol (PI) phosphatase
PAS_chr1-4_0618	gi|238029138|emb|FN392319.1|	+	2559718	2561850	2133	88.9276	108.905	93.6275	96.0239	105.207	68.3413	61.4607	1	1	1	1	0.9991	0.9995	YKL213C	DOA1	WD repeat protein required for ubiquitin-mediated protein degradation
PAS_chr1-4_0619	gi|238029138|emb|FN392319.1|	+	2562106	2566659	4554	40.3328	35.2976	41.9768	38.1435	51.221	35.7272	39.6307	1	0.99	1	1	0.9985	0.998	YDR135C	YCF1	Metal resistance protein YCF1
PAS_chr1-4_0620	gi|238029138|emb|FN392319.1|	-	2566685	2568238	1554	48.385	39.3762	33.7157	28.5018	20.6105	90.6474	77.4583	0.98	0.98	0.98	0.98	0.971	0.982	YOL148C	SPT20	hypothetical protein
PAS_chr1-4_0621	gi|238029138|emb|FN392319.1|	-	2570835	2572652	1818	7.15634	4.55811	5.27404	5.4115	7.6133	10.5952	9.48589	0.97	0.97	0.99	0.99	0.9846	0.9791			Major facilitator superfamily
PAS_chr1-4_0622	gi|238029138|emb|FN392319.1|	+	2573124	2575745	2622	35.3246	33.4917	30.4481	35.8692	32.1003	40.443	39.5955	0.98	1	1	1	0.9916	0.9973			Hypothetical protein
PAS_chr1-4_0623	gi|238029138|emb|FN392319.1|	-	2575815	2577866	2052	61.1692	30.8109	34.5656	53.6855	54.2508	102.159	91.5434	1	0.99	1	1	0.999	0.999	YOR181W	LAS17	Actin assembly factor, activates the Arp2/3 protein complex that nucleates branched actin filaments
PAS_chr1-4_0624	gi|238029138|emb|FN392319.1|	-	2578090	2579100	1011	17.0117	21.1742	17.2218	14.1961	13.7583	17.899	17.8209	0.99	0.99	1	0.99	0.9911	0.9951	YLR287C	YLR287C	Hypothetical protein
PAS_chr1-4_0625	gi|238029138|emb|FN392319.1|	-	2579605	2580999	1395	26.2386	25.3835	28.5284	24.3787	28.8308	26.6645	23.6459	1	1	1	1	0.9971	0.9986			Hypothetical protein
PAS_chr1-4_0626	gi|238029138|emb|FN392319.1|	+	2581218	2581868	651	35.3133	37.1265	29.2104	41.9786	43.0845	34.3447	26.135	0.99	0.99	0.99	1	0.9601	0.9601	YBR264C	YPT10	GTP-binding protein YPT10
PAS_chr1-4_0627	gi|238029138|emb|FN392319.1|	-	2581855	2583504	1650	47.9942	60.685	50.4028	59.0851	51.7728	34.8513	31.1681	1	1	1	1	0.9958	0.9982	YJL057C	IKS1	Putative serine/threonine kinase
PAS_chr1-4_0628	gi|238029138|emb|FN392319.1|	+	2583818	2584851	1034	34.9954	33.8941	35.8095	44.1983	33.9804	28.3569	33.7333	1	0.99	0.99	0.93	0.925	0.9949	YOL022C	TSR4	hypothetical protein
PAS_chr1-4_0629	gi|238029138|emb|FN392319.1|	-	2584924	2586363	1440	44.407	41.1614	50.5097	39.5161	42.4666	44.4018	48.386	1	1	1	1	0.9965	0.9986	YBR283C	SSH1	Subunit of the Ssh1 translocon complex
PAS_chr1-4_0630	gi|238029138|emb|FN392319.1|	+	2586758	2587471	714	23.9255	23.1044	20.1714	32.3492	29.5423	20.5007	17.8852	1	0.99	0.99	0.99	0.9762	0.9902	YBR261C	TAE1	Putative S-adenosylmethionine-dependent methyltransferase of the seven beta-strand family
PAS_chr1-4_0631	gi|238029138|emb|FN392319.1|	-	2588465	2591563	3099	67.8968	82.3855	79.3428	63.76	52.4879	66.3988	63.0056	1	1	1	1	0.9977	0.9997	YKR096W	YKR096W	Protein of unknown function that may interact with ribosomes
PAS_chr1-4_0632	gi|238029138|emb|FN392319.1|	+	2592292	2595237	2946	36.9547	50.2014	49.4871	37.3184	27.3507	27.0407	30.3299	1	1	1	1	0.9966	0.9956	YBR084W	MIS1	C-1-tetrahydrofolate synthase, mitochondrial
PAS_chr1-4_0633	gi|238029138|emb|FN392319.1|	-	2595585	2596706	1122	37.7823	39.4582	31.6797	35.723	17.617	52.2195	49.9961	1	1	1	1	0.9929	0.9955	YKL113C	RAD27	5' to 3' exonuclease, 5' flap endonuclease
PAS_chr1-4_0634	gi|238029138|emb|FN392319.1|	+	2596878	2599673	2796	36.6685	33.6166	37.851	42.9259	36.2311	33.1656	36.2207	1	1	1	1	0.9979	0.9968	YOL090W	MSH2	Protein that forms heterodimers with Msh3p and Msh6p
PAS_chr1-4_0635	gi|238029138|emb|FN392319.1|	-	2599723	2600392	670	33.3768	33.436	29.6156	34.8246	38.2782	36.9436	27.163	0.87	0.98	0.99	0.99	0.9902	0.9935	YBR047W	FMP23	Hypothetical protein
PAS_chr1-4_0636	gi|238029138|emb|FN392319.1|	-	2600641	2602296	1656	4.26865	4.72601	4.06995	3.54497	3.30179	4.54096	5.42825	0.99	0.87	0.98	0.99	0.8871	0.9191			Major facilitator superfamily
PAS_chr1-4_0637	gi|238029138|emb|FN392319.1|	+	2603381	2604253	873	17.1512	15.5126	18.7493	19.1532	12.9195	16.9512	19.6216	0.98	0.98	0.99	1	0.992	0.9851	YKL110C	KTI12	Protein kti12
PAS_chr1-4_0638	gi|238029138|emb|FN392319.1|	-	2604270	2606174	1905	28.4625	31.1142	33.2527	26.5231	22.7576	28.8351	28.2922	1	0.99	1	1	0.9921	0.9958	YMR098C	ATP25	Mitochondrial protein required for the stability of Oli1p mRNA and for the Oli1p ring formation
PAS_chr1-4_0639	gi|238029138|emb|FN392319.1|	+	2606333	2607013	681	137.795	184.497	138.499	177.074	103.403	116.565	106.733	0.98	0.99	0.99	0.99	0.9883	0.9985	YHL009C	YAP3	transcription factor
PAS_chr1-4_0640	gi|238029138|emb|FN392319.1|	-	2607038	2608531	1494	52.6299	44.0647	56.2297	47.586	36.2	62.9573	68.742	0.98	0.99	0.99	1	0.9953	0.9873	YMR093W	UTP15	U3 small nucleolar RNA-associated protein
PAS_chr1-4_0641	gi|238029138|emb|FN392319.1|	+	2608861	2610639	1779	57.4532	62.1068	56.9975	69.6002	54.5277	51.5082	49.9789	0.99	1	0.99	0.99	0.9773	0.9738	YMR092C	AIP1	Actin-interacting protein
PAS_chr1-4_0642	gi|238029138|emb|FN392319.1|	-	2610658	2611398	741	45.2509	32.8243	28.6944	38.3279	25.5637	93.6132	52.4816	1	0.99	1	1	0.9946	0.9973	YKL099C	UTP11	U3 small nucleolar RNA-associated protein
PAS_chr1-4_0643	gi|238029138|emb|FN392319.1|	+	2611549	2612355	807	12.7448	13.2634	11.0362	16.2546	10.2907	15.2979	10.3263	0.96	0.99	1	0.99	0.995	0.9715	YKL098W	MTC2	Hypothetical protein
PAS_chr1-4_0644	gi|238029138|emb|FN392319.1|	-	2612390	2614450	2061	96.8759	115.204	96.5091	114.298	122.414	70.0654	62.7654	0.99	0.99	0.99	0.99	0.9927	0.9932	YKR001C	VPS1	Dynamin-like GTPase required for vacuolar sorting
PAS_chr1-4_0645	gi|238029138|emb|FN392319.1|	+	2616966	2618621	1656	70.0415	59.1214	54.1933	74.4934	71.6032	87.0553	73.7823	0.99	1	1	1	0.9946	0.9934	YKR002W	PAP1	Poly(A) polymerase
PAS_chr1-4_0646	gi|238029138|emb|FN392319.1|	+	2618824	2620122	1299	143.411	172.653	159.268	148.948	120.183	137.17	122.245	1	1	1	1	0.9946	0.9931	YHR001W	OSH7	Oxysterol-binding protein
PAS_chr1-4_0647	gi|238029138|emb|FN392319.1|	-	2620165	2621121	957	40.1001	49.3481	47.9153	52.6911	43.6277	25.1279	21.8903	1	1	1	1	0.9979	0.9969	YKR004C	ECM9	Hypothetical protein
PAS_chr1-4_0648	gi|238029138|emb|FN392319.1|	+	2621457	2622861	1405	69.822	67.6636	60.0973	83.2911	75.185	68.3333	64.3617	1	0.99	0.99	0.99	0.9916	0.9916			Sorting and Assembly Machinery complex
PAS_chr1-4_0649	gi|238029138|emb|FN392319.1|	-	2622934	2625453	2520	98.3038	118.837	117.918	100.878	73.9348	88.3569	89.898	1	1	1	1	0.9968	0.9968	YMR089C	YTA12	Mitochondrial respiratory chain complexes assembly protein RCA1
PAS_chr1-4_0650	gi|238029138|emb|FN392319.1|	-	2625616	2626977	1362	84.1136	68.475	67.3052	93.6946	79.887	86.7738	108.546	1	1	1	1	0.9963	0.9978	YMR091C	NPL6	Chromatin structure-remodeling complex protein RSC7
PAS_chr1-4_0651	gi|238029138|emb|FN392319.1|	+	2627420	2629354	1935	56.6198	68.3415	55.5847	59.934	41.0734	63.3848	51.4004	1	1	0.99	1	0.9969	0.9992	YGL066W	SGF73	Subunit of SAGA histone acetyltransferase complex
PAS_chr1-4_0652	gi|238029138|emb|FN392319.1|	-	2088800	2091114	2315	25.7545	22.7163	23.0966	21.0782	20.1426	33.1998	34.2935	0.99	1	0.99	1	0.9967	0.9977	YAL051W	OAF1	hypothetical protein
PAS_chr1-4_0653	gi|238029138|emb|FN392319.1|	+	1422946	1424550	1605	43.8007	49.1681	32.3944	52.367	41.9495	49.8591	37.0659	1	1	1	1	0.9981	0.9988	YDL156W	YDL156W	hypothetical protein
PAS_chr1-4_0654	gi|238029138|emb|FN392319.1|	+	1526267	1527739	1473	64.7332	71.6494	63.0504	70.4452	64.0512	67.2127	51.9903	1	1	1	1	0.9993	0.9993			hypothetical protein
PAS_chr1-4_0655	gi|238029138|emb|FN392319.1|	-	1580381	1581181	801	74.3013	110.686	101.021	79.4811	50.5822	52.2116	51.8256	0.98	0.99	1	1	0.995	0.9875	YGL050W	TYW3	tRNA wybutosine-synthesizing protein
PAS_chr1-4_0656	gi|238029138|emb|FN392319.1|	+	1672448	1675078	2631	33.7145	38.6119	39.5538	34.9694	34.8686	28.4899	25.7935	0.98	1	1	0.99	0.9875	0.9909	YBR281C	DUG2	hypothetical protein
PAS_chr1-4_0657	gi|238029138|emb|FN392319.1|	-	1711537	1712175	639	66.1859	67.7085	62.9872	75.8869	56.0705	67.8635	66.599	0.92	0.93	0.94	0.95	0.9211	0.9324	YKR035W-A	DID2	Vacuolar protein sorting protein
PAS_chr1-4_0658	gi|238029138|emb|FN392319.1|	-	1712518	1713915	1398	51.7114	21.789	32.2264	19.9679	7.80589	115.691	112.788	1	1	1	1	0.9943	0.9993	YJL110C	GZF3	hypothetical protein
PAS_chr1-4_0659	gi|238029138|emb|FN392319.1|	-	1723815	1724327	513	89.1841	102.155	116.444	61.9523	72.2898	76.9769	105.287	0.99	0.99	0.99	0.99	0.9844	0.9805	YLR109W	AHP1	hypothetical protein
PAS_chr1-4_0660	gi|238029138|emb|FN392319.1|	-	1724574	1726805	2232	50.3691	48.5051	42.0413	53.9633	51.5772	56.554	49.5735	1	1	1	1	0.9982	0.9978	YKR018C	YKR018C	hypothetical protein
PAS_chr1-4_0661	gi|238029138|emb|FN392319.1|	-	1783192	1786095	2904	31.8721	35.0482	28.9557	35.258	33.0639	29.7859	29.1212	0.99	1	1	1	0.9972	0.9966	YKR086W	PRP16	hypothetical protein
PAS_chr1-4_0662	gi|238029138|emb|FN392319.1|	-	1787551	1788609	1059	25.0946	28.4262	22.8237	35.361	35.7365	15.1339	13.0863	0.98	0.9	0.9	0.98	0.9824	0.8974	YPL209C	IPL1	hypothetical protein
PAS_chr1-4_0663	gi|238029138|emb|FN392319.1|	+	1817473	1818300	828	128.94	149.611	101.167	125.076	128.645	144.825	124.314	1	1	1	1	0.9988	0.9988	YLR284C	ECI1	hypothetical protein
PAS_chr1-4_0664	gi|238029138|emb|FN392319.1|	+	1881445	1883904	2460	27.7619	13.2715	22.44	13.7258	9.43936	52.1298	55.5649	1	1	1	1	0.9972	0.9976	YMR049C	ERB1	hypothetical protein
PAS_chr1-4_0665	gi|238029138|emb|FN392319.1|	-	1888535	1889290	756	5.86829	6.03879	4.72289	6.34603	8.4732	4.62769	5.00114	1	0.99	0.99	1	0.9749	0.9709			hypothetical protein
PAS_chr1-4_0666	gi|238029138|emb|FN392319.1|	-	1932902	1935736	2835	67.8781	84.2656	69.8492	65.6488	66.785	62.6386	58.0813	1	1	1	1	0.9968	0.9979	YKL176C	LST4	hypothetical protein
PAS_chr1-4_0667	gi|238029138|emb|FN392319.1|	-	1956310	1961628	5319	60.3747	41.4006	50.2173	65.8098	86.8568	60.6484	57.3154	1	1	1	1	0.9987	0.9957	YDR170C	SEC7	hypothetical protein
PAS_chr1-4_0668	gi|238029138|emb|FN392319.1|	-	1962130	1963482	1353	229.041	302.035	334.88	275.263	307.758	72.0446	82.2645	1	1	1	1	0.9867	0.9852			hypothetical protein
PAS_chr1-4_0669	gi|238029138|emb|FN392319.1|	+	1973114	1973683	570	18.1988	14.336	8.72743	16.9402	16.1749	32.0998	20.9145	0.99	0.96	1	1	0.9737	0.9877	YDR248C	YDR248C	hypothetical protein
PAS_chr1-4_0670	gi|238029138|emb|FN392319.1|	-	2017195	2017737	543	68.9786	93.8259	88.5848	63.376	59.701	51.5437	56.8401	1	1	0.99	1	0.9853	0.9834	YLR306W	UBC12	hypothetical protein
PAS_chr1-4_0671	gi|238029138|emb|FN392319.1|	-	2019008	2020513	1506	16.9527	17.2969	14.1718	13.2131	8.33986	25.1264	23.5683	0.98	1	0.99	0.99	0.9861	0.9993	YDR082W	STN1	hypothetical protein
PAS_chr1-4_0672	gi|238029138|emb|FN392319.1|	-	2035252	2035656	405	56.896	54.0886	56.5615	63.5281	44.1172	58.7805	64.3004	1	1	1	1	0.9951	0.9975			hypothetical protein
PAS_chr1-4_0673	gi|238029138|emb|FN392319.1|	+	2063188	2063982	795	10.1695	9.21702	9.63842	12.0694	9.95681	9.4589	10.6763	0.97	0.91	1	0.98	0.9849	0.9836	YIL049W	DFG10	hypothetical protein
PAS_chr1-4_0674	gi|238029138|emb|FN392319.1|	-	2087778	2088089	312	1099.65	762.577	727.966	1161.38	1248.1	1348.6	1349.27	0.99	0.99	0.99	0.99	0.9962	0.9923	YGR037C	ACB1	hypothetical protein
PAS_chr1-4_0675	gi|238029138|emb|FN392319.1|	+	2134828	2136228	1401	270.626	248.394	190.883	492.089	427.948	122.074	142.37	0.99	0.99	0.99	1	0.9907	0.9907	YHL021C	AIM17	hypothetical protein
PAS_chr1-4_0676	gi|238029138|emb|FN392319.1|	-	2141044	2141598	555	22.136	21.9816	17.2038	17.1427	11.9541	34.8513	29.6824	1	0.99	0.99	1	0.9928	0.9928	YDL217C	TIM22	hypothetical protein
PAS_chr1-4_0677	gi|238029138|emb|FN392319.1|	-	2144614	2145378	765	34.5591	31.5438	43.4743	39.2688	37.3519	22.0777	33.6379	0.99	0.98	0.99	0.99	0.9778	0.9922			hypothetical protein
PAS_chr1-4_0678	gi|238029138|emb|FN392319.1|	+	2147088	2147630	543	221.823	126.185	222.385	336.116	136.297	135.45	374.505	0.95	0.95	1	0.99	0.9926	0.989	YLR193C	UPS1	hypothetical protein
PAS_chr1-4_0679	gi|238029138|emb|FN392319.1|	-	2165858	2166976	1119	172.946	166.861	223.464	204.854	121.748	151.221	169.525	0.99	1	1	1	0.9964	0.9964	YGR005C	TFG2	hypothetical protein
PAS_chr1-4_0680	gi|238029138|emb|FN392319.1|	+	2180482	2181039	558	584.727	601.587	802.217	529.221	492.321	413.949	669.069	0.96	0.97	0.84	0.99	0.9821	0.9695	YPL079W	RPL21B	60S ribosomal protein L21
PAS_chr1-4_0681	gi|238029138|emb|FN392319.1|	+	2213058	2214539	1482	10.4147	9.26743	9.93476	2.96406	2.82497	17.5559	19.9409	1	0.99	0.99	0.99	0.9933	0.9926			hypothetical protein
PAS_chr1-4_0682	gi|238029138|emb|FN392319.1|	-	2245111	2245632	522	22.5662	30.7206	25.362	16.6753	11.9647	26.6546	24.0202	0.98	0.95	0.99	0.98	0.9828	0.9962			hypothetical protein
PAS_chr1-4_0683	gi|238029138|emb|FN392319.1|	-	2282668	2283579	912	130.33	158.041	136.894	148.249	165.035	84.9235	88.836	0.99	0.99	0.99	0.99	0.9879	0.9967	YGR231C	PHB2	hypothetical protein
PAS_chr1-4_0684	gi|238029138|emb|FN392319.1|	-	2293918	2295762	1845	109.255	87.5823	90.3036	133.769	135.257	107.474	101.145	1	1	1	1	0.9984	0.9984	YER080W	AIM9	hypothetical protein
PAS_chr1-4_0685	gi|238029138|emb|FN392319.1|	-	2307568	2309796	2229	60.84	65.0588	79.8581	59.3123	63.1727	47.3572	50.2806	0.99	1	0.99	0.99	0.991	0.996	YGL022W	STT3	Dolichyl-diphosphooligosaccharide--protein glycosyltransferase subunit STT3
PAS_chr1-4_0686	gi|238029138|emb|FN392319.1|	-	2367999	2368460	462	59.7153	38.5301	25.2692	35.7539	27.2848	132.999	98.4547	0.99	0.99	1	1	0.9935	0.9848	YER029C	SMB1	Small nuclear ribonucleoprotein-associated protein
PAS_chr1-4_0687	gi|238029138|emb|FN392319.1|	+	2388657	2390723	2067	9.08911	9.83694	9.91791	8.34401	7.01714	10.2916	9.1271	1	1	0.99	0.99	0.9976	0.9666	YLR381W	CTF3	hypothetical protein
PAS_chr1-4_0688	gi|238029138|emb|FN392319.1|	+	2392177	2393362	1186	57.2245	52.525	50.4142	49.2829	49.9191	75.3274	65.8783	0.98	0.97	1	0.99	0.9775	0.9796	YGR165W	MRPS35	hypothetical protein
PAS_chr1-4_0689	gi|238029138|emb|FN392319.1|	+	2410807	2412087	1281	20.9271	8.77492	9.95904	19.8322	19.4308	35.9123	31.6532	0.97	0.99	0.99	1	0.993	0.993			hypothetical protein
PAS_chr1-4_0690	gi|238029138|emb|FN392319.1|	+	2461748	2462434	687	32.4869	23.1748	25.519	34.2393	45.2558	35.0034	31.729	0.98	0.96	0.96	0.99	0.9723	0.9942			hypothetical protein
PAS_chr1-4_0691	gi|238029138|emb|FN392319.1|	-	2501521	2503112	1592	465.2	407.276	276.872	322.458	244.266	755.337	784.99	1	1	1	1	0.9981	0.9987			hypothetical protein
PAS_chr1-4_0692	gi|238029138|emb|FN392319.1|	-	2511896	2513659	1764	45.653	50.3039	45.6218	45.3058	40.9567	45.8665	45.8632	1	1	1	1	0.9983	0.9966	YGL119W	ABC1	hypothetical protein
PAS_chr1-4_0693	gi|238029138|emb|FN392319.1|	-	1779790	1781124	1335	30.1418	26.122	27.136	19.8185	13.658	51.0569	43.0596	0.99	0.99	0.99	0.98	0.9828	0.9948			hypothetical protein
PAS_chr1-4_0694	gi|238029138|emb|FN392319.1|	+	1680345	1680653	309	196.233	204.36	214.223	193.979	135.563	185.058	244.217	0.98	0.98	0.99	0.99	0.9838	0.9935			hypothetical protein
PAS_chr1-4_0695	gi|238029138|emb|FN392319.1|	-	1707044	1708903	1860	18.4165	13.9637	13.7393	10.6983	16.4449	28.1491	27.504	0.98	1	1	1	0.9919	0.9962	YBR030W	RKM3	hypothetical protein
PAS_chr1-4_0696	gi|238029138|emb|FN392319.1|	-	2568910	2570694	1785	45.7958	30.2184	28.9704	27.0701	17.0205	91.3522	80.1431	0.99	1	1	1	0.9989	0.9994			hypothetical protein
PAS_chr1-4_0697	gi|238029138|emb|FN392319.1|	-	1902920	1903534	615	22.3525	25.576	22.2443	24.8183	24.068	19.0276	18.3805	0.99	0.98	1	0.99	0.9919	0.9935	YOR236W	DFR1	hypothetical protein
PAS_chr1-4_0698	gi|238029138|emb|FN392319.1|	+	1914733	1916409	1677	22.6148	26.697	22.6307	18.0099	12.9599	29.878	25.5131	1	0.98	1	0.99	0.9958	0.9964	YNR039C	ZRG17	hypothetical protein
PAS_chr1-4_0699	gi|238029138|emb|FN392319.1|	+	1922460	1923431	972	526.986	800.277	691.995	820.322	730.155	61.933	57.2353	1	1	1	1	0.9938	0.999			hypothetical protein
PAS_chr1-4_0700	gi|238029138|emb|FN392319.1|	-	2119093	2120721	1629	88.0714	80.7788	70.656	96.8782	78.225	107.062	94.8282	1	1	1	1	0.9951	0.9932	YCR008W	SAT4	hypothetical protein
PAS_chr1-4_0701	gi|238029138|emb|FN392319.1|	+	2615678	2616730	1053	37.3224	43.829	37.5654	36.8719	35.5223	36.585	33.5608	0.99	0.99	0.99	0.99	0.9924	0.9924			hypothetical protein
PAS_chr1-4_0703	gi|238029138|emb|FN392319.1|	-	2478163	2480007	1845	75.1138	81.1363	138.902	72.0301	69.1662	42.0438	47.4045	0.99	0.99	0.99	0.99	0.993	0.987	YDR419W	RAD30	hypothetical protein
PAS_chr1-4_0704	gi|238029138|emb|FN392319.1|	+	2587820	2588443	624	20.7518	15.9235	18.7732	15.3445	12.3921	28.9998	33.0776	0.99	0.99	0.97	0.97	0.9936	0.9952			hypothetical protein
PAS_chr2-1_0002	gi|238030677|emb|FN392320.1|	-	266	913	648	2.50704	2.13134	4.58138	0.249914	0.317745	3.4752	4.28669	0.65	0.61	0.27	0.53	0.6821	0.6852			Hypothetical protein
PAS_chr2-1_0005	gi|238030677|emb|FN392320.1|	+	7508	8287	780	29.3421	40.0855	39.1922	31.0653	34.1698	15.415	16.1246	0.96	0.99	1	0.95	0.9346	0.9615			Hypothetical protein
PAS_chr2-1_0006	gi|238030677|emb|FN392320.1|	-	9189	10913	1725	21.9907	35.5396	28.4896	18.2363	21.5381	14.9895	13.1508	0.98	0.98	1	1	0.9809	0.9942			High-affinity glucose transporter of the major facilitator superfamily, expression is induced by low
PAS_chr2-1_0007	gi|238030677|emb|FN392320.1|	-	11580	12767	1188	9.43987	8.21125	7.74208	9.87292	9.23133	11.429	10.1527	0.81	0.92	0.96	0.91	0.9719	0.9684			Hypothetical protein
PAS_chr2-1_0008	gi|238030677|emb|FN392320.1|	+	13442	13843	402	158.353	143.34	140.313	191.956	142.388	145.647	186.471	1	1	1	1	0.99	0.9975	YCL033C	MXR2	Putative protein-methionine-R-oxide reductase
PAS_chr2-1_0009	gi|238030677|emb|FN392320.1|	-	14152	15947	1796	53.9742	62.1272	47.6498	47.8542	37.1944	62.5022	66.5176	1	1	0.99	1	0.9789	0.986			Hypothetical protein
PAS_chr2-1_0010	gi|238030677|emb|FN392320.1|	+	16001	16264	264	36.3711	51.2974	39.5102	29.7511	27.3839	35.7957	34.4884	1	0.99	0.99	0.99	0.9924	0.9924			Hypothetical protein
PAS_chr2-1_0011	gi|238030677|emb|FN392320.1|	-	19388	21388	2001	18.9959	19.0382	23.3771	14.3654	17.687	20.9405	18.5671	0.98	0.98	0.99	0.99	0.9925	0.994			ATPase of the ATP-binding cassette (ABC) family involved in 40S and 60S ribosome biogenesis, has sim
PAS_chr2-1_0012	gi|238030677|emb|FN392320.1|	-	22768	24690	1923	1.81533	2.13466	2.4826	1.00005	0.83278	2.17481	2.26706	0.95	0.91	0.83	0.8	0.9391	0.9062			Ferrioxamine B transporter, member of the ARN family of transporters that specifically recognize sid
PAS_chr2-1_0013	gi|238030677|emb|FN392320.1|	-	25107	25298	192	15.0633	19.9813	10.6564	13.4954	13.4645	20.5254	12.2573	0.97	0.76	0.98	0.99	0.9844	0.9271			Hypothetical protein
PAS_chr2-1_0014	gi|238030677|emb|FN392320.1|	-	28006	29259	1254	28.1847	30.5628	28.121	25.6993	27.4751	27.1614	30.0889	0.99	1	1	0.99	0.9968	0.992			Fe(II)-dependent sulfonate/alpha-ketoglutarate dioxygenase, involved in sulfonate catabolism for use
PAS_chr2-1_0016	gi|238030677|emb|FN392320.1|	+	32010	32696	687	22.0945	30.3227	31.8258	22.1878	13.0539	17.1505	18.0266	0.96	0.98	0.98	0.98	0.9738	0.9811	YHR044C	DOG1	2-deoxyglucose-6-phosphate phosphatase, similar to Dog2p, member of a family of low molecular weight
PAS_chr2-1_0017	gi|238030677|emb|FN392320.1|	-	32786	34195	1410	284.895	137.186	116.968	185.906	139.44	559.132	570.741	0.99	1	1	1	0.9922	0.9922	YPR065W	ROX1	Heme-dependent repressor of hypoxic genes
PAS_chr2-1_0018	gi|238030677|emb|FN392320.1|	-	35927	36112	186	26.877	21.8634	18.1178	35.0444	36.2844	24.6467	25.3053	0.99	0.95	0.98	0.97	0.914	0.871			Hypothetical protein
PAS_chr2-1_0019	gi|238030677|emb|FN392320.1|	-	37204	37398	195	30.4386	41.3151	30.6543	12.5611	19.2407	41.8628	36.9974	0.9	0.98	0.98	0.98	0.9077	0.8923			Hypothetical protein
PAS_chr2-1_0020	gi|238030677|emb|FN392320.1|	-	37498	38027	530	5.78871	9.25449	8.79781	4.08412	3.91328	5.46756	3.21502	0.94	0.95	0.96	0.92	0.6316	0.6272			Hypothetical protein
PAS_chr2-1_0021	gi|238030677|emb|FN392320.1|	-	38470	39639	1170	76.1294	64.505	69.6024	69.7802	69.3986	78.5957	104.895	0.91	0.92	0.92	0.92	0.8822	0.9063	YPL199C	YPL199C	Hypothetical protein
PAS_chr2-1_0022	gi|238030677|emb|FN392320.1|	+	40239	41054	816	468.145	416.681	419.138	442.289	426.209	518.501	586.052	0.92	0.94	1	1	0.9959	0.9959	YGL076C	RPL7A	Protein component of the large (60S) ribosomal subunit, nearly identical to Rpl7Ap and has similarit
PAS_chr2-1_0023	gi|238030677|emb|FN392320.1|	-	41115	41558	444	393.848	589.977	435.425	391.593	292.308	346.882	306.904	0.99	1	0.99	1	0.991	0.9955	YPL225W	YPL225W	Protein of unknown function that may interact with ribosomes, based on co-purification experiments
PAS_chr2-1_0024	gi|238030677|emb|FN392320.1|	+	42106	42966	861	114.877	132.425	104.652	133.801	111.147	103.638	103.598	1	1	1	1	0.9977	0.9977	YMR178W	YMR178W	Putative protein of unknown function
PAS_chr2-1_0025	gi|238030677|emb|FN392320.1|	-	44617	49095	4479	39.0749	37.8758	37.5653	33.4898	31.9286	51.8397	41.75	1	1	1	1	0.9998	0.9993	YMR176W	ECM5	Non-essential protein of unknown function, contains ATP/GTP-binding site motif A
PAS_chr2-1_0026	gi|238030677|emb|FN392320.1|	+	49531	51141	1611	76.0958	90.2067	81.8298	67.2506	43.6678	88.3887	85.2309	1	1	0.98	0.97	0.9696	0.9702	YGL073W	HSF1	Trimeric heat shock transcription factor, activates multiple genes in response to stresses that incl
PAS_chr2-1_0027	gi|238030677|emb|FN392320.1|	+	51223	52572	1350	62.3939	79.4562	55.6303	77.3434	78.3094	45.8726	37.7515	0.99	0.99	0.95	0.97	0.9467	0.9481	YPL191C	YPL191C	Putative protein of unknown function
PAS_chr2-1_0028	gi|238030677|emb|FN392320.1|	-	52576	54954	2379	32.2488	27.3822	20.9275	32.1302	28.0225	44.4557	40.5749	1	0.99	1	1	0.9979	0.9895	YGL083W	SCY1	Putative kinase, suppressor of GTPase mutant, similar to bovine rhodopsin kinase
PAS_chr2-1_0029	gi|238030677|emb|FN392320.1|	-	55127	57685	2559	36.6023	45.4252	40.3062	36.8947	33.7041	32.8901	30.3938	1	1	1	1	0.9977	0.9816	YML099C	ARG81	Zinc-finger transcription factor of the Zn(2)-Cys(6) binuclear cluster domain type, involved in the
PAS_chr2-1_0030	gi|238030677|emb|FN392320.1|	-	57904	59400	1497	29.9886	36.8008	38.2421	20.0267	16.9023	33.6317	34.3279	0.99	0.99	0.99	1	1	1	YGL078C	DBP3	Putative ATP-dependent RNA helicase of the DEAD-box family involved in ribosomal biogenesis
PAS_chr2-1_0031	gi|238030677|emb|FN392320.1|	+	59772	60376	605	36.33	53.0981	32.7049	33.6284	33.7362	36.7162	28.0965	0.89	0.9	0.9	0.87	0.9022	0.8931	YPL196W	OXR1	Protein of unknown function required for normal levels of resistance to oxidative damage, null mutan
PAS_chr2-1_0032	gi|238030677|emb|FN392320.1|	-	60473	61231	759	65.6292	50.0401	44.3465	41.5796	34.3617	110.096	113.352	0.99	0.99	0.98	0.99	0.9987	0.9974	YLR126C	YLR126C	Putative protein of unknown function with similarity to glutamine amidotransferase proteins
PAS_chr2-1_0033	gi|238030677|emb|FN392320.1|	+	61726	62640	915	78.2423	109.683	74.9747	74.7112	80.1343	64.3847	65.5653	0.99	0.99	1	1	0.9913	0.9858	YNL229C	URE2	Nitrogen catabolite repression transcriptional regulator that acts by inhibition of GLN3 transcripti
PAS_chr2-1_0034	gi|238030677|emb|FN392320.1|	-	62702	63853	1152	54.9256	49.487	43.2174	77.5807	58.9219	53.8966	46.4503	0.95	0.97	0.94	1	0.9557	0.9844	YDL233W	YDL233W	Hypothetical protein
PAS_chr2-1_0035	gi|238030677|emb|FN392320.1|	+	63910	64101	192	1.44925	2.19794	0.835792	0.948892	1.42985	1.67554	1.60751	0.71	0.68	0.89	0.98	0.7552	0.8854			Hypothetical protein
PAS_chr2-1_0036	gi|238030677|emb|FN392320.1|	-	64168	64995	828	116.6	106.103	109.065	145.491	91.8422	104.612	142.486	0.99	1	1	1	0.9928	0.9964	YNL215W	IES2	Hypothetical protein
PAS_chr2-1_0037	gi|238030677|emb|FN392320.1|	+	65610	66530	921	145.107	353.732	289.277	14.4405	11.65	112.78	88.7638	1	1	0.98	0.98	0.9935	0.9978	YIL164C	NIT1	Nitrilase, member of the nitrilase branch of the nitrilase superfamily
PAS_chr2-1_0038	gi|238030677|emb|FN392320.1|	+	67060	67641	582	116.679	97.2944	89.1971	191.404	130.623	92.5175	99.0358	0.99	0.98	0.99	0.99	0.9897	0.9828	YDL072C	YET3	Protein of unknown function
PAS_chr2-1_0039	gi|238030677|emb|FN392320.1|	-	67727	70477	2751	28.8006	30.4012	33.0744	36.9172	29.9963	21.8971	20.5172	1	1	1	1	0.9927	0.9927	YPR055W	SEC8	Essential 121kDa subunit of the exocyst complex (Sec3p, Sec5p, Sec6p, Sec8p, Sec10p, Sec15p, Exo70p,
PAS_chr2-1_0040	gi|238030677|emb|FN392320.1|	-	70761	72305	1545	45.9938	61.0845	52.2184	44.5871	40.2025	40.239	37.6313	1	1	1	1	0.9961	0.9968	YDR061W	YDR061W	Protein with similarity to ATP-binding cassette (ABC) transporter family members
PAS_chr2-1_0041	gi|238030677|emb|FN392320.1|	+	72637	74013	1377	41.0505	34.2407	33.9124	37.4136	28.9086	50.6094	61.2184	0.99	1	0.99	0.99	0.9964	0.9978	YBR098W	MMS4	Hypothetical protein
PAS_chr2-1_0042	gi|238030677|emb|FN392320.1|	-	74120	74983	864	102.388	97.5086	134.563	79.0509	134.406	76.0975	92.6997	1	1	1	1	0.9919	0.9942	YBR101C	FES1	Hsp70 (Ssa1p) nucleotide exchange factor, cytosolic homolog of Sil1p, which is the nucleotide exchan
PAS_chr2-1_0043	gi|238030677|emb|FN392320.1|	+	75124	76250	1127	47.7645	54.6892	43.5323	46.8235	51.411	46.0392	44.0917	1	0.99	1	1	0.999	0.9959	YPR056W	TFB4	Subunit of TFIIH complex, involved in transcription initiation, similar to 34 kDa subunit of human T
PAS_chr2-1_0044	gi|238030677|emb|FN392320.1|	-	76262	76690	429	40.0983	42.6565	19.7317	33.0778	29.0637	78.7387	37.3212	1	0.99	0.99	0.99	0.9883	0.9837			Hypothetical protein
PAS_chr2-1_0045	gi|238030677|emb|FN392320.1|	+	76765	77550	786	35.3544	43.5378	35.1671	37.9621	31.7842	30.5435	33.1319	1	1	1	1	0.9987	0.9987			Hypothetical protein
PAS_chr2-1_0046	gi|238030677|emb|FN392320.1|	+	77696	78083	388	264.125	296.94	174.826	117.93	136.007	436.317	422.731	1	1	1	1	0.9969	0.9969	YPR063C	YPR063C	Hypothetical protein
PAS_chr2-1_0047	gi|238030677|emb|FN392320.1|	-	78280	78732	453	118.2	129.743	137.181	129.144	95.5003	88.8592	128.771	1	0.99	1	1	0.9801	0.989	YPR062W	FCY1	Cytosine deaminase, zinc metalloenzyme that catalyzes the hydrolytic deamination of cytosine to urac
PAS_chr2-1_0048	gi|238030677|emb|FN392320.1|	+	79295	81538	2244	9.20131	10.9245	8.56352	8.3083	11.031	8.36875	8.01176	0.99	0.97	0.97	1	0.9759	0.9808			Ferric reductase and cupric reductase, reduces siderophore-bound iron and oxidized copper prior to u
PAS_chr2-1_0049	gi|238030677|emb|FN392320.1|	+	81862	83619	1758	39.189	25.4015	29.4153	32.0687	29.7227	52.3821	66.1438	1	0.99	1	1	0.9994	0.9983	YBR132C	AGP2	Aminophospholipid translocase (flippase) that maintains membrane lipid asymmetry in post-Golgi secre
PAS_chr2-1_0050	gi|238030677|emb|FN392320.1|	+	88960	92829	3870	145.076	145.526	180.241	135.754	151.625	127.383	129.927	1	1	1	1	0.999	0.9987			Plasma membrane ATP-binding cassette (ABC) transporter required for the export of a-factor, catalyze
PAS_chr2-1_0051	gi|238030677|emb|FN392320.1|	+	93286	94329	1044	32.4936	38.0333	33.4317	31.3922	18.4073	33.9345	39.7627	0.99	0.99	1	0.98	0.9914	0.9885			Hypothetical protein
PAS_chr2-1_0052	gi|238030677|emb|FN392320.1|	-	94422	95816	1395	165.741	102.332	98.0951	203.649	164.981	234.59	190.799	1	0.99	1	0.99	0.9978	0.9978	YGL028C	SCW11	Cell wall protein with similarity to glucanases
PAS_chr2-1_0053	gi|238030677|emb|FN392320.1|	+	96002	96340	339	5.75421	5.66558	12.0185	3.50196	1.73754	5.09025	6.51143	0.54	0.51	0.52	0.48	0.5274	0.8903			Hypothetical protein
PAS_chr2-1_0054	gi|238030677|emb|FN392320.1|	+	96665	98233	1569	32.0099	39.6111	27.6403	28.3583	16.8411	42.1352	37.4737	1	0.99	1	0.99	0.9873	0.9898			Putative hexose transporter, expressed at low levels and expression is repressed by glucose
PAS_chr2-1_0055	gi|238030677|emb|FN392320.1|	+	98740	100866	2127	19.8051	30.8247	26.0852	18.0731	12.9608	14.671	16.2157	0.99	0.99	0.99	0.99	0.9882	0.9868	YHL016C	DUR3	Plasma membrane transporter for both urea and polyamines, expression is highly sensitive to nitrogen
PAS_chr2-1_0056	gi|238030677|emb|FN392320.1|	+	101035	102195	1161	17.3227	22.1725	21.2512	20.9928	19.5475	10.668	9.30444	0.99	0.99	0.99	0.99	0.9604	0.9905	YDR126W	SWF1	Palmitoyltransferase that acts on the SNAREs Snc1p, Syn8p, Tlg1p and likely on all SNAREs
PAS_chr2-1_0057	gi|238030677|emb|FN392320.1|	-	102265	106845	4581	21.9498	21.3217	18.776	21.1489	17.8786	26.8789	25.6949	1	1	1	1	0.9989	0.9985	YER166W	DNF1	Aminophospholipid translocase (flippase) that localizes primarily to the plasma membrane
PAS_chr2-1_0058	gi|238030677|emb|FN392320.1|	-	107358	107813	456	67.1672	96.4991	78.6525	65.1683	61.2579	51.6772	49.7482	1	1	1	1	0.9934	0.9934	YDR092W	UBC13	Ubiquitin-conjugating enzyme involved in the error-free DNA postreplication repair pathway
PAS_chr2-1_0059	gi|238030677|emb|FN392320.1|	+	108193	108432	240	24.2701	31.3306	31.593	27.4124	23.7356	12.9017	18.6471	0.98	0.95	0.99	0.99	0.95	0.95			Hypothetical protein
PAS_chr2-1_0060	gi|238030677|emb|FN392320.1|	+	108797	109495	699	169.847	193.577	174.534	166.694	113.046	175.407	195.826	1	1	0.99	1	0.9928	0.9957	YDR098C	GRX3	Hydroperoxide and superoxide-radical responsive glutathione-dependent oxidoreductase
PAS_chr2-1_0061	gi|238030677|emb|FN392320.1|	-	109581	110858	1278	30.2997	30.1389	32.3958	35.4174	22.3764	31.4026	30.0672	0.99	1	0.99	1	0.9961	0.9969	YER173W	RAD24	Checkpoint protein, involved in the activation of the DNA damage and meiotic pachytene checkpoints
PAS_chr2-1_0062	gi|238030677|emb|FN392320.1|	+	111011	112648	1638	39.4312	45.0391	44.992	44.3789	42.8642	29.7301	29.5829	1	1	1	1	0.9982	0.9988	YER169W	RPH1	JmjC domain-containing histone demethylase which can specifically demethylate H3K36 tri-and dimethy
PAS_chr2-1_0063	gi|238030677|emb|FN392320.1|	-	112637	113545	909	63.5648	72.8031	55.4326	70.1046	57.4081	70.2953	55.345	1	1	1	1	0.9945	0.9912			Hypothetical protein
PAS_chr2-1_0064	gi|238030677|emb|FN392320.1|	+	114025	114345	321	63.3375	32.2688	24.8707	52.7832	63.6441	120.764	85.6937	0.98	1	0.99	1	0.9938	0.9969			Hypothetical protein
PAS_chr2-1_0065	gi|238030677|emb|FN392320.1|	+	115122	118688	3567	51.8501	38.2888	41.8163	49.0952	50.6233	66.4467	64.8303	1	0.99	1	1	0.9966	0.9989	YBR023C	CHS3	Chitin synthase III, catalyzes the transfer of N-acetylglucosamine (GlcNAc) to chitin
PAS_chr2-1_0066	gi|238030677|emb|FN392320.1|	-	118734	123380	4647	18.4782	15.983	17.4216	19.3762	22.0063	19.6522	16.43	0.98	1	1	1	0.9918	0.9862	YNL297C	MON2	Peripheral membrane protein with a role in endocytosis and vacuole integrity, interacts with Arl1p a
PAS_chr2-1_0067	gi|238030677|emb|FN392320.1|	+	123721	124896	1176	14.0707	14.1255	14.4643	9.65675	6.41975	20.9272	18.8308	0.99	1	1	0.99	0.9949	0.994	YNL292W	PUS4	Pseudouridine synthase, catalyzes only the formation of pseudouridine-55 (Psi55), a highly conserved
PAS_chr2-1_0068	gi|238030677|emb|FN392320.1|	-	124961	126730	1770	43.2807	32.772	36.1516	48.6862	55.6819	43.7799	42.6126	0.97	0.99	1	1	0.9904	0.9932	YNL291C	MID1	N-glycosylated integral membrane protein of the ER membrane and plasma membrane, functions as a stre
PAS_chr2-1_0069	gi|238030677|emb|FN392320.1|	+	127073	128071	999	33.3055	32.1045	27.7895	32.1173	22.2135	48.2636	37.3444	1	0.99	1	1	0.992	0.995	YNL290W	RFC3	Subunit of heteropentameric Replication factor C (RF-C), which is a DNA binding protein and ATPase t
PAS_chr2-1_0070	gi|238030677|emb|FN392320.1|	+	128169	128714	546	62.1339	45.1094	65.7612	94.0226	58.954	45.2212	63.7351	0.99	0.98	0.99	0.99	0.9597	0.989	YBR022W	POA1	Phosphatase that is highly specific for ADP-ribose 1''-phosphate, a tRNA splicing metabolite
PAS_chr2-1_0071	gi|238030677|emb|FN392320.1|	-	128737	130011	1275	61.5543	46.3378	32.9754	71.9223	59.2666	77.3666	81.4572	1	0.99	1	1	0.9914	0.9898	YBR028C	YBR028C	Putative protein kinase, possible substrate of cAMP-dependent protein kinase (PKA)
PAS_chr2-1_0072	gi|238030677|emb|FN392320.1|	+	130900	132387	1488	2499	1655.22	1588.84	3016.28	4605.07	1967.63	2160.98	1	1	1	1	0.998	0.9993	YGL055W	OLE1	Delta(9) fatty acid desaturase
PAS_chr2-1_0073	gi|238030677|emb|FN392320.1|	-	132422	133921	1500	37.2149	33.7092	32.8433	41.5657	36.2077	41.8751	37.0884	1	1	1	1	0.998	0.998	YNL294C	RIM21	Component of the RIM101 pathway, has a role in cell wall construction and alkaline pH response
PAS_chr2-1_0074	gi|238030677|emb|FN392320.1|	+	134416	135756	1341	47.7988	55.8439	48.1357	62.6009	53.3641	33.7057	33.1427	1	1	1	0.99	0.9955	0.9851	YNL293W	MSB3	GTPase-activating protein for Sec4p and several other Rab GTPases, regulates exocytosis via its acti
PAS_chr2-1_0075	gi|238030677|emb|FN392320.1|	-	135753	136400	648	48.4644	45.1133	41.7277	39.83	41.5187	61.8089	60.7877	1	1	0.99	1	0.9969	0.9969	YOL110W	SHR5	Hypothetical protein
PAS_chr2-1_0076	gi|238030677|emb|FN392320.1|	+	136541	137110	570	60.8892	68.5842	66.3003	62.0786	52.8996	66.7395	48.7329	0.98	0.99	0.99	1	0.9947	0.9965	YOL111C	MDY2	Hypothetical protein
PAS_chr2-1_0077	gi|238030677|emb|FN392320.1|	+	137155	138129	975	94.4076	95.0642	91.0988	93.0972	89.6335	97.0061	100.546	0.99	0.99	0.99	0.98	0.999	0.9969			Hypothetical protein
PAS_chr2-1_0078	gi|238030677|emb|FN392320.1|	+	138721	140799	2079	44.1639	42.5898	53.3942	37.8863	27.7635	52.2247	51.1248	1	1	1	0.99	0.9923	0.9957	YDL035C	GPR1	Plasma membrane G protein coupled receptor (GPCR) that interacts with the heterotrimeric G protein a
PAS_chr2-1_0079	gi|238030677|emb|FN392320.1|	-	140981	142621	1641	79.764	87.5991	77.718	81.7986	75.4363	86.7238	69.308	1	1	1	0.99	0.9927	0.9988	YJL111W	CCT7	Subunit of the cytosolic chaperonin Cct ring complex, related to Tcp1p, required for the assembly of
PAS_chr2-1_0080	gi|238030677|emb|FN392320.1|	-	142809	144665	1857	40.6748	38.3847	38.1305	34.545	23.3458	56.021	53.6217	0.99	0.99	0.99	0.98	0.9925	0.9919	YJL112W	MDV1	Peripheral protein of the cytosolic face of the mitochondrial outer membrane, required for mitochond
PAS_chr2-1_0081	gi|238030677|emb|FN392320.1|	-	144960	145517	558	30.016	24.4072	20.059	32.8677	22.7547	37.7627	42.2446	0.97	0.98	0.99	0.97	0.9624	0.9875	YKR037C	SPC34	Hypothetical protein
PAS_chr2-1_0082	gi|238030677|emb|FN392320.1|	+	145849	149526	3678	28.3819	25.3048	26.669	32.9899	25.8136	31.4444	28.0698	1	1	1	1	0.9973	0.9965	YFL008W	SMC1	Subunit of the multiprotein cohesin complex, essential protein involved in chromosome segregation an
PAS_chr2-1_0083	gi|238030677|emb|FN392320.1|	-	149547	151085	1539	16.8603	16.9261	16.0576	16.2181	13.4233	20.5376	17.9991	0.99	1	1	0.98	0.9987	0.9987			Hypothetical protein
PAS_chr2-1_0084	gi|238030677|emb|FN392320.1|	+	151366	152019	654	26.1859	30.7968	21.2245	28.0121	23.8571	30.8669	22.3576	1	1	1	1	0.9954	0.9969	YGR057C	LST7	Protein possibly involved in a post-Golgi secretory pathway
PAS_chr2-1_0085	gi|238030677|emb|FN392320.1|	-	152016	153131	1116	41.4387	44.0362	45.2227	47.2156	48.8713	32.0695	31.2168	1	1	1	1	0.9937	0.9919	YKR038C	KAE1	Putative glycoprotease proposed to be in transcription as a component of the EKC protein complex wit
PAS_chr2-1_0086	gi|238030677|emb|FN392320.1|	-	153341	153817	477	1240.69	1282.74	1597.32	1136.71	884.459	1316.66	1226.24	1	1	1	1	0.9979	0.9979	YGR148C	RPL24B	Ribosomal protein L30 of the large (60S) ribosomal subunit, nearly identical to Rpl24Ap and has simi
PAS_chr2-1_0087	gi|238030677|emb|FN392320.1|	+	154148	154469	322	633.745	911.975	774.872	400.737	444.843	621.44	648.6	0.99	0.99	0.99	0.99	0.9846	0.9907	YGL030W	RPL30	Protein component of the large (60S) ribosomal subunit, has similarity to rat L30 ribosomal protein
PAS_chr2-1_0088	gi|238030677|emb|FN392320.1|	+	155095	156714	1620	701.746	1036.07	1301.41	735.047	815.461	158.171	164.323	1	1	1	1	0.9994	0.9969			Hypothetical protein
PAS_chr2-1_0089	gi|238030677|emb|FN392320.1|	-	156825	159830	3006	132.358	81.6927	85.1073	107.983	123.787	196.503	199.074	1	1	1	1	0.9997	0.9997	YIL125W	KGD1	Component of the mitochondrial alpha-ketoglutarate dehydrogenase complex, which catalyzes a key step
PAS_chr2-1_0090	gi|238030677|emb|FN392320.1|	+	160918	162453	1536	18.3583	8.31721	9.19372	6.52363	5.71941	40.7104	39.6854	0.99	0.99	0.99	0.99	0.9941	0.9935	YDR120C	TRM1	tRNA methyltransferase, localizes to both the nucleus and mitochondrion to produce the modified base
PAS_chr2-1_0091	gi|238030677|emb|FN392320.1|	-	162816	163547	732	37.2968	59.5901	46.0919	34.9828	33.1601	24.4464	25.5093	0.99	0.99	0.98	1	0.9904	0.9904			Hypothetical protein
PAS_chr2-1_0092	gi|238030677|emb|FN392320.1|	+	164552	165376	825	86.1938	99.7465	124.098	77.0462	26.3162	81.7908	108.165	0.99	0.99	0.99	0.99	0.9855	0.9855	YNL289W	PCL1	Pho85 cyclin of the Pcl1,2-like subfamily, involved in entry into the mitotic cell cycle and regulat
PAS_chr2-1_0093	gi|238030677|emb|FN392320.1|	+	165774	167102	1329	113.18	127.216	109.094	132.577	139.951	83.9057	86.3338	0.99	0.99	1	0.99	0.994	0.9955			GDP-mannose pyrophosphorylase (mannose-1-phosphate guanyltransferase), synthesizes GDP-mannose from
PAS_chr2-1_0094	gi|238030677|emb|FN392320.1|	+	167266	170787	3522	54.2976	44.3332	50.1988	53.1078	44.4172	64.7838	68.9449	1	1	1	1	0.9929	0.9997	YDR097C	MSH6	Protein required for mismatch repair in mitosis and meiosis, forms a complex with Msh2p to repair bo
PAS_chr2-1_0095	gi|238030677|emb|FN392320.1|	-	173188	177351	4164	59.2232	55.2428	51.9396	59.4943	57.8589	68.8662	61.9377	1	1	1	1	0.9938	0.9993	YER164W	CHD1	Nucleosome remodeling factor that functions in regulation of transcription elongation
PAS_chr2-1_0096	gi|238030677|emb|FN392320.1|	+	178705	180525	1821	55.284	46.3487	56.0463	35.039	21.5334	84.1359	88.601	0.99	1	1	1	0.994	0.994	YDR091C	RLI1	Essential iron-sulfur protein required for ribosome biogenesis and translation initiation
PAS_chr2-1_0097	gi|238030677|emb|FN392320.1|	+	181250	183130	1881	225.231	198.775	221.62	226.913	203.162	241.192	259.724	1	1	1	1	0.9984	0.9995	YER165W	PAB1	Poly(A) binding protein, part of the 3'-end RNA-processing complex, mediates interactions between th
PAS_chr2-1_0098	gi|238030677|emb|FN392320.1|	-	183385	183726	342	14.4189	12.4515	10.6747	24.4455	20.4026	9.28897	9.25023	0.95	0.97	0.99	0.99	0.924	0.9386			Hypothetical protein
PAS_chr2-1_0099	gi|238030677|emb|FN392320.1|	+	183904	184891	988	44.9544	43.0927	40.892	44.0877	38.9386	54.9965	47.7187	1	0.99	1	0.99	0.9946	0.9946	YLR093C	NYV1	Hypothetical protein
PAS_chr2-1_0100	gi|238030677|emb|FN392320.1|	-	184895	185686	792	31.1022	29.5626	23.2804	29.0396	24.267	46.7252	33.7382	1	1	0.99	1	0.9838	0.9771	YDR121W	DPB4	Shared subunit of DNA polymerase (II) epsilon and of ISW2/yCHRAC chromatin accessibility complex
PAS_chr2-1_0101	gi|238030677|emb|FN392320.1|	+	185845	186891	1047	30.5276	38.5106	32.4929	37.5859	29.6951	21.7772	23.1039	0.99	0.99	0.99	0.98	0.9914	0.9857	YHR201C	PPX1	Exopolyphosphatase, hydrolyzes inorganic polyphosphate (poly P) into Pi residues
PAS_chr2-1_0102	gi|238030677|emb|FN392320.1|	-	187101	188309	1209	60.3827	57.6889	46.8541	58.8036	41.6491	91.4688	65.8321	1	1	1	1	0.9975	0.9983	YPR119W	CLB2	B-type cyclin involved in cell cycle progression
PAS_chr2-1_0103	gi|238030677|emb|FN392320.1|	+	189096	190502	1407	23.4274	28.03	28.5987	19.5524	23.5931	22.0071	18.7828	0.99	0.99	1	0.99	0.9744	0.9929	YAR071W	PHO11	One of three repressible acid phosphatases, a glycoprotein that is transported to the cell surface
PAS_chr2-1_0104	gi|238030677|emb|FN392320.1|	-	190625	191148	524	79.1724	78.1943	98.7193	119.223	80.3875	45.6772	52.8328	0.94	0.98	0.99	1	0.9745	0.9724	YDR100W	TVP15	Hypothetical protein
PAS_chr2-1_0105	gi|238030677|emb|FN392320.1|	-	192872	194509	1638	67.6392	55.485	56.2583	40.1153	37.5149	104.019	112.443	1	1	1	1	0.9963	0.9963	YDR101C	ARX1	Shuttling pre-60S factor
PAS_chr2-1_0106	gi|238030677|emb|FN392320.1|	-	194627	195670	1044	31.8059	30.9779	24.9008	30.0737	31.3362	34.7819	38.765	1	1	1	1	0.9962	0.9971	YCR019W	MAK32	Protein necessary for structural stability of L-A double-stranded RNA-containing particles
PAS_chr2-1_0107	gi|238030677|emb|FN392320.1|	+	195830	197170	1341	40.4637	38.6215	35.3015	49.5584	42.9063	36.4046	39.9899	0.99	1	1	0.99	0.9963	0.9993			Gamma-aminobutyrate (GABA) transaminase (4-aminobutyrate aminotransferase) involved in the 4-aminobu
PAS_chr2-1_0108	gi|238030677|emb|FN392320.1|	-	197175	199376	2202	12.6479	12.4396	11.8059	13.5689	12.2596	13.9522	11.8614	0.99	1	0.99	1	0.9882	0.9973			Hypothetical protein
PAS_chr2-1_0109	gi|238030677|emb|FN392320.1|	-	199543	201117	1575	19.8995	16.393	18.951	27.6462	23.4296	16.4426	16.5344	0.99	0.99	1	1	0.9943	0.9968	YMR221C	YMR221C	Putative protein of unknown function
PAS_chr2-1_0110	gi|238030677|emb|FN392320.1|	+	202765	204114	1350	151.843	186.989	157.411	217.785	200.188	73.7238	74.9599	1	1	1	1	0.9985	0.9889	YJL155C	FBP26	Fructose-2,6-bisphosphatase, required for glucose metabolism
PAS_chr2-1_0111	gi|238030677|emb|FN392320.1|	+	204478	205149	672	60.6001	55.605	53.1325	95.341	93.6894	32.0746	33.7577	0.98	0.99	1	1	0.9554	0.9762	YER170W	ADK2	Mitochondrial adenylate kinase, catalyzes the reversible synthesis of GTP and AMP from GDP and ADP
PAS_chr2-1_0112	gi|238030677|emb|FN392320.1|	+	205915	206490	576	104.709	111.229	96.6733	129.401	130.712	81.3336	78.9019	0.99	0.98	1	0.99	0.974	0.9931	YLR229C	CDC42	Small rho-like GTPase, essential for establishment and maintenance of cell polarity
PAS_chr2-1_0113	gi|238030677|emb|FN392320.1|	+	206976	208646	1671	99.5813	96.84	88.0868	107.636	93.8381	103.312	107.775	1	1	1	1	0.9988	0.9994	YDR212W	TCP1	Alpha subunit of chaperonin-containing T-complex, which mediates protein folding in the cytosol
PAS_chr2-1_0114	gi|238030677|emb|FN392320.1|	+	208795	210153	1359	45.3702	52.8176	54.0516	57.3329	55.334	25.0628	27.6222	1	1	1	1	0.9978	0.9963	YDR213W	UPC2	Sterol regulatory element binding protein, induces transcription of sterol transport and biosyntheti
PAS_chr2-1_0115	gi|238030677|emb|FN392320.1|	-	210225	211856	1632	37.6335	24.0951	23.0335	43.9591	45.6992	45.6585	43.3555	0.98	0.98	0.99	0.99	0.9914	0.9969			Mitochondrial cytochrome-c peroxidase
PAS_chr2-1_0116	gi|238030677|emb|FN392320.1|	-	212008	213444	1437	155.848	152.228	146.792	189.667	186.635	127.915	131.849	1	1	1	1	0.9993	0.9972	YDR388W	RVS167	Actin-associated protein, subunit of a complex (Rvs161p-Rvs167p)
PAS_chr2-1_0117	gi|238030677|emb|FN392320.1|	+	214127	215635	1509	90.5007	79.4738	60.855	85.5868	51.5922	146.995	118.502	1	0.99	1	0.99	0.9993	0.9993			GTPase activating protein (GAP) for Rho1p, involved in signaling to the actin cytoskeleton, null mut
PAS_chr2-1_0118	gi|238030677|emb|FN392320.1|	+	215905	217332	1428	53.5152	48.4386	43.4612	49.6011	37.7289	73.0761	68.7852	0.99	1	1	1	0.9958	0.9958	YDR389W	SAC7	GTPase activating protein (GAP) for Rho1p, involved in signaling to the actin cytoskeleton, null mut
PAS_chr2-1_0119	gi|238030677|emb|FN392320.1|	-	217388	219207	1820	21.981	22.1676	20.3192	29.1174	21.1715	20.4455	18.6646	0.98	0.98	1	0.97	0.9844	0.9663	YDR390C	UBA2	Nuclear protein that acts as a heterodimer with Aos1p to activate Smt3p (SUMO) before its conjugatio
PAS_chr2-1_0120	gi|238030677|emb|FN392320.1|	+	219568	220668	1101	134.348	111.433	100.969	89.6687	101.63	196.098	206.287	0.98	1	1	1	0.9946	0.9991	YOR136W	IDH2	Subunit of mitochondrial NAD(+)-dependent isocitrate dehydrogenase, which catalyzes the oxidation of
PAS_chr2-1_0121	gi|238030677|emb|FN392320.1|	+	220873	221508	636	41.5783	42.4659	38.7934	33.4519	30.3597	55.3245	49.0745	1	1	0.99	0.99	0.9953	0.9953	YDR408C	ADE8	Phosphoribosyl-glycinamide transformylase, catalyzes a step in the 'de novo' purine nucleotide biosy
PAS_chr2-1_0122	gi|238030677|emb|FN392320.1|	-	221574	222371	798	125.765	136.774	144.083	137.82	153.865	82.6936	99.3513	1	1	1	1	0.995	0.9975	YOR157C	PUP1	Endopeptidase with trypsin-like activity that cleaves after basic residues
PAS_chr2-1_0123	gi|238030677|emb|FN392320.1|	-	222543	225605	3063	25.9211	27.7429	24.6366	25.9135	27.7026	25.2595	24.2717	1	1	1	1	0.9944	0.9977	YPL040C	ISM1	Mitochondrial isoleucyl-tRNA synthetase, null mutant is deficient in respiratory growth
PAS_chr2-1_0124	gi|238030677|emb|FN392320.1|	-	232523	235630	3108	90.3161	70.8278	72.9043	76.6864	77.4734	121.635	122.369	1	1	1	1	0.9984	0.999	YBL105C	PKC1	Elongation factor 2 (EF-2), also encoded by EFT1
PAS_chr2-1_0125	gi|238030677|emb|FN392320.1|	-	236012	239695	3684	92.2591	75.6243	79.5936	102.21	99.6085	104.309	92.2092	1	1	1	1	0.9989	0.9997	YOR151C	RPB2	RNA polymerase II second largest subunit B150, part of central core
PAS_chr2-1_0126	gi|238030677|emb|FN392320.1|	+	240254	240898	645	57.6223	37.5313	54.7969	42.8713	30.007	79.7402	100.787	1	1	1	1	0.9969	0.9984	YDR405W	MRP20	Mitochondrial ribosomal protein of the large subunit
PAS_chr2-1_0127	gi|238030677|emb|FN392320.1|	-	241114	241869	756	54.3971	76.2714	38.2076	58.1318	53.4115	53.5641	46.7964	0.99	0.99	0.99	1	0.9815	0.9854			Hypothetical protein
PAS_chr2-1_0128	gi|238030677|emb|FN392320.1|	-	242072	242320	249	18.3508	11.8636	10.6337	21.7064	24.0721	22.7712	19.0577	0.99	0.97	0.99	0.98	0.9518	0.9759			Hypothetical protein
PAS_chr2-1_0129	gi|238030677|emb|FN392320.1|	+	243124	244884	1761	10.5635	11.6987	13.3955	7.29944	10.5749	9.568	10.8445	0.99	0.99	0.99	0.99	0.9949	0.9858	YOR348C	PUT4	Proline permease, required for high-affinity transport of proline
PAS_chr2-1_0130	gi|238030677|emb|FN392320.1|	-	245149	246549	1401	22.3417	22.8103	16.2362	18.9715	18.1421	33.3817	24.5085	0.99	1	1	1	0.9979	0.9971	YDR363W	ESC2	Hypothetical protein
PAS_chr2-1_0131	gi|238030677|emb|FN392320.1|	+	246793	247311	519	70.8878	74.954	61.066	91.6592	78.6392	54.857	64.1517	0.96	0.99	1	0.99	0.9884	0.9961			Hypothetical protein
PAS_chr2-1_0132	gi|238030677|emb|FN392320.1|	-	247387	250269	2883	24.3912	19.8008	17.9926	23.487	18.7513	35.1358	31.18	1	1	1	1	0.999	0.9993			Hypothetical protein
PAS_chr2-1_0133	gi|238030677|emb|FN392320.1|	-	250525	251403	879	24.5871	34.0318	30.457	18.9761	13.2597	25.5503	25.2477	0.99	0.98	0.97	0.97	0.9782	0.981			Hypothetical protein
PAS_chr2-1_0134	gi|238030677|emb|FN392320.1|	-	251553	251921	369	7.57143	17.4666	15.0035	1.70063	2.29397	4.46811	4.4958	0.97	0.97	0.97	0.98	0.9566	0.9485			Hypothetical protein
PAS_chr2-1_0135	gi|238030677|emb|FN392320.1|	+	256230	257894	1665	29.629	26.8664	29.444	29.9816	31.6989	31.4217	28.3617	1	0.99	0.99	0.99	0.9916	0.994	YDR386W	MUS81	Helix-hairpin-helix protein, involved in DNA repair and replication fork stability
PAS_chr2-1_0136	gi|238030677|emb|FN392320.1|	+	258071	259696	1626	113.086	87.4634	115.691	140.07	145.567	87.7712	101.955	1	1	1	1	0.9994	0.9994	YOR161C	PNS1	Protein of unknown function
PAS_chr2-1_0137	gi|238030677|emb|FN392320.1|	-	259820	262673	2854	52.656	45.5259	56.6879	51.3958	54.4468	52.5783	55.3011	1	1	1	1	0.9989	0.9993	YOR160W	MTR10	Nuclear import receptor, mediates the nuclear localization of proteins involved in mRNA-nucleus expo
PAS_chr2-1_0138	gi|238030677|emb|FN392320.1|	+	262820	263159	340	20.1374	20.116	13.6732	23.8822	22.9633	21.8385	18.3509	0.97	0.96	0.94	0.98	0.985	0.9625	YOR159C	SME1	Core Sm protein Sm E
PAS_chr2-1_0139	gi|238030677|emb|FN392320.1|	-	263321	264184	864	67.0616	80.8576	58.4126	63.7749	52.3485	84.1494	62.8268	1	0.99	0.99	0.99	0.9977	0.9942	YOR158W	PET123	Mitochondrial ribosomal protein of the small subunit
PAS_chr2-1_0140	gi|238030677|emb|FN392320.1|	-	264385	266421	2037	352.279	244.253	315.174	331.898	519.144	330.509	372.696	0.99	0.99	1	1	0.9966	0.9985	YJL034W	KAR2	ATPase involved in protein import into the ER, also acts as a chaperone to mediate protein folding i
PAS_chr2-1_0141	gi|238030677|emb|FN392320.1|	-	266745	268784	2040	62.1616	66.1592	62.8712	76.08	72.7038	45.8901	49.2654	1	1	1	1	0.998	0.999	YOR299W	BUD7	Member of the ChAPs family (Chs5p-Arf1p-binding proteins: Bch1p, Bch2p, Bud7p, Chs6p), that forms th
PAS_chr2-1_0142	gi|238030677|emb|FN392320.1|	-	269079	269540	462	210.071	189.163	186.783	276.742	216.892	155.02	235.824	0.99	0.99	0.99	0.99	0.9913	0.9913	YMR236W	TAF9	Subunit (17 kDa) of TFIID and SAGA complexes, involved in RNA polymerase II transcription initiation
PAS_chr2-1_0143	gi|238030677|emb|FN392320.1|	+	269892	270434	543	496.307	392.896	325.451	639.24	633.159	500.33	486.764	0.99	1	1	1	0.9945	0.9982	YPL135W	ISU1	Conserved protein of the mitochondrial matrix, performs a scaffolding function during assembly of ir
PAS_chr2-1_0144	gi|238030677|emb|FN392320.1|	-	270685	271332	648	45.7168	41.9755	40.799	46.8276	34.5636	56.9684	53.1669	0.95	0.98	0.99	1	0.9938	0.9954	YHR058C	MED6	Subunit of the RNA polymerase II mediator complex
PAS_chr2-1_0145	gi|238030677|emb|FN392320.1|	+	271459	271860	402	68.4444	45.9033	46.505	58.7149	50.7064	115.937	92.8996	0.98	0.99	0.98	0.99	0.9776	0.9925	YHR059W	FYV4	Protein of unknown function, required for survival upon exposure to K1 killer toxin
PAS_chr2-1_0146	gi|238030677|emb|FN392320.1|	-	271895	272395	501	60.2209	70.7553	60.2171	60.8099	45.1617	66.7809	57.6008	0.96	0.96	0.99	0.97	0.994	0.994	YDR305C	HNT2	Dinucleoside triphosphate hydrolase
PAS_chr2-1_0147	gi|238030677|emb|FN392320.1|	+	272450	272668	219	6.23579	7.53267	6.96112	5.4536	6.89464	4.4069	6.16579	0.95	0.98	0.98	0.98	0.9772	0.9863			Hypothetical protein
PAS_chr2-1_0148	gi|238030677|emb|FN392320.1|	-	272839	273009	171	4.01755	5.16008	5.39599	4.14331	2.54196	2.35164	4.51231	0.97	0.98	0.91	0.91	0.9591	0.9006			Hypothetical protein
PAS_chr2-1_0149	gi|238030677|emb|FN392320.1|	+	273138	275783	2646	57.4125	50.9636	53.3694	61.9532	44.2509	67.1736	66.7645	1	0.99	1	0.99	0.9943	0.9996	YEL032W	MCM3	Protein involved in DNA replication
PAS_chr2-1_0150	gi|238030677|emb|FN392320.1|	+	275961	276500	540	37.9716	44.687	43.907	40.2236	39.697	30.3087	29.0066	0.98	0.99	0.99	0.99	0.9852	0.9926	YGR029W	ERV1	Flavin-linked sulfhydryl oxidase of the mitochondrial intermembrane space (IMS), oxidizes Mia40p as
PAS_chr2-1_0151	gi|238030677|emb|FN392320.1|	-	276571	278661	2091	51.8599	26.3283	28.1651	31.6279	27.6808	106.119	91.2382	0.99	0.98	0.99	1	0.9933	0.9981			Hypothetical protein
PAS_chr2-1_0152	gi|238030677|emb|FN392320.1|	-	278789	279775	987	55.1521	65.9613	64.0588	66.1436	51.4805	39.7241	43.5444	0.99	0.99	0.98	0.98	0.9949	0.9939	YPR066W	UBA3	Protein that acts together with Ula1p to activate Rub1p before its conjugation to proteins (neddylat
PAS_chr2-1_0153	gi|238030677|emb|FN392320.1|	-	279913	281136	1224	18.3638	17.7089	17.0764	14.9673	11.4949	26.8087	22.1269	1	1	1	0.99	0.9992	0.9984	YML032C	RAD52	Protein that stimulates strand exchange by facilitating Rad51p binding to single-stranded DNA
PAS_chr2-1_0154	gi|238030677|emb|FN392320.1|	+	281363	283225	1863	28.5975	34.6162	25.2595	39.4864	32.7508	19.923	19.549	1	1	1	1	0.9864	0.9727	YML031W	NDC1	Nuclear envelope protein with multiple putative transmembrane domains
PAS_chr2-1_0156	gi|238030677|emb|FN392320.1|	-	283299	285140	1842	69.3571	69.7926	53.7303	80.3457	74.5946	71.9337	65.7455	1	1	1	1	0.9984	0.9967	YDR456W	NHX1	Endosomal Na+/H+ exchanger, required for intracellular sequestration of Na+
PAS_chr2-1_0157	gi|238030677|emb|FN392320.1|	+	285505	286110	606	24.5175	26.8422	19.397	28.6943	23.3684	24.4198	24.3832	0.99	1	1	0.99	0.9637	0.9934			Hypothetical protein
PAS_chr2-1_0158	gi|238030677|emb|FN392320.1|	-	286140	287756	1617	98.314	133.195	135.463	55.8843	44.8781	111.189	109.275	1	1	1	1	0.9938	0.9932	YER090W	TRP2	Anthranilate synthase, catalyzes the initial step of tryptophan biosynthesis, forms multifunctional
PAS_chr2-1_0159	gi|238030677|emb|FN392320.1|	-	287909	288983	1075	133.897	175.291	144.984	130.26	126.43	123	103.418	1	1	1	1	0.996	0.9871	YBL058W	SHP1	UBX (ubiquitin regulatory X) domain-containing protein that regulates Glc7p phosphatase activity and
PAS_chr2-1_0160	gi|238030677|emb|FN392320.1|	-	289344	291650	2307	243.389	270.394	311.971	170.289	253.102	211.924	242.652	1	1	1	1	0.9983	0.9983	YER091C	MET6	Cobalamin-independent methionine synthase, involved in amino acid biosynthesis
PAS_chr2-1_0161	gi|238030677|emb|FN392320.1|	+	292075	292746	672	89.7787	75.1296	57.8488	134.743	96.5491	94.4287	79.9736	0.98	0.99	0.99	1	0.9807	0.9554	YHL031C	GOS1	v-SNARE protein involved in Golgi transport, homolog of the mammalian protein GOS-28/GS28
PAS_chr2-1_0162	gi|238030677|emb|FN392320.1|	+	293135	296476	3342	80.789	72.4922	69.0842	80.0211	99.068	84.2644	79.804	1	1	1	1	0.9994	0.9997			Histidine kinase osmosensor that regulates a MAP kinase cascade
PAS_chr2-1_0163	gi|238030677|emb|FN392320.1|	-	296563	299844	3282	31.4092	31.8298	36.3776	30.7655	28.489	30.0188	30.9747	1	1	1	1	0.9994	0.9991	YDL102W	POL3	Catalytic subunit of DNA polymerase delta
PAS_chr2-1_0164	gi|238030677|emb|FN392320.1|	+	300074	303043	2970	22.201	23.2768	23.8952	25.5321	23.8867	20.7022	15.9127	0.99	0.99	0.99	1	0.9956	0.9906	YGL141W	HUL5	Ubiquitin-conjugating enzyme (E4), elongates polyubiquitin chains on substrate proteins
PAS_chr2-1_0165	gi|238030677|emb|FN392320.1|	+	303127	305095	1969	15.9128	17.1045	16.5998	21.4244	17.1041	11.9455	11.2982	0.99	0.99	0.99	0.99	0.9869	0.9706	YMR167W	MLH1	Protein required for mismatch repair in mitosis and meiosis as well as crossing over during meiosis
PAS_chr2-1_0166	gi|238030677|emb|FN392320.1|	-	305194	306237	1044	30.9838	33.5502	27.8982	25.4007	16.6323	38.5567	43.8647	1	0.99	1	0.99	0.9962	0.999	YMR166C	YMR166C	Predicted transporter of the mitochondrial inner membrane
PAS_chr2-1_0167	gi|238030677|emb|FN392320.1|	+	306431	307552	1122	38.1545	35.4235	36.9715	27.3515	24.5292	52.0762	52.575	1	0.99	1	0.99	0.9973	0.992	YDL104C	QRI7	Putative metalloprotease, similar to O-sialoglycoprotein metallopeptidase from P. haemolytica
PAS_chr2-1_0168	gi|238030677|emb|FN392320.1|	-	308966	311476	2511	128.469	125.695	144.303	77.9086	73.4982	165.913	183.498	0.99	1	1	1	0.9972	0.9984	YER069W	ARG5,6	Protein that is processed in the mitochondrion to yield acetylglutamate kinase and N-acetyl-gamma-gl
PAS_chr2-1_0169	gi|238030677|emb|FN392320.1|	+	311994	312517	524	138.536	115.578	105.543	165.959	144.506	144.903	154.728	0.99	1	1	1	0.9937	0.9958	YIL065C	FIS1	Mitochondrial outer membrane protein involved in membrane fission, required for localization of Dnm1
PAS_chr2-1_0170	gi|238030677|emb|FN392320.1|	+	313058	314152	1095	11.3344	13.5938	13.5925	7.33925	7.16624	13.7716	12.543	0.99	0.99	0.99	0.99	0.9991	0.9854	YGL243W	TAD1	tRNA-specific adenosine deaminase, deaminates adenosine-37 to inosine in tRNA-Ala
PAS_chr2-1_0171	gi|238030677|emb|FN392320.1|	-	314197	314685	489	83.9762	76.8066	82.6973	72.9825	53.9426	94.9816	122.447	1	0.99	0.99	1	0.9918	0.9918	YGL242C	YGL242C	Putative protein of unknown function
PAS_chr2-1_0172	gi|238030677|emb|FN392320.1|	+	315460	320463	5004	17.9328	12.995	18.9219	14.3483	23.6168	18.5555	19.159	0.99	1	0.99	1	0.9938	0.9926			Hypothetical protein
PAS_chr2-1_0173	gi|238030677|emb|FN392320.1|	+	321077	323644	2568	128.911	102.633	112.231	157.585	172.126	116.474	112.42	0.99	1	1	1	0.9938	0.9996	YPR160W	GPH1	Non-essential glycogen phosphorylase required for the mobilization of glycogen, activity is regulate
PAS_chr2-1_0174	gi|238030677|emb|FN392320.1|	+	323932	325803	1872	92.0681	111.342	92.0443	108.85	101.055	70.7164	68.4016	1	0.99	1	1	0.9941	0.9957	YGL203C	KEX1	Protease involved in the processing of killer toxin and alpha factor precursor
PAS_chr2-1_0175	gi|238030677|emb|FN392320.1|	+	326075	326635	561	365.999	485.192	502.155	250.097	157.207	417.398	383.945	1	1	1	0.99	0.9947	0.9911	YIR017C	MET28	Hypothetical protein
PAS_chr2-1_0176	gi|238030677|emb|FN392320.1|	-	326711	328273	1563	25.9887	29.626	29.1838	17.9506	12.4854	35.6591	31.0271	0.99	0.99	0.99	0.99	0.9974	0.993	YER168C	CCA1	ATP (CTP):tRNA-specific tRNA nucleotidyltransferase
PAS_chr2-1_0177	gi|238030677|emb|FN392320.1|	+	329702	330799	1098	85.0952	63.9401	66.4249	33.7384	26.3156	170.997	149.156	1	1	1	1	0.9982	0.9882			Hypothetical protein
PAS_chr2-1_0178	gi|238030677|emb|FN392320.1|	-	330889	334098	3210	40.5112	39.6548	42.2052	35.1636	32.9695	46.5017	46.5727	0.99	0.99	0.99	1	0.9935	0.9969	YOR109W	INP53	Polyphosphatidylinositol phosphatase, dephosphorylates multiple phosphatidylinositols
PAS_chr2-1_0179	gi|238030677|emb|FN392320.1|	+	338334	339011	678	31.678	27.217	29.9406	40.5756	39.7153	27.639	24.9804	0.99	1	0.99	0.99	0.9749	0.9985	YDR140W	MTQ2	S-adenosylmethionine-dependent methyltransferase of the seven beta-strand family
PAS_chr2-1_0180	gi|238030677|emb|FN392320.1|	-	338998	344025	5028	18.6061	16.0716	17.5722	17.6669	22.6006	20.2881	17.4371	0.99	0.99	1	1	0.9992	0.9799	YDR141C	DOP1	Protein of unknown function, essential for viability
PAS_chr2-1_0182	gi|238030677|emb|FN392320.1|	+	344159	344926	768	32.7989	38.2142	34.2675	33.0531	27.0183	34.401	29.8394	1	0.99	1	1	0.9922	0.987	YPL065W	VPS28	Component of the ESCRT-I complex (Stp22p, Srn2p, Vps28p, and Mvb12p), which is involved in ubiquitin
PAS_chr2-1_0183	gi|238030677|emb|FN392320.1|	-	344923	345594	672	76.5512	74.3874	74.087	89.226	72.514	77.6733	71.4193	1	1	1	1	0.9955	0.9985	YLR118C	YLR118C	Acyl-protein thioesterase responsible for depalmitoylation of Gpa1p
PAS_chr2-1_0184	gi|238030677|emb|FN392320.1|	+	345726	346304	579	57.6445	68.512	64.2304	85.7969	63.0617	33.615	30.6509	0.98	0.99	0.99	1	0.981	0.981			Hypothetical protein
PAS_chr2-1_0185	gi|238030677|emb|FN392320.1|	-	346371	348464	2094	253.793	234.526	260.748	287.211	313.142	208.324	218.805	1	1	1	1	0.9986	0.9995	YML091C	RPM2	Protein subunit of mitochondrial RNase P, has roles in nuclear transcription, cytoplasmic and mitoch
PAS_chr2-1_0186	gi|238030677|emb|FN392320.1|	+	349435	350884	1450	225.118	215.488	198.416	248.807	213.695	234.859	239.444	1	1	1	1	0.9978	0.9963	YML085C	TUB1	Alpha-tubulin
PAS_chr2-1_0187	gi|238030677|emb|FN392320.1|	+	351089	351808	720	47.7651	47.1558	42.3468	40.0643	40.449	58.8115	57.7632	0.96	0.95	0.96	0.96	0.9528	0.9542			Hypothetical protein
PAS_chr2-1_0188	gi|238030677|emb|FN392320.1|	+	351947	352760	814	187.169	262.078	234.581	207.995	186.576	114.711	117.073	0.99	0.99	0.99	1	0.992	0.9947	YML092C	PRE8	Alpha 2 subunit of the 20S proteasome
PAS_chr2-1_0189	gi|238030677|emb|FN392320.1|	-	352773	353555	783	376.302	561.84	662.434	323.242	278.593	197.316	234.388	0.98	0.99	0.97	0.98	0.9425	0.9464	YCR020C	PET18	Protein required for respiratory growth and stability of the mitochondrial genome
PAS_chr2-1_0190	gi|238030677|emb|FN392320.1|	+	353842	357573	3732	33.3817	40.5228	41.8487	31.0534	32.2997	26.8087	27.7567	1	1	1	1	0.9981	0.9984	YOL075C	YOL075C	Putative ABC transporter
PAS_chr2-1_0191	gi|238030677|emb|FN392320.1|	+	357778	359236	1459	120.233	121.985	137.033	102.222	91.7144	120.967	147.476	0.99	0.99	1	0.99	0.9918	0.9948	YML126C	ERG13	3-hydroxy-3-methylglutaryl-CoA (HMG-CoA) synthase, catalyzes the formation of HMG-CoA from acetyl-Co
PAS_chr2-1_0192	gi|238030677|emb|FN392320.1|	-	359322	361040	1719	586.089	410.801	343.605	445.559	306.034	953.672	1056.86	1	1	1	1	0.9988	0.9994	YML128C	MSC1	Protein of unknown function
PAS_chr2-1_0193	gi|238030677|emb|FN392320.1|	+	361644	363335	1692	26.72	24.8051	29.4483	24.885	20.3898	30.3974	30.3945	0.98	0.99	1	0.99	0.9852	0.9864	YML127W	RSC9	Component of the RSC chromatin remodeling complex
PAS_chr2-1_0194	gi|238030677|emb|FN392320.1|	-	363389	363894	506	24.0142	47.976	55.3262	12.4369	10.6164	8.14773	9.58201	0.99	1	0.99	0.77	0.8126	0.7669	YML094W	GIM5	Subunit of the heterohexameric cochaperone prefoldin complex which binds specifically to cytosolic c
PAS_chr2-1_0195	gi|238030677|emb|FN392320.1|	+	363991	364965	975	36.6756	38.2854	38.2253	32.4719	27.9929	32.7066	50.3719	0.99	0.98	1	0.99	0.9908	0.9877	YML095C	RAD10	Single-stranded DNA endonuclease (with Rad1p), cleaves single-stranded DNA during nucleotide excisio
PAS_chr2-1_0196	gi|238030677|emb|FN392320.1|	-	364969	366051	1083	34.4213	39.0371	35.9321	32.2991	30.926	33.5294	34.8041	0.99	0.99	1	1	0.9871	0.9926			Hypothetical protein
PAS_chr2-1_0197	gi|238030677|emb|FN392320.1|	+	366517	368091	1575	34.3739	22.7992	23.5359	25.2427	22.3547	62.7323	49.5786	1	0.99	0.99	0.99	0.9937	0.9981	YML086C	ALO1	D-Arabinono-1,4-lactone oxidase, catalyzes the final step in biosynthesis of D-erythroascorbic acid,
PAS_chr2-1_0198	gi|238030677|emb|FN392320.1|	+	368807	370068	1262	7.94325	9.85676	7.14108	7.25758	10.2767	6.58399	6.54341	0.97	0.99	0.99	0.99	0.9009	0.9236			Fe(II)-dependent sulfonate/alpha-ketoglutarate dioxygenase, involved in sulfonate catabolism for use
PAS_chr2-1_0199	gi|238030677|emb|FN392320.1|	+	371168	372085	918	107.908	80.6565	82.2463	68.0721	74.3399	167.642	174.494	1	1	0.99	0.99	0.9782	0.9978	YML125C	PGA3	Essential protein required for maturation of Gas1p and Pho8p, proposed to be involved in protein tra
PAS_chr2-1_0200	gi|238030677|emb|FN392320.1|	+	372275	374335	2061	50.0627	59.9939	52.8094	59.8255	62.6721	35.2181	29.8571	1	1	1	1	0.9947	0.9966	YML088W	UFO1	F-box receptor protein, subunit of the Skp1-Cdc53-F-box receptor (SCF) E3 ubiquitin ligase complex
PAS_chr2-1_0201	gi|238030677|emb|FN392320.1|	-	374370	375155	786	204.122	227.793	204.673	231.945	199.117	170.317	190.889	0.99	1	1	1	0.9847	0.9975			Hypothetical protein
PAS_chr2-1_0202	gi|238030677|emb|FN392320.1|	+	375923	377083	1161	117.036	130.887	138.945	91.1372	69.0074	130.58	141.66	1	1	1	1	0.9991	0.9991	YOL052C	SPE2	S-adenosylmethionine decarboxylase, required for the biosynthesis of spermidine and spermine
PAS_chr2-1_0203	gi|238030677|emb|FN392320.1|	-	377117	379411	2295	183.488	131.692	103.468	250.828	340.085	130.977	143.882	1	1	1	1	0.9991	0.9991	YOR208W	PTP2	Phosphotyrosine-specific protein phosphatase involved in the inactivation of mitogen-activated prote
PAS_chr2-1_0204	gi|238030677|emb|FN392320.1|	-	380191	381435	1245	28.7406	21.7859	19.5918	23.4299	29.0519	40.4068	38.1774	0.99	0.99	1	1	0.9896	0.9896	YPL123C	RNY1	RNAse
PAS_chr2-1_0205	gi|238030677|emb|FN392320.1|	+	381807	383332	1526	42.2694	44.6673	37.9209	47.2748	48.4777	39.6692	35.6065	0.99	0.99	0.99	0.99	0.9986	0.9946			Subunit of the Hat1p-Hat2p histone acetyltransferase complex
PAS_chr2-1_0206	gi|238030677|emb|FN392320.1|	-	383381	384529	1149	40.6282	49.4158	33.7983	50.5988	39.6227	38.6031	31.7305	0.99	0.99	0.98	1	0.9913	0.9904	YPL138C	SPP1	Subunit of COMPASS (Set1C), a complex which methylates histone H3 on lysine 4 and is required in tel
PAS_chr2-1_0207	gi|238030677|emb|FN392320.1|	+	384750	387287	2538	95.2814	92.2672	82.2119	113.371	123.691	85.4803	74.6675	0.99	1	0.99	1	0.9929	0.9992	YOR211C	MGM1	Mitochondrial GTPase related to dynamin, present in a complex containing Ugo1p and Fzo1p
PAS_chr2-1_0208	gi|238030677|emb|FN392320.1|	+	387451	388338	888	41.6047	39.8329	40.3891	60.3415	48.2028	27.6691	33.1929	0.97	0.98	0.98	1	0.9775	0.9865	YOR228C	YOR228C	Protein of unknown function, localized to the mitochondrial outer membrane
PAS_chr2-1_0209	gi|238030677|emb|FN392320.1|	-	388384	390708	2325	19.0686	20.8568	20.5335	20.8438	15.2813	18.5931	18.3028	0.99	1	1	1	0.9966	0.9978			One of two large regulatory subunits of ribonucleotide-diphosphate reductase
PAS_chr2-1_0210	gi|238030677|emb|FN392320.1|	+	391953	392399	447	937.338	581.469	535.446	1204.98	1246.81	1059.66	995.663	0.98	0.99	1	1	0.9978	0.9978			Hypothetical protein
PAS_chr2-1_0211	gi|238030677|emb|FN392320.1|	-	392460	393794	1335	34.4025	36.0651	30.6219	41.593	42.585	28.616	26.9339	1	1	0.99	1	0.997	0.9978	YPL120W	VPS30	Subunit of phosphatidylinositol (PtdIns) 3-kinase complexes I and II
PAS_chr2-1_0212	gi|238030677|emb|FN392320.1|	-	393967	396336	2370	112.165	119.252	129.343	94.9372	101.714	104.859	122.887	1	1	0.99	1	0.9979	0.9979	YDL095W	PMT1	Protein O-mannosyltransferase, transfers mannose residues from dolichyl phosphate-D-mannose to prote
PAS_chr2-1_0213	gi|238030677|emb|FN392320.1|	-	396410	398140	1731	35.8447	37.2559	33.93	24.7922	28.7061	46.2763	44.1076	1	0.99	1	1	0.9948	0.9948	YOR205C	GEP3	Protein of unknown function
PAS_chr2-1_0214	gi|238030677|emb|FN392320.1|	+	398658	402401	3744	51.9192	48.0165	46.2793	54.3653	47.4357	59.3206	56.0979	1	1	1	1	0.9992	0.9989	YGL133W	ITC1	Mitochondrial protein required for assembly of ubiquinol cytochrome-c reductase complex (cytochrome
PAS_chr2-1_0215	gi|238030677|emb|FN392320.1|	-	404484	408575	4092	46.3179	39.686	43.7357	41.7277	44.3241	52.2513	56.1827	1	1	1	1	0.9961	0.9958	YGL131C	SNT2	DNA binding protein with similarity to the S. pombe Snt2 protein
PAS_chr2-1_0216	gi|238030677|emb|FN392320.1|	+	408874	410301	1428	36.6836	33.9581	32.027	38.3313	32.9227	43.2825	39.5798	0.99	0.99	1	0.99	0.9902	0.9944	YGL130W	CEG1	Alpha (guanylyltransferase) subunit of the mRNA capping enzyme, a heterodimer (the other subunit is
PAS_chr2-1_0217	gi|238030677|emb|FN392320.1|	-	410448	412007	1560	79.6879	69.4734	85.2765	81.6858	61.755	89.3966	90.5398	1	0.99	0.98	0.99	0.9936	0.9917	YGL129C	RSM23	Mitochondrial ribosomal protein of the small subunit, has similarity to mammalian apoptosis mediator
PAS_chr2-1_0218	gi|238030677|emb|FN392320.1|	-	412670	413169	500	1766.34	1590.83	1161.24	2502.79	3786.34	779.338	777.51	0.99	0.99	1	1	0.9901	0.9975			Hypothetical protein
PAS_chr2-1_0219	gi|238030677|emb|FN392320.1|	+	414155	415510	1356	190.421	155.097	139.792	185.919	172.072	257.025	232.619	1	1	1	1	0.9978	0.9993	YPL204W	HRR25	Protein kinase involved in regulating diverse events including vesicular trafficking, DNA repair, an
PAS_chr2-1_0220	gi|238030677|emb|FN392320.1|	-	416390	419308	2919	24.4551	27.2452	24.9724	21.6439	24.9624	24.3014	23.6054	1	1	1	1	0.9935	0.9973	YPL125W	KAP120	Karyopherin with a role in the assembly or export of 60S ribosomal subunits
PAS_chr2-1_0221	gi|238030677|emb|FN392320.1|	-	419464	420696	1233	151.069	285.443	310.012	74.5364	78.8936	79.0562	78.4746	1	1	1	1	0.9919	0.9968	YOR209C	NPT1	Nicotinate phosphoribosyltransferase, acts in the salvage pathway of NAD+ biosynthesis
PAS_chr2-1_0222	gi|238030677|emb|FN392320.1|	-	421264	423555	2292	29.097	25.8271	35.112	20.7553	18.7253	37.669	36.493	1	1	1	1	0.9965	0.9991	YPL126W	NAN1	U3 snoRNP protein, component of the small (ribosomal) subunit (SSU) processosome containing U3 snoRN
PAS_chr2-1_0223	gi|238030677|emb|FN392320.1|	+	423742	423960	219	74.7544	76.2026	68.3289	61.1913	42.9348	119.537	80.3314	0.99	0.99	0.99	0.95	0.9863	0.9909	YOR210W	RPB10	RNA polymerase subunit ABC10-beta, common to RNA polymerases I, II, and III
PAS_chr2-1_0224	gi|238030677|emb|FN392320.1|	+	424210	425187	978	37.3558	37.8933	33.4317	42.1419	38.2464	35.8134	36.6078	0.98	0.98	0.99	1	0.9959	0.9949	YOR221C	MCT1	Hypothetical protein
PAS_chr2-1_0225	gi|238030677|emb|FN392320.1|	-	425204	426742	1539	68.651	77.6006	69.4441	72.554	59.2381	69.922	63.1472	1	1	1	0.99	0.9987	0.9955	YPL133C	RDS2	Zinc cluster transcriptional activator involved in conferring resistance to ketoconazole
PAS_chr2-1_0226	gi|238030677|emb|FN392320.1|	+	427098	427886	789	32.336	31.1191	42.4061	24.6046	16.4986	35.575	43.8123	0.99	1	0.99	0.99	0.9873	0.9987	YPL132W	COX11	Mitochondrial inner membrane protein required for delivery of copper to the Cox1p subunit of cytochr
PAS_chr2-1_0227	gi|238030677|emb|FN392320.1|	-	427947	430154	2208	18.1411	16.402	17.1883	19.6104	18.412	20.1976	17.0361	1	1	1	1	0.9946	0.9968			Hypothetical protein
PAS_chr2-1_0228	gi|238030677|emb|FN392320.1|	-	430224	432434	2211	32.595	36.3513	34.0577	32.3925	30.9381	30.7008	31.1294	0.99	1	0.99	0.99	0.9837	0.9842	YHR031C	RRM3	DNA helicase involved in rDNA replication and Ty1 transposition
PAS_chr2-1_0229	gi|238030677|emb|FN392320.1|	-	432543	433868	1326	318.313	202.12	156.327	195.896	174.274	578.934	602.329	0.99	1	1	1	0.9992	0.9977			Protein binding phosphatidylinositol 3-phosphate, involved in telomere-proximal repression of gene e
PAS_chr2-1_0230	gi|238030677|emb|FN392320.1|	+	435007	435960	954	48.7527	35.4687	54.7523	33.1018	34.4364	60.9939	73.7634	1	0.99	0.99	0.97	0.999	0.9874	YDR347W	MRP1	Mitochondrial ribosomal protein of the small subunit
PAS_chr2-1_0231	gi|238030677|emb|FN392320.1|	-	436024	437696	1673	156.326	128.79	109.121	146.125	137.876	211.371	204.675	0.99	0.99	1	1	0.9993	0.9993	YHR097C	YHR097C	Putative protein of unknown function
PAS_chr2-1_0232	gi|238030677|emb|FN392320.1|	+	438097	440043	1947	63.9349	58.1077	52.8932	82.0742	72.2638	61.8169	56.4535	0.99	0.99	1	1	0.9815	0.9861	YMR061W	RNA14	Cleavage and polyadenylation factor I (CF I) component involved in cleavage and polyadenylation of m
PAS_chr2-1_0233	gi|238030677|emb|FN392320.1|	-	440217	441098	882	83.0422	82.9916	70.0928	115.514	96.3092	73.7694	59.5762	1	1	1	1	0.9785	0.9796			Cytoplasmic RNA-binding protein, contains an RNA recognition motif (RRM)
PAS_chr2-1_0234	gi|238030677|emb|FN392320.1|	+	441282	441959	678	40.3128	30.4989	34.6151	30.7825	26.1507	62.8699	56.9599	1	0.99	0.99	0.99	0.9985	0.9971	YER002W	NOP16	Constituent of 66S pre-ribosomal particles, involved in 60S ribosomal subunit biogenesis
PAS_chr2-1_0235	gi|238030677|emb|FN392320.1|	+	442707	444437	1731	65.0978	52.3267	54.4641	60.1911	49.6277	85.049	88.9284	1	1	1	0.99	0.9988	0.9994	YBR296C	PHO89	Na+/Pi cotransporter, active in early growth phase
PAS_chr2-1_0236	gi|238030677|emb|FN392320.1|	+	444624	445025	402	43.8364	28.5345	39.5193	37.5654	38.1294	60.9197	58.3502	0.99	0.99	0.99	1	0.9851	0.99	YKL086W	SRX1	Sulfiredoxin, contributes to oxidative stress resistance by reducing cysteine-sulfinic acid groups i
PAS_chr2-1_0237	gi|238030677|emb|FN392320.1|	-	445015	445986	972	32.7063	24.984	26.085	24.8248	24.9018	53.3691	42.0731	1	0.99	0.99	0.99	0.9866	0.9979	YDR336W	YDR336W	Putative protein of unknown function
PAS_chr2-1_0238	gi|238030677|emb|FN392320.1|	+	446662	447666	1005	1600.15	1525.17	1523.49	865.556	1028.56	2060.59	2597.54	1	1	1	1	0.999	0.999	YKL085W	MDH1	Mitochondrial malate dehydrogenase, catalyzes interconversion of malate and oxaloacetate
PAS_chr2-1_0239	gi|238030677|emb|FN392320.1|	-	449957	450454	498	56.2107	70.18	64.0438	60.4039	51.0842	43.4429	48.1091	0.98	1	1	0.99	0.9799	0.9598	YMR071C	TVP18	Integral membrane protein localized to late Golgi vesicles along with the v-SNARE Tlg2p
PAS_chr2-1_0240	gi|238030677|emb|FN392320.1|	+	450719	452740	2022	57.4958	59.7849	47.4988	63.5022	61.8557	57.9926	54.3405	1	1	1	1	0.998	0.997			Hypothetical protein
PAS_chr2-1_0241	gi|238030677|emb|FN392320.1|	-	452768	454573	1806	42.0156	45.6715	37.1636	45.9896	29.0974	52.7712	41.4	0.99	1	1	0.99	0.9978	0.9983	YMR068W	AVO2	Component of a complex containing the Tor2p kinase and other proteins, which may have a role in regu
PAS_chr2-1_0242	gi|238030677|emb|FN392320.1|	-	454732	456021	1290	117.664	152.356	136.059	138.061	124.515	77.7763	77.2202	1	1	1	1	0.9922	0.9829			Putative protein of unknown function
PAS_chr2-1_0243	gi|238030677|emb|FN392320.1|	+	456146	457477	1332	70.9326	70.6509	62.4661	69.8932	66.6063	80.7883	75.1909	1	0.99	1	1	0.9925	0.9962	YMR067C	UBX4	UBX (ubiquitin regulatory X) domain-containing protein that interacts with Cdc48p
PAS_chr2-1_0244	gi|238030677|emb|FN392320.1|	+	460074	462425	2352	12.5516	7.91095	9.43251	6.34316	5.08717	26.2615	20.2743	0.99	0.99	0.98	0.99	0.9991	0.994	YOL023W	IFM1	Mitochondrial translation initiation factor 2
PAS_chr2-1_0245	gi|238030677|emb|FN392320.1|	-	462568	463860	1293	62.7262	48.2584	51.994	35.3966	18.1092	117.997	104.602	0.99	1	1	0.99	0.9943	0.9992	YKL082C	RRP14	Essential protein, constituent of 66S pre-ribosomal particles
PAS_chr2-1_0246	gi|238030677|emb|FN392320.1|	+	464078	465238	1161	176.286	204.509	170.666	198.403	190.903	141.075	152.161	0.99	1	1	1	0.9983	0.9966	YKL080W	VMA5	Subunit C of the eight-subunit V1 peripheral membrane domain of vacuolar H+-ATPase (V-ATPase)
PAS_chr2-1_0247	gi|238030677|emb|FN392320.1|	+	465428	467215	1788	49.2808	50.9375	39.5347	48.4338	50.1824	56.9684	49.6278	1	1	1	1	0.9983	0.9983			Kinesin-related motor protein involved in mitotic spindle positioning
PAS_chr2-1_0248	gi|238030677|emb|FN392320.1|	-	467254	468543	1290	53.9709	61.8583	42.0773	62.5023	41.8537	63.4056	52.1281	0.98	0.97	1	1	0.9721	0.9907	YHR004C	NEM1	Catalytic subunit of Nem1p-Spo7p phosphatase holoenzyme
PAS_chr2-1_0249	gi|238030677|emb|FN392320.1|	+	469206	470018	813	74.6727	70.9711	62.7677	70.9128	39.5364	95.4626	108.385	1	0.99	1	0.99	0.9951	0.9951			Hypothetical protein, peroxisomal 2,4-dienoyl-CoA reductase
PAS_chr2-1_0250	gi|238030677|emb|FN392320.1|	-	470086	471573	1488	93.6576	105.578	97.9225	50.4443	35.0545	143.826	129.119	1	1	1	1	0.9973	0.998			Hypothetical protein
PAS_chr2-1_0251	gi|238030677|emb|FN392320.1|	-	472242	472952	711	27.0042	30.4862	30.8079	31.3183	21.9767	21.6618	25.7744	1	0.99	1	1	0.9916	0.993	YMR069W	NAT4	N alpha-acetyl-transferase, involved in acetylation of the N-terminal residues of histones H4 and H2
PAS_chr2-1_0252	gi|238030677|emb|FN392320.1|	-	473174	474193	1020	79.2992	79.0977	60.6097	80.1783	65.3135	101.597	88.9993	1	1	1	1	0.9961	0.999	YPR015C	YPR015C	Putative protein of unknown function
PAS_chr2-1_0253	gi|238030677|emb|FN392320.1|	+	475115	475798	684	313.66	228.446	311.56	308.943	347.346	290.78	394.883	1	1	1	0.99	0.9971	0.9971			Hypothetical protein
PAS_chr2-1_0254	gi|238030677|emb|FN392320.1|	-	475856	477196	1341	190.515	196.998	171.9	207.578	198.273	180.014	188.327	1	1	1	1	0.9948	0.997			Hypothetical protein
PAS_chr2-1_0255	gi|238030677|emb|FN392320.1|	-	477349	479547	2199	84.8838	60.1892	60.7882	83.2091	77.7362	114.184	113.197	1	1	1	1	0.9968	0.9973	YOR322C	LDB19	Protein of unknown function involved in maintenance of proper telomere length
PAS_chr2-1_0256	gi|238030677|emb|FN392320.1|	+	480498	482750	2253	114.095	120.149	126.871	70.9449	82.1382	125.762	158.705	1	1	1	1	0.9991	0.9964	YAL023C	PMT2	Protein O-mannosyltransferase, transfers mannose residues from dolichyl phosphate-D-mannose to prote
PAS_chr2-1_0257	gi|238030677|emb|FN392320.1|	+	482906	484210	1305	41.0009	45.2431	41.7166	52.849	46.6494	27.8255	31.7215	1	0.99	1	1	0.9939	0.9778	YAL022C	FUN26	Nucleoside transporter with broad nucleoside selectivity
PAS_chr2-1_0258	gi|238030677|emb|FN392320.1|	+	484340	484939	600	177.037	216.885	150.978	213.935	156.788	177.607	146.026	1	1	1	1	0.9983	0.9983	YPR067W	ISA2	Protein required for maturation of mitochondrial and cytosolic Fe/S proteins, localizes to the mitoc
PAS_chr2-1_0259	gi|238030677|emb|FN392320.1|	-	484926	485777	852	27.7469	32.9156	23.1668	27.0382	31.3628	31.5757	20.4222	1	1	1	0.99	0.9777	0.9965			Hypothetical protein
PAS_chr2-1_0260	gi|238030677|emb|FN392320.1|	+	485907	489342	3436	43.1679	24.0515	25.2701	27.6511	32.1454	81.07	68.8197	1	1	1	1	0.9979	0.9982			Hypothetical protein
PAS_chr2-1_0261	gi|238030677|emb|FN392320.1|	+	489797	491524	1728	56.1462	61.2093	54.3265	54.286	50.7863	56.4564	59.8127	0.99	0.99	1	1	0.9919	0.9919	YBL061C	SKT5	Activator of Chs3p (chitin synthase III), recruits Chs3p to the bud neck via interaction with Bni4p
PAS_chr2-1_0262	gi|238030677|emb|FN392320.1|	-	491647	493602	1956	139.341	147.18	171.814	148.583	211.022	71.154	86.2927	1	1	1	1	0.9959	0.9969	YCR061W	YCR061W	Protein of unknown function
PAS_chr2-1_0263	gi|238030677|emb|FN392320.1|	+	494748	500015	5268	61.7813	51.5526	54.6787	59.6147	108.834	52.2204	43.7872	1	1	1	1	0.9992	0.9994			Catalytic subunit of 1,3-beta-D-glucan synthase
PAS_chr2-1_0264	gi|238030677|emb|FN392320.1|	-	500020	500907	888	14.4248	12.8312	15.993	16.4817	20.5074	13.1326	7.60308	1	1	1	1	0.991	0.9887			Mitochondrial outer membrane protein with similarity to Tom70p
PAS_chr2-1_0265	gi|238030677|emb|FN392320.1|	+	501107	502003	897	15.231	15.012	14.7591	19.2501	12.9564	14.5699	14.8385	0.99	1	1	1	0.9911	0.9632	YCR059C	YIH1	Protein that inhibits activation of Gcn2p, an eIF2 alpha subunit protein kinase
PAS_chr2-1_0266	gi|238030677|emb|FN392320.1|	-	502051	502590	540	11.6618	15.8368	10.5387	11.8866	7.72689	11.7177	12.2639	0.97	0.91	0.97	0.97	0.8565	0.8079			Hypothetical protein
PAS_chr2-1_0267	gi|238030677|emb|FN392320.1|	+	502751	505384	2634	22.0362	14.798	22.0999	20.6119	13.5668	28.9613	32.1795	0.96	1	1	1	0.9992	0.9996	YCR057C	PWP2	Conserved 90S pre-ribosomal component essential for proper endonucleolytic cleavage of the 35 S rRNA
PAS_chr2-1_0268	gi|238030677|emb|FN392320.1|	+	505500	507026	1527	21.1369	22.8375	20.6501	22.7618	22.1435	21.7787	16.6499	0.98	1	1	0.99	0.9974	0.9882	YCR054C	CTR86	Essential protein of unknown function
PAS_chr2-1_0269	gi|238030677|emb|FN392320.1|	+	507151	508659	1509	196.913	325.497	278.354	139.729	133.597	151.232	153.068	1	1	1	1	0.9993	0.9993	YCR053W	THR4	Threonine synthase, conserved protein that catalyzes formation of threonine from 0-phosphohomoserine
PAS_chr2-1_0270	gi|238030677|emb|FN392320.1|	-	508992	509882	891	21.7163	30.9151	34.1296	22.106	20.9006	10.4256	11.8209	1	0.99	0.99	0.99	0.9944	0.9865	YGR213C	RTA1	Plasma membrane protein with roles in the uptake of protoprophyrin IX and the efflux of heme
PAS_chr2-1_0271	gi|238030677|emb|FN392320.1|	+	513445	514629	1185	40.3721	44.7095	41.3368	45.2692	34.5578	37.1928	39.1662	0.99	0.99	1	0.99	0.9949	0.9932	YEL056W	HAT2	Subunit of the Hat1p-Hat2p histone acetyltransferase complex
PAS_chr2-1_0272	gi|238030677|emb|FN392320.1|	+	514834	515574	741	42.2415	36.552	39.0894	19.8879	17.5673	72.7198	67.6325	0.97	0.99	0.97	0.97	0.9933	0.9933	YNR022C	MRPL50	Hypothetical protein
PAS_chr2-1_0273	gi|238030677|emb|FN392320.1|	+	515647	516558	912	56.7252	107.52	80.588	30.2092	28.1706	47.7529	46.1101	0.99	1	1	1	0.9923	0.9967			Protein involved in bud-site selection
PAS_chr2-1_0274	gi|238030677|emb|FN392320.1|	-	516567	517568	1002	29.1447	36.9091	27.426	22.0613	14.0873	42.5808	31.8036	1	0.99	0.97	0.97	0.98	0.9721	YCR066W	RAD18	Protein involved in postreplication repair
PAS_chr2-1_0275	gi|238030677|emb|FN392320.1|	+	517738	518319	582	52.1231	48.1199	48.4587	80.5895	70.4018	32.8199	32.349	0.98	0.99	0.99	1	0.9622	0.9828	YBR193C	MED8	Subunit of the RNA polymerase II mediator complex
PAS_chr2-1_0276	gi|238030677|emb|FN392320.1|	-	518367	520607	2241	58.4619	56.0995	57.0532	60.3226	43.0806	72.5664	61.6492	1	1	1	1	0.9973	0.9973	YOR195W	SLK19	Hypothetical protein
PAS_chr2-1_0277	gi|238030677|emb|FN392320.1|	+	520940	521727	788	137.537	137.378	98.6027	177.679	113.502	173.088	124.972	1	1	1	1	0.9862	0.9986	YOR194C	TOA1	TFIIA large subunit
PAS_chr2-1_0278	gi|238030677|emb|FN392320.1|	-	521798	523720	1923	35.5207	34.773	33.1918	36.149	32.5141	39.4811	37.0153	0.99	1	0.99	0.99	0.9834	0.9896			Hypothetical protein
PAS_chr2-1_0279	gi|238030677|emb|FN392320.1|	+	524046	525805	1760	89.2024	117.752	116.678	80.6061	93.7308	60.3801	66.0677	1	1	1	1	0.9982	0.9982	YMR313C	TGL3	Triacylglycerol lipase of the lipid particle, responsible for all the TAG lipase activity of the lip
PAS_chr2-1_0280	gi|238030677|emb|FN392320.1|	+	526185	530594	4410	141.584	92.5087	130.825	168.651	216.658	122.499	118.365	1	1	1	1	0.9986	0.9995	YDR011W	SNQ2	Plasma membrane ATP-binding cassette (ABC) transporter, multidrug transporter involved in multidrug
PAS_chr2-1_0281	gi|238030677|emb|FN392320.1|	-	530639	531454	816	16.0722	12.6	14.061	12.0565	7.12123	26.9072	23.6871	0.97	0.97	0.96	0.96	0.9608	0.9926	YMR312W	ELP6	Subunit of Elongator complex, which is required for modification of wobble nucleosides in tRNA
PAS_chr2-1_0282	gi|238030677|emb|FN392320.1|	+	531600	532940	1341	108.909	101.932	100.968	100.566	91.6471	141.42	116.92	0.99	1	1	1	0.9955	0.9993	YGR285C	ZUO1	Cytosolic ribosome-associated chaperone
PAS_chr2-1_0283	gi|238030677|emb|FN392320.1|	-	533607	534428	822	50.9855	63.9401	32.4068	33.5167	27.7204	94.026	54.3033	1	1	1	1	0.9976	0.9927	YGL232W	TAN1	Putative tRNA acetyltransferase
PAS_chr2-1_0284	gi|238030677|emb|FN392320.1|	-	534510	535766	1257	57.6582	59.7588	48.4799	47.894	33.0152	88.2958	68.5052	0.99	0.99	0.99	1	0.9857	0.9833	YPL101W	ELP4	Subunit of Elongator complex, which is required for modification of wobble nucleosides in tRNA
PAS_chr2-1_0285	gi|238030677|emb|FN392320.1|	+	535903	538352	2450	60.336	67.4596	57.6041	67.3675	67.2274	52.5824	49.7747	1	1	1	1	0.9988	0.9996	YBR179C	FZO1	Mitochondrial integral membrane protein involved in mitochondrial fusion and maintenanceof the mitoc
PAS_chr2-1_0287	gi|238030677|emb|FN392320.1|	+	538527	539465	939	125.194	149.738	139.281	139.179	154.223	77.8993	90.8422	1	0.97	0.99	1	0.9819	0.9904	YGR284C	ERV29	Protein localized to COPII-coated vesicles
PAS_chr2-1_0288	gi|238030677|emb|FN392320.1|	+	539591	540199	609	134.39	171.41	126.678	158.454	110.669	118.064	121.062	1	1	1	1	0.9967	0.9984	YMR311C	GLC8	Hypothetical protein
PAS_chr2-1_0289	gi|238030677|emb|FN392320.1|	-	540321	540902	582	59.6865	55.7663	53.6286	76.9026	67.1392	54.1701	50.5122	0.99	0.99	0.99	0.99	0.9966	0.9897			Hypothetical protein
PAS_chr2-1_0290	gi|238030677|emb|FN392320.1|	-	541229	541633	405	18.9104	19.0399	20.7029	30.4395	21.8609	9.03551	12.3838	0.97	0.97	0.98	1	0.9062	0.9901			Late endosomal protein involved in late endosome to vacuole trafficking
PAS_chr2-1_0291	gi|238030677|emb|FN392320.1|	+	541915	542746	832	93.8594	135.7	112.177	101.07	102.209	61.7178	50.2838	1	1	1	0.99	0.9748	0.9496	YMR314W	PRE5	Alpha 6 subunit of the 20S proteasome
PAS_chr2-1_0292	gi|238030677|emb|FN392320.1|	-	542787	543392	606	92.8714	99.7086	104.069	103.687	103.667	67.1544	78.943	1	1	1	1	0.9934	0.9967	YIR032C	DAL3	Ureidoglycolate hydrolase
PAS_chr2-1_0293	gi|238030677|emb|FN392320.1|	+	543803	544252	450	125.212	95.9954	122.761	150.023	120.489	128.86	133.145	0.99	0.98	1	0.99	0.9822	0.9867			Hypothetical protein
PAS_chr2-1_0294	gi|238030677|emb|FN392320.1|	+	544698	546158	1461	12.8281	17.5146	17.519	14.3267	15.0325	6.66088	5.9151	0.99	1	1	1	0.9589	0.9966			Hypothetical protein
PAS_chr2-1_0295	gi|238030677|emb|FN392320.1|	-	546769	547137	369	90.1823	107.191	89.0425	89.2558	45.8173	119.767	90.0205	0.97	0.99	1	0.97	0.9892	0.9973	YBR167C	POP7	Subunit of both RNase MRP
PAS_chr2-1_0296	gi|238030677|emb|FN392320.1|	+	547302	547787	486	27.6696	20.3661	24.9293	21.0761	20.524	42.447	36.675	0.99	0.99	0.99	0.99	0.9918	0.9877	YGL231C	EMC4	Putative protein of unknown function
PAS_chr2-1_0297	gi|238030677|emb|FN392320.1|	-	547796	550216	2421	46.4579	44.1163	44.3602	46.5899	40.4068	55.6105	47.6635	1	1	1	1	0.9963	0.9955	YGL233W	SEC15	Essential 113kDa subunit of the exocyst complex
PAS_chr2-1_0298	gi|238030677|emb|FN392320.1|	+	550402	550995	594	20.3888	22.2176	19.9915	27.2633	23.1473	15.1645	14.5488	0.98	0.98	1	0.97	0.9815	0.9646	YFR043C	IRC6	Hypothetical protein
PAS_chr2-1_0299	gi|238030677|emb|FN392320.1|	-	551747	553456	1710	88.155	114.419	88.9635	113.408	83.189	66.9511	61.9991	1	1	1	1	0.9977	0.9959	YGL227W	VID30	Protein involved in proteasome-dependent catabolite degradation of fructose-1,6-bisphosphatase
PAS_chr2-1_0301	gi|238030677|emb|FN392320.1|	+	554946	561179	6234	31.2821	24.2222	27.8008	33.9722	42.647	31.8079	27.2426	1	1	1	1	0.9982	0.999	YGR217W	CCH1	Voltage-gated high-affinity calcium channel
PAS_chr2-1_0302	gi|238030677|emb|FN392320.1|	-	561226	563451	2226	34.5692	31.0221	31.1969	33.702	28.8386	42.706	39.9494	0.99	1	1	1	0.9973	0.9951	YNL021W	HDA1	Putative catalytic subunit of a class II histone deacetylase complex
PAS_chr2-1_0303	gi|238030677|emb|FN392320.1|	+	566442	567752	1311	34.6177	44.6556	32.1005	32.3796	28.1128	37.8511	32.6063	1	0.99	0.98	0.99	0.9901	0.9939	YPL175W	SPT14	UDP-GlcNAc-binding and catalytic subunit of the enzyme that mediates the first step in GPI synthesis
PAS_chr2-1_0304	gi|238030677|emb|FN392320.1|	-	570082	572415	2334	57.0188	60.1431	46.3059	53.2615	49.6467	69.7611	62.9945	1	1	1	1	0.9966	0.9974	YNL238W	KEX2	Kex2 proprotein convertase
PAS_chr2-1_0305	gi|238030677|emb|FN392320.1|	+	572844	574355	1512	53.1707	56.0237	46.5656	45.2657	41.7911	66.9153	62.4632	0.98	0.99	0.99	0.99	0.994	0.9987	YNL240C	NAR1	Nuclear architecture related protein
PAS_chr2-1_0306	gi|238030677|emb|FN392320.1|	+	574659	574865	207	1.40507	1.85334	1.55046	2.24923	2.2104	0.194266	0.372756	0.67	0.92	0.93	0.67	0.4348	0.7391			Hypothetical protein
PAS_chr2-1_0307	gi|238030677|emb|FN392320.1|	+	575422	577782	2361	22.1192	18.9302	17.5187	27.3337	26.2885	20.8133	21.8311	0.99	0.99	1	1	0.9788	0.9848			Hypothetical protein
PAS_chr2-1_0308	gi|238030677|emb|FN392320.1|	+	578841	580355	1515	401.933	490.807	382.459	507.826	498.189	269.334	262.982	1	1	1	1	0.9993	0.9993	YNL241C	ZWF1	Glucose-6-phosphate dehydrogenase (G6PD), catalyzes the first step of the pentose phosphate pathway
PAS_chr2-1_0309	gi|238030677|emb|FN392320.1|	+	580596	582104	1509	144.111	295.04	259.531	62.2718	70.331	83.2774	94.2134	1	1	1	1	0.9947	0.998	YOL119C	MCH4	Protein with similarity to mammalian monocarboxylate permeases
PAS_chr2-1_0310	gi|238030677|emb|FN392320.1|	+	582195	582368	174	64.3922	57.3256	61.3299	69.6872	36.2887	45.7596	115.962	0.98	0.99	0.99	0.99	0.9885	0.9943			Hypothetical protein
PAS_chr2-1_0311	gi|238030677|emb|FN392320.1|	-	582573	585695	3123	111.202	61.6675	52.7456	64.9877	70.7061	204.387	212.716	1	1	1	1	0.9981	0.9978	YDL215C	GDH2	NAD(+)-dependent glutamate dehydrogenase, degrades glutamate to ammonia and alpha-ketoglutarate
PAS_chr2-1_0312	gi|238030677|emb|FN392320.1|	-	585982	586200	219	1.4225	0.525535	0.732749	0.647037	0.940178	1.28535	4.40413	0.57	0.73	0.95	0.94	0.8676	0.9041			Hypothetical protein
PAS_chr2-1_0313	gi|238030677|emb|FN392320.1|	-	587014	588096	1083	277.602	247.648	335.132	224.374	241.831	282.159	334.469	1	1	1	1	0.9991	0.9982			Bifunctional enzyme with alcohol dehydrogenase and glutathione-dependent formaldehyde dehydrogenase
PAS_chr2-1_0314	gi|238030677|emb|FN392320.1|	-	588280	588885	606	107.688	103.38	81.8911	82.7091	62.4039	165.431	150.31	0.99	1	1	1	0.9967	0.9967			Protein that binds tRNA and methionyl-and glutamyl-tRNA synthetases (Mes1p and Gus1p)
PAS_chr2-1_0315	gi|238030677|emb|FN392320.1|	-	589060	590061	1002	336.369	361.549	273.539	353.465	328.986	342.172	358.503	1	1	1	1	0.999	0.999	YKR076W	ECM4	Omega class glutathione transferase
PAS_chr2-1_0316	gi|238030677|emb|FN392320.1|	+	590434	591303	870	41.3012	47.8448	36.0601	30.0388	24.0084	54.9115	54.9435	1	0.99	1	0.99	0.9931	0.9931			Hypothetical protein
PAS_chr2-1_0317	gi|238030677|emb|FN392320.1|	+	592019	594529	2511	39.6189	39.6627	39.7665	51.2565	53.2536	28.7144	25.0595	0.99	1	1	1	0.9988	0.998			Hypothetical protein
PAS_chr2-1_0318	gi|238030677|emb|FN392320.1|	+	594670	595809	1140	64.8056	101.665	69.1508	78.4506	88.2194	28.5724	22.7759	1	1	0.99	1	0.9912	0.993			Hypothetical protein
PAS_chr2-1_0319	gi|238030677|emb|FN392320.1|	-	595815	598016	2202	38.4735	38.3641	38.114	38.3073	38.9917	41.1991	35.8645	1	1	1	1	0.9955	0.9986			Hypothetical protein
PAS_chr2-1_0320	gi|238030677|emb|FN392320.1|	-	598214	600403	2190	12.3082	9.89758	12.7498	13.3567	15.1264	10.6867	12.0321	1	1	1	1	0.9968	0.9945	YOR035C	SHE4	Protein containing a UCS (UNC-45/CRO1/SHE4) domain
PAS_chr2-1_0321	gi|238030677|emb|FN392320.1|	-	600554	601339	786	42.1562	37.1926	32.7171	59.3383	47.3562	40.0595	36.2733	0.99	0.99	1	1	0.9987	0.9936	YHR090C	YNG2	Subunit of the NuA4 histone acetyltransferase complex that acetylates histone H4 and H2A
PAS_chr2-1_0322	gi|238030677|emb|FN392320.1|	-	602354	604051	1698	297.382	287.617	289.308	293.226	489.997	216.861	207.283	1	1	1	1	0.9988	0.9994	YAL058W	CNE1	Calnexin
PAS_chr2-1_0323	gi|238030677|emb|FN392320.1|	+	604352	604924	573	123.469	109.937	83.7368	141.984	153.556	132.359	119.242	0.97	0.97	0.99	1	0.9424	0.9162	YOL071W	EMI5	Essential Hsp90p co-chaperone
PAS_chr2-1_0324	gi|238030677|emb|FN392320.1|	-	606751	609225	2475	177.396	105.342	125.541	192.697	449.151	85.3978	106.248	1	1	1	1	0.9972	0.9992	YDR258C	HSP78	Oligomeric mitochondrial matrix chaperone
PAS_chr2-1_0325	gi|238030677|emb|FN392320.1|	-	609467	610468	1002	47.4507	55.6317	46.7643	57.5371	72.9254	25.1632	26.6827	0.98	1	1	1	0.9561	0.992			Hypothetical protein
PAS_chr2-1_0326	gi|238030677|emb|FN392320.1|	+	610645	611541	897	89.2414	105.64	91.6856	101.373	96.3055	70.2943	70.1498	1	0.99	0.99	1	0.9889	0.9933			Hypothetical protein
PAS_chr2-1_0327	gi|238030677|emb|FN392320.1|	+	611713	614208	2496	38.9404	40.439	38.8965	39.675	39.7793	39.0852	35.7671	1	0.99	1	1	0.9968	0.9928	YCL045C	EMC1	Protein of unknown function
PAS_chr2-1_0328	gi|238030677|emb|FN392320.1|	+	614395	616143	1749	9.41368	11.121	9.7944	8.83101	8.51535	10.3234	7.89692	0.99	0.99	1	0.98	0.9863	0.9937			Palmitoyl transferase involved in protein palmitoylation
PAS_chr2-1_0329	gi|238030677|emb|FN392320.1|	-	620382	623015	2634	192.368	203.429	166.108	212.529	212.274	180.226	179.646	1	1	1	1	0.9992	0.9989	YKL015W	PUT3	Transcriptional activator of proline utilization genes
PAS_chr2-1_0330	gi|238030677|emb|FN392320.1|	+	623299	624333	1035	117.249	117.39	96.5934	134.406	111.957	118.463	124.687	1	1	1	1	0.9971	0.9981	YOR057W	SGT1	Probable cochaperone, regulates activity of Cyr1p (adenylyl cyclase)
PAS_chr2-1_0331	gi|238030677|emb|FN392320.1|	-	624343	625902	1560	44.9384	46.8976	37.1863	42.2638	34.8738	63.6706	44.7382	1	0.99	1	1	0.9795	0.9968	YOR058C	ASE1	Mitotic spindle midzone localized microtubule-associated protein (MAP) family member
PAS_chr2-1_0332	gi|238030677|emb|FN392320.1|	-	626058	626456	399	45.0243	41.3447	22.0197	23.0842	23.7951	111.266	48.6362	0.98	0.92	0.94	0.98	0.9198	0.9373			Hypothetical protein
PAS_chr2-1_0333	gi|238030677|emb|FN392320.1|	+	626914	627924	1011	113.416	162.525	133.251	95.3284	109.568	88.6197	91.2035	1	1	0.99	1	0.996	0.996	YBR046C	ZTA1	Zeta-crystallin homolog, found in the cytoplasm and nucleus
PAS_chr2-1_0334	gi|238030677|emb|FN392320.1|	+	628025	628909	885	78.5876	59.1717	54.9413	79.005	83.4453	106.598	88.3639	0.98	0.99	1	1	0.9819	0.9932			Hypothetical protein
PAS_chr2-1_0335	gi|238030677|emb|FN392320.1|	-	628940	630862	1923	50.2283	48.7581	47.545	45.1705	46.8379	54.4956	58.5625	1	1	1	1	0.9901	0.9948			Hypothetical protein
PAS_chr2-1_0336	gi|238030677|emb|FN392320.1|	+	631130	632167	1038	197.208	198.51	129.785	140.843	115.138	334.411	264.561	1	1	1	1	0.9981	0.9971			Hypothetical protein
PAS_chr2-1_0337	gi|238030677|emb|FN392320.1|	+	632469	632744	276	68.4863	46.2871	43.4612	56.4751	39.7872	85.9625	138.945	0.9	0.92	0.97	0.97	0.9891	0.9783			Hypothetical protein
PAS_chr2-1_0338	gi|238030677|emb|FN392320.1|	-	632841	633431	591	153.717	144.888	160.744	160.403	159.911	144.318	152.036	0.99	1	1	0.99	0.9966	0.9966			Hypothetical protein
PAS_chr2-1_0339	gi|238030677|emb|FN392320.1|	-	633615	634349	735	73.434	75.371	66.263	100.444	84.1026	51.593	62.8306	0.99	1	0.99	0.99	0.9959	0.9782	YOR223W	YOR223W	Putative protein of unknown function
PAS_chr2-1_0340	gi|238030677|emb|FN392320.1|	+	635048	635344	297	38.4813	29.1928	52.6802	53.1635	41.5957	18.1432	36.1121	0.99	1	0.99	0.99	0.9865	0.9966			Hypothetical protein
PAS_chr2-1_0341	gi|238030677|emb|FN392320.1|	+	635802	636761	960	126.81	228.826	135.566	95.564	110.599	107.318	82.9876	0.99	1	0.99	1	0.9979	0.9938			Hypothetical protein
PAS_chr2-1_0342	gi|238030677|emb|FN392320.1|	-	636802	637986	1185	139.473	159.769	144.526	161.398	158.889	115.786	96.4668	1	0.99	0.99	1	0.9916	0.9932	YML048W	GSF2	ER localized integral membrane protein that may promote secretion of certain hexose transporters
PAS_chr2-1_0343	gi|238030677|emb|FN392320.1|	+	638596	640089	1494	18.0961	21.4931	23.7916	18.468	13.8736	14.9655	15.9847	0.96	0.99	0.98	0.97	0.9806	0.9746			Hypothetical protein
PAS_chr2-1_0344	gi|238030677|emb|FN392320.1|	-	640139	640530	392	92.3838	97.3767	58.6435	78.8054	61.147	161.467	96.8635	0.94	0.98	0.99	0.99	0.9174	0.9664	YJR034W	PET191	Protein required for assembly of cytochrome c oxidase
PAS_chr2-1_0345	gi|238030677|emb|FN392320.1|	+	640879	645082	4204	32.393	28.4044	33.7663	38.0542	41.9009	24.5535	27.6785	0.99	1	1	1	0.9872	0.9872	YJR033C	RAV1	Subunit of the RAVE complex (Rav1p, Rav2p, Skp1p), which promotes assembly of the V-ATPase holoenzym
PAS_chr2-1_0346	gi|238030677|emb|FN392320.1|	+	645915	648149	2235	176.169	246.405	246.237	184.85	186.143	99.3	94.077	1	1	1	1	0.9973	0.9964	YGR264C	MES1	Methionyl-tRNA synthetase, forms a complex with glutamyl-tRNA synthetase (Gus1p) and Arc1p
PAS_chr2-1_0347	gi|238030677|emb|FN392320.1|	-	648239	649051	813	43.6235	54.1249	49.0989	32.1199	25.4665	55.9915	44.9391	0.97	0.98	1	1	0.9729	0.9729	YGR262C	BUD32	Protein kinase
PAS_chr2-1_0348	gi|238030677|emb|FN392320.1|	+	649270	649977	708	20.1685	32.4035	34.1683	16.9836	14.864	11.53	11.0618	0.99	0.99	1	0.99	0.9873	0.9958			Hypothetical protein
PAS_chr2-1_0349	gi|238030677|emb|FN392320.1|	-	650011	650985	975	25.8053	28.9599	31.4361	17.4609	14.0551	30.3144	32.6052	1	1	1	1	0.9918	0.9908	YGR062C	COX18	Mitochondrial integral inner membrane protein required for membrane insertion of C-terminus of Cox2p
PAS_chr2-1_0350	gi|238030677|emb|FN392320.1|	-	651310	651654	345	27.8915	20.9056	25.6988	42.8331	20.0262	23.7781	34.1071	0.97	0.93	1	0.96	0.9797	0.9652	YGR063C	SPT4	Protein that forms a complex with Spt5p and mediates both activation and inhibition of transcription
PAS_chr2-1_0351	gi|238030677|emb|FN392320.1|	-	651824	653512	1689	82.8709	53.6506	66.6021	60.7531	62.0636	116.83	137.326	1	1	1	1	0.9994	0.9988	YGR055W	MUP1	High affinity methionine permease
PAS_chr2-1_0352	gi|238030677|emb|FN392320.1|	+	653722	653862	141	3.89957	3.26503	4.26788	5.312	6.65237	1.71119	2.18895	0.85	0.91	0.87	0.92	0.6944	0.75			Hypothetical protein
PAS_chr2-1_0353	gi|238030677|emb|FN392320.1|	+	655271	655654	384	1201.64	561.374	590.696	1229.97	1709.03	1379.91	1738.82	1	0.99	0.99	1	0.974	0.9948			Hypothetical protein
PAS_chr2-1_0354	gi|238030677|emb|FN392320.1|	-	655934	658237	2304	178.499	206.806	197.787	205.743	186.109	136.085	138.463	1	0.99	0.99	1	0.997	0.9918	YER125W	RSP5	Ubiquitin-protein ligase involved in ubiquitin-mediated protein degradation
PAS_chr2-1_0355	gi|238030677|emb|FN392320.1|	+	659263	660846	1584	160.922	122.067	108.602	219.67	211.994	154.404	148.792	1	0.99	1	1	0.9949	0.9956	YER124C	DSE1	Hypothetical protein
PAS_chr2-1_0356	gi|238030677|emb|FN392320.1|	-	660898	661896	999	43.488	52.5346	44.8969	47.5174	33.6638	45.1641	37.1513	0.98	0.97	0.98	0.99	0.971	0.967	YPR023C	EAF3	Esa1p-associated factor, nonessential component of the NuA4 acetyltransferase complex
PAS_chr2-1_0357	gi|238030677|emb|FN392320.1|	-	662140	663417	1278	67.795	75.1671	58.1052	84.3776	65.6435	66.3609	57.1156	1	1	1	0.99	0.9992	0.9992			Palmitoylated, plasma membrane-bound casein kinase I isoform
PAS_chr2-1_0358	gi|238030677|emb|FN392320.1|	-	663798	664970	1173	63.6962	74.2752	68.6419	48.6661	44.2535	73.1924	73.1478	1	1	0.99	1	0.9966	0.9949	YGL184C	STR3	Cystathionine beta-lyase, converts cystathionine into homocysteine
PAS_chr2-1_0359	gi|238030677|emb|FN392320.1|	+	665380	666105	726	235.398	208.307	201.198	261.431	195.594	283.873	261.984	1	1	1	1	0.9972	0.9972			Hypothetical protein
PAS_chr2-1_0360	gi|238030677|emb|FN392320.1|	-	666916	668013	1098	44.3427	59.328	35.6239	41.795	34.9832	48.9295	45.3968	1	1	1	0.99	0.9954	0.9973	YGL185C	YGL185C	Putative protein with sequence similarity to hydroxyacid dehydrogenases
PAS_chr2-1_0361	gi|238030677|emb|FN392320.1|	-	668216	668889	674	302.067	270.838	385.166	222.882	233.296	269.328	430.892	0.95	0.95	0.95	0.95	0.9547	0.9547	YGL187C	COX4	Subunit IV of cytochrome c oxidase
PAS_chr2-1_0362	gi|238030677|emb|FN392320.1|	+	669261	669620	360	370.951	372.451	429.263	408.797	492.696	225.751	296.746	1	1	1	1	0.9972	0.9972	YER131W	RPS26B	Non-essential regulatory subunit B of protein phosphatase 2A, which has multiple roles in mitosis an
PAS_chr2-1_0363	gi|238030677|emb|FN392320.1|	-	671502	671867	366	773.354	569.067	567.133	377.87	315.912	1326.7	1483.44	0.99	1	1	1	0.9973	0.9945	YGL191W	COX13	Subunit VIa of cytochrome c oxidase, which is the terminal member of the mitochondrial inner membran
PAS_chr2-1_0364	gi|238030677|emb|FN392320.1|	-	672021	673438	1418	49.4162	39.701	38.6288	54.9322	63.6241	50.4795	49.1313	1	0.99	1	1	0.9735	0.9939	YGL192W	IME4	Probable mRNA N6-adenosine methyltransferase
PAS_chr2-1_0365	gi|238030677|emb|FN392320.1|	+	673798	674453	656	279.83	371.174	268.126	459.113	288.596	136.94	155.032	1	1	1	0.99	0.9966	0.995	YGL010W	YGL010W	Putative protein of unknown function
PAS_chr2-1_0366	gi|238030677|emb|FN392320.1|	+	674845	678396	3552	95.1173	74.2872	79.2873	83.0124	97.8612	118.658	117.598	1	1	1	1	0.9983	0.9983	YBL007C	SLA1	Cytoskeletal protein binding protein required for assembly of the cortical actin cytoskeleton
PAS_chr2-1_0367	gi|238030677|emb|FN392320.1|	+	678663	680777	2115	38.5526	37.9287	36.8175	35.1166	21.6121	53.6173	46.2233	1	1	1	1	0.9976	0.9981	YBL097W	BRN1	Essential protein required for chromosome condensation
PAS_chr2-1_0368	gi|238030677|emb|FN392320.1|	-	680824	683175	2352	286.172	438.414	402.801	272.842	283.665	157.774	161.538	1	1	0.99	1	0.9962	0.9962	YGL009C	LEU1	Isopropylmalate isomerase, catalyzes the second step in the leucine biosynthesis pathway
PAS_chr2-1_0369	gi|238030677|emb|FN392320.1|	-	683375	685749	2375	41.7416	57.8695	54.8609	38.5344	36.7051	30.3379	32.1418	1	1	1	1	0.9987	0.9892	YGR003W	CUL3	Ubiquitin-protein ligase, member of the cullin family with similarity to Cdc53p and human CUL3
PAS_chr2-1_0370	gi|238030677|emb|FN392320.1|	+	685937	687634	1698	42.0291	45.5488	41.4175	46.5661	44.2732	39.242	35.1266	1	1	1	1	0.9971	0.9888	YGR002C	SWC4	Component of the Swr1p complex that incorporates Htz1p into chromatin
PAS_chr2-1_0371	gi|238030677|emb|FN392320.1|	-	687712	692589	4878	9.83831	9.359	8.70129	8.47817	8.80307	12.2914	11.3969	0.99	1	1	1	0.9975	0.9982	YLR320W	MMS22	Hypothetical protein
PAS_chr2-1_0372	gi|238030677|emb|FN392320.1|	+	692741	694888	2148	33.2302	33.8275	28.5757	39.9206	37.7673	30.9835	28.3065	0.99	0.98	0.97	0.99	0.987	0.9944	YLR319C	BUD6	Actin-and formin-interacting protein, involved in actin cable nucleation and polarized cell growth
PAS_chr2-1_0373	gi|238030677|emb|FN392320.1|	-	694896	697181	2286	32.0583	29.6541	24.3937	32.6758	26.1302	47.1262	32.3696	0.99	0.98	0.99	0.98	0.9895	0.9869	YLR318W	EST2	Reverse transcriptase subunit of the telomerase holoenzyme
PAS_chr2-1_0374	gi|238030677|emb|FN392320.1|	+	697325	698242	918	22.5995	19.5581	25.7402	25.1163	22.9524	20.5445	21.6856	0.99	0.99	1	0.99	0.988	0.9096	YLR316C	TAD3	Subunit of tRNA-specific adenosine-34 deaminase
PAS_chr2-1_0375	gi|238030677|emb|FN392320.1|	-	698875	699966	1092	64.9364	61.7268	55.695	88.2388	59.9386	62.9341	61.0853	0.99	0.97	1	0.99	0.9835	0.9826	YLR321C	SFH1	Component of the RSC chromatin remodeling complex
PAS_chr2-1_0376	gi|238030677|emb|FN392320.1|	+	700204	701057	854	446.999	313.849	512.199	432.551	391.222	390.622	641.548	0.99	0.99	0.99	0.99	0.9969	0.9984	YAL003W	EFB1	Putative GTPase, member of the Obg family
PAS_chr2-1_0377	gi|238030677|emb|FN392320.1|	-	703305	705768	2464	13.1843	15.0315	12.8532	15.66	12.92	12.2789	10.3622	0.95	0.96	0.96	0.95	0.9428	0.9428	YHR172W	SPC97	Component of the microtubule-nucleating Tub4p (gamma-tubulin) complex
PAS_chr2-1_0378	gi|238030677|emb|FN392320.1|	+	706001	707305	1305	12.2257	11.3181	10.9441	8.70218	6.11824	19.5981	16.6737	0.98	0.99	0.99	0.99	0.9816	0.9893	YHR169W	DBP8	Putative ATP-dependent RNA helicase of the DEAD-box family
PAS_chr2-1_0379	gi|238030677|emb|FN392320.1|	-	707331	709007	1677	44.4262	46.0277	39.9267	51.3017	40.9397	48.1021	40.2596	1	1	1	1	0.9958	0.9994	YDR292C	SRP101	Signal recognition particle (SRP) receptor-alpha subunit
PAS_chr2-1_0380	gi|238030677|emb|FN392320.1|	-	709187	710707	1521	43.0453	52.6402	49.0332	38.4897	33.8728	39.9486	44.2873	0.99	1	1	1	0.9915	0.9961	YHR170W	NMD3	Protein involved in nuclear export of the large ribosomal subunit
PAS_chr2-1_0381	gi|238030677|emb|FN392320.1|	+	710882	711304	423	24.4169	22.7645	28.5473	30.2449	26.6636	19.5836	18.6973	0.93	0.99	0.98	1	0.9858	0.922			Hypothetical protein
PAS_chr2-1_0382	gi|238030677|emb|FN392320.1|	-	711267	711914	648	22.1137	21.9646	25.0738	20.9615	16.8758	24.8849	22.9219	0.98	0.99	0.99	0.99	0.9707	0.9923			Hypothetical protein
[truncated: 3,173 more rows]
