# Supplementary material for: Comprehensive structural annotation of Pichia pastoris transcriptome and the response to various carbon sources using deep paired-end RNA sequencing
Source: BMC Genomics. 2012 Dec 31;13:738. doi: 10.1186/1471-2164-13-738 (PMC3547764; doi:10.1186/1471-2164-13-738)
Supplement: Additional file 2 — Table S1. Summary of sequencing and reads mapping. Table S2. Gene expression level. Table S3. Overlapping transcripts in intergenic regions. Table S4. UTR annotation in P. pastoris by RNA-Seq data. Table S5. uATGs in P. pastoris. Table S6. uORFs in P. pastoris. Table S7. Novel transcripts in P. pastoris. Table S8. New exons in P. pastoris. Table S9. AS events in P. pastoris. Table S10. Differentially expressed genes between P. pastoris SDEM and SDEG. Table S11. Primer list and the IRES sequences. [file 1471-2164-13-738-S2.zip › Additional File 2/Table S3 Overlapping transcripts in intergenic regions.xls]

## Sheet: overlapping
Chromosome	Overlapping transcript	Overlapping transcript (RPKM_log2)	Upstream flanking region (RPKM_log2)	Downstream flanking region (PRKM_log2)
gi|238032011|emb|FN392321.1|	625250-625495	6.23386	6.2107	6.13155
gi|238033210|emb|FN392322.1|	357805-358799	5.04816	4.95022	5.03361
gi|238030677|emb|FN392320.1|	1754708-1755014	7.43756	7.33703	7.37195
gi|238030677|emb|FN392320.1|	1135008-1135425	4.0945	4.00799	4.07998
gi|238032011|emb|FN392321.1|	1930876-1931350	6.3135	6.26734	6.19519
gi|238029138|emb|FN392319.1|	1871387-1871566	4.10064	3.97996	4.06539
gi|238030677|emb|FN392320.1|	724109-724260	5.93707	5.81041	5.81779
gi|238032011|emb|FN392321.1|	1276359-1276394	7.35112	7.10865	7.28732
gi|238033210|emb|FN392322.1|	1234991-1235312	5.57765	5.51287	5.37824
gi|238030677|emb|FN392320.1|	1807819-1808078	5.6816	5.59013	5.49734
gi|238029138|emb|FN392319.1|	396633-396822	5.62051	5.45141	5.49675
gi|238030677|emb|FN392320.1|	345595-345725	6.40886	6.30111	6.1708
gi|238029138|emb|FN392319.1|	1595000-1595113	6.97596	6.95947	6.60657
gi|238029138|emb|FN392319.1|	900507-900833	6.21647	6.07032	6.01472
gi|238030677|emb|FN392320.1|	2278473-2278504	5.21268	5.07916	5.04577
gi|238032011|emb|FN392321.1|	2110624-2111521	6.88927	6.84099	6.53112
gi|238033210|emb|FN392322.1|	1596310-1596415	7.45115	7.35419	7.09501
gi|238030677|emb|FN392320.1|	1583973-1584726	5.58513	5.39193	5.42259
gi|238030677|emb|FN392320.1|	911968-912166	5.12543	4.84836	5.06305
gi|238032011|emb|FN392321.1|	532550-532694	6.04013	5.73035	5.9428
gi|238032011|emb|FN392321.1|	2231608-2231672	5.82774	5.52818	5.7151
gi|238030677|emb|FN392320.1|	2241044-2241268	4.92941	4.8494	4.65153
gi|238029138|emb|FN392319.1|	1395750-1395869	6.60476	6.19534	6.53133
gi|238029138|emb|FN392319.1|	2697608-2697826	4.20243	4.13018	3.9658
gi|238032011|emb|FN392321.1|	1740177-1740260	6.70172	6.28827	6.61812
gi|238033210|emb|FN392322.1|	334810-340773	6.30516	6.17065	5.95829
gi|238029138|emb|FN392319.1|	1398558-1398778	6.78869	6.32602	6.72568
gi|238030677|emb|FN392320.1|	1935020-1935266	7.54017	7.45607	7.03628
gi|238033210|emb|FN392322.1|	979753-979793	5.23169	4.93694	5.1108
gi|238030677|emb|FN392320.1|	1768598-1768618	6.3855	6.08121	6.18023
gi|238032011|emb|FN392321.1|	775775-776045	4.22443	4.11021	3.98911
gi|238033210|emb|FN392322.1|	1140720-1140992	6.41932	6.06459	6.22563
gi|238032011|emb|FN392321.1|	653279-653645	6.34363	6.08004	6.0603
gi|238029138|emb|FN392319.1|	1016827-1016988	5.34524	5.23598	4.98022
gi|238032011|emb|FN392321.1|	634376-634557	5.61346	5.34362	5.38259
gi|238030677|emb|FN392320.1|	2026627-2026681	5.48107	5.18985	5.27844
gi|238033210|emb|FN392322.1|	802758-803099	6.24618	5.6806	6.23344
gi|238030677|emb|FN392320.1|	1375258-1375294	5.46802	5.14179	5.28788
gi|238032011|emb|FN392321.1|	531374-531691	5.83674	5.39965	5.73035
gi|238030677|emb|FN392320.1|	2056725-2056913	4.93476	4.8193	4.59033
gi|238032011|emb|FN392321.1|	1119227-1119484	5.24917	5.041	4.96688
gi|238030677|emb|FN392320.1|	1779088-1779271	4.92052	4.76683	4.61138
gi|238033210|emb|FN392322.1|	724944-725817	4.82787	4.57319	4.62272
gi|238033210|emb|FN392322.1|	586273-586314	5.56238	5.50567	5.08869
gi|238033210|emb|FN392322.1|	999966-1000114	4.88854	4.83507	4.4737
gi|238029138|emb|FN392319.1|	2145379-2145499	5.28748	5.24859	4.81962
gi|238029138|emb|FN392319.1|	343879-343919	5.6852	5.18016	5.64295
gi|238029138|emb|FN392319.1|	296965-297024	6.86235	6.57641	6.48585
gi|238029138|emb|FN392319.1|	227716-227925	5.46104	5.37741	5.01508
gi|238030677|emb|FN392320.1|	1154888-1154935	5.3079	4.99035	5.10464
gi|238033210|emb|FN392322.1|	1411065-1412426	5.45495	5.15841	5.21401
gi|238032011|emb|FN392321.1|	2052361-2057129	5.41284	5.07907	5.21172
gi|238030677|emb|FN392320.1|	2128899-2129255	6.01071	5.743	5.67935
gi|238029138|emb|FN392319.1|	2439533-2439666	4.65652	4.26161	4.57529
gi|238033210|emb|FN392322.1|	596640-596934	8.00177	7.35961	7.82086
gi|238033210|emb|FN392322.1|	757411-757527	6.54834	5.92239	6.49448
gi|238033210|emb|FN392322.1|	1316231-1316834	6.12248	5.9579	5.64376
gi|238029138|emb|FN392319.1|	2744379-2745116	5.94661	5.35274	5.91336
gi|238033210|emb|FN392322.1|	1304590-1304778	5.90766	5.51458	5.66888
gi|238030677|emb|FN392320.1|	2011078-2011208	5.46531	5.11236	5.23132
gi|238029138|emb|FN392319.1|	1042949-1043057	5.4571	5.41605	4.9097
gi|238029138|emb|FN392319.1|	707947-708134	4.99346	4.44449	4.98855
gi|238030677|emb|FN392320.1|	2281943-2282140	7.14668	6.78404	6.70795
gi|238029138|emb|FN392319.1|	1516237-1517662	6.84271	6.24119	6.66836
gi|238029138|emb|FN392319.1|	841686-841715	6.79182	6.63943	6.16798
gi|238030677|emb|FN392320.1|	1199503-1199731	6.8546	6.18169	6.73618
gi|238032011|emb|FN392321.1|	1056491-1056654	7.34904	6.7677	7.07795
gi|238033210|emb|FN392322.1|	727183-727982	5.00233	4.62272	4.79879
gi|238030677|emb|FN392320.1|	60377-60472	5.61926	5.21036	5.37153
gi|238029138|emb|FN392319.1|	458997-459271	3.84129	3.69226	3.53337
gi|238032011|emb|FN392321.1|	2141534-2141683	5.69529	5.24356	5.4691
gi|238030677|emb|FN392320.1|	1177789-1177847	7.48204	7.37444	6.69466
gi|238030677|emb|FN392320.1|	944929-945601	5.54119	5.1747	5.24001
gi|238030677|emb|FN392320.1|	1702509-1702648	5.59036	5.4282	5.06702
gi|238032011|emb|FN392321.1|	998202-998379	6.37911	5.88877	6.08337
gi|238030677|emb|FN392320.1|	650986-651309	4.93577	4.38717	4.85723
gi|238033210|emb|FN392322.1|	1643271-1643334	6.13022	6.03075	5.44217
gi|238030677|emb|FN392320.1|	2132701-2132741	6.56656	5.83776	6.44941
gi|238029138|emb|FN392319.1|	746835-746999	7.62818	7.5461	6.7256
gi|238029138|emb|FN392319.1|	2257244-2257971	4.83682	4.28077	4.76773
gi|238032011|emb|FN392321.1|	1440920-1441458	4.11408	3.70629	3.98737
gi|238032011|emb|FN392321.1|	1558434-1558713	7.6773	7.65473	6.70161
gi|238030677|emb|FN392320.1|	83620-83823	5.33186	4.89201	5.07377
gi|238033210|emb|FN392322.1|	220723-221076	8.36811	7.30108	8.33786
gi|238032011|emb|FN392321.1|	205296-205823	5.61268	5.41854	5.06875
gi|238032011|emb|FN392321.1|	2117487-2117784	7.10972	6.97744	6.3041
gi|238032011|emb|FN392321.1|	1101127-1101193	7.71316	7.41021	6.99753
gi|238029138|emb|FN392319.1|	1571842-1571909	7.11676	6.36467	6.91805
gi|238029138|emb|FN392319.1|	292913-293567	6.723	6.55044	5.99659
gi|238032011|emb|FN392321.1|	1561252-1561409	6.18104	5.62995	5.90354
gi|238033210|emb|FN392322.1|	837308-837594	8.46261	7.57152	8.21814
gi|238030677|emb|FN392320.1|	2094314-2094533	5.53899	5.5142	4.81992
gi|238032011|emb|FN392321.1|	308397-308572	5.32833	4.63726	5.30254
gi|238030677|emb|FN392320.1|	546699-546768	6.36425	5.55596	6.30901
gi|238033210|emb|FN392322.1|	709689-709911	6.61918	6.16249	6.16685
gi|238029138|emb|FN392319.1|	621764-621974	6.1351	5.91407	5.50813
gi|238029138|emb|FN392319.1|	1168783-1168829	8.14563	7.91171	7.25015
gi|238032011|emb|FN392321.1|	2162442-2162631	7.76921	7.26556	7.18611
gi|238033210|emb|FN392322.1|	1030974-1031095	5.84137	5.0266	5.83573
gi|238032011|emb|FN392321.1|	129519-129686	7.14818	7.00443	6.27785
gi|238032011|emb|FN392321.1|	483026-483171	5.14028	4.62306	4.92196
gi|238029138|emb|FN392319.1|	422572-423293	7.75424	7.32647	7.07104
gi|238030677|emb|FN392320.1|	1237494-1237819	3.47124	3.12291	3.32082
gi|238030677|emb|FN392320.1|	1487995-1488042	6.8374	6.30132	6.38436
gi|238029138|emb|FN392319.1|	207936-208000	5.49697	5.49002	4.70479
gi|238032011|emb|FN392321.1|	867097-867596	7.0948	6.97944	6.15624
gi|238033210|emb|FN392322.1|	932372-932529	5.24593	5.23504	4.47463
gi|238033210|emb|FN392322.1|	879200-879346	4.36664	4.24662	3.83182
gi|238033210|emb|FN392322.1|	1603179-1604038	5.5916	5.31878	5.02169
gi|238032011|emb|FN392321.1|	2086433-2086521	6.43023	5.82872	6.06098
gi|238033210|emb|FN392322.1|	1490303-1490487	11.6927	11.1326	10.4707
gi|238032011|emb|FN392321.1|	905699-905866	5.67863	5.42607	5.06202
gi|238029138|emb|FN392319.1|	1718796-1719108	6.48173	5.99486	5.97508
gi|238029138|emb|FN392319.1|	2276478-2276610	5.96957	5.17184	5.848
gi|238030677|emb|FN392320.1|	606668-606750	8.32442	7.42385	7.92523
gi|238033210|emb|FN392322.1|	1482355-1482544	7.44595	6.34196	7.38031
gi|238030677|emb|FN392320.1|	2383800-2385052	4.4633	3.95187	4.27332
gi|238033210|emb|FN392322.1|	270043-270108	5.32408	5.22213	4.58415
gi|238029138|emb|FN392319.1|	2318089-2318781	5.55871	5.11702	5.12108
gi|238030677|emb|FN392320.1|	2238083-2238112	5.4271	5.13687	4.8494
gi|238030677|emb|FN392320.1|	625903-626057	5.46122	5.32128	4.72349
gi|238033210|emb|FN392322.1|	428874-428998	9.23259	8.67807	8.29666
gi|238029138|emb|FN392319.1|	1636159-1636334	5.87939	5.81368	4.99088
gi|238033210|emb|FN392322.1|	784009-784237	7.89355	7.48817	7.00734
gi|238033210|emb|FN392322.1|	682314-682625	6.41669	5.94695	5.8344
gi|238030677|emb|FN392320.1|	2115771-2115994	5.40004	4.79313	5.12086
gi|238032011|emb|FN392321.1|	966507-966730	7.73336	7.03442	7.15716
gi|238033210|emb|FN392322.1|	594855-594984	6.39543	5.42679	6.30866
gi|238032011|emb|FN392321.1|	643591-643645	6.72255	5.8868	6.44812
gi|238029138|emb|FN392319.1|	1990891-1991020	9.74203	8.8629	8.99554
gi|238033210|emb|FN392322.1|	878380-878545	5.05278	5.01084	4.24662
gi|238029138|emb|FN392319.1|	181219-181423	6.94942	6.86652	5.86174
gi|238030677|emb|FN392320.1|	948576-948872	6.10554	5.22728	5.95384
gi|238033210|emb|FN392322.1|	1347189-1347225	5.29962	4.89388	4.79534
gi|238032011|emb|FN392321.1|	647719-647847	5.22447	4.58985	4.95582
gi|238029138|emb|FN392319.1|	1764083-1764292	6.40645	5.9425	5.76115
gi|238030677|emb|FN392320.1|	2135834-2135977	6.69435	5.63604	6.58977
gi|238032011|emb|FN392321.1|	312864-315712	5.78791	5.19715	5.37188
gi|238032011|emb|FN392321.1|	270791-271592	6.2616	6.17855	5.25164
gi|238030677|emb|FN392320.1|	1799813-1799861	5.74236	5.36785	5.11389
gi|238029138|emb|FN392319.1|	1717348-1717388	6.67568	6.18423	5.99486
gi|238029138|emb|FN392319.1|	1851547-1851597	5.60218	4.77504	5.44019
gi|238030677|emb|FN392320.1|	2360071-2360195	7.074	6.32388	6.57176
gi|238030677|emb|FN392320.1|	1562870-1563182	6.2622	5.68909	5.72489
gi|238033210|emb|FN392322.1|	1519868-1519914	7.14261	6.94247	6.0736
gi|238032011|emb|FN392321.1|	1707824-1707947	4.95437	4.1883	4.83774
gi|238029138|emb|FN392319.1|	627435-627500	6.80978	6.40459	5.99499
gi|238033210|emb|FN392322.1|	1696822-1697019	5.64929	5.18516	5.09762
gi|238032011|emb|FN392321.1|	877661-877888	5.25656	5.10939	4.45779
gi|238030677|emb|FN392320.1|	1724543-1724794	4.7169	4.47017	4.10713
gi|238029138|emb|FN392319.1|	460139-460226	3.74479	3.53337	3.275
gi|238032011|emb|FN392321.1|	2068497-2068593	8.29951	8.27772	6.81016
gi|238033210|emb|FN392322.1|	1509643-1509754	6.35379	6.22874	5.31906
gi|238030677|emb|FN392320.1|	1932893-1933204	5.76386	4.91896	5.54932
gi|238029138|emb|FN392319.1|	1548833-1549043	5.56558	4.88277	5.22473
gi|238029138|emb|FN392319.1|	169669-169853	5.32819	4.94499	4.73097
gi|238029138|emb|FN392319.1|	351985-352170	5.41428	4.62253	5.20794
gi|238033210|emb|FN392322.1|	1222940-1223009	6.60806	6.56775	5.41896
gi|238029138|emb|FN392319.1|	1541820-1541911	9.25283	8.86441	7.91865
gi|238030677|emb|FN392320.1|	1508893-1509744	5.80579	4.9197	5.61033
gi|238029138|emb|FN392319.1|	1064502-1064853	6.20499	5.8214	5.42688
gi|238033210|emb|FN392322.1|	341893-342201	6.61414	5.95829	6.02799
gi|238029138|emb|FN392319.1|	487138-487235	6.28078	5.41229	5.9634
gi|238029138|emb|FN392319.1|	399286-399371	5.81977	5.49675	5.02947
gi|238029138|emb|FN392319.1|	1634913-1635084	6.89897	6.6642	5.81368
gi|238030677|emb|FN392320.1|	1751307-1751637	10.4097	9.74591	9.07596
gi|238032011|emb|FN392321.1|	218938-218965	9.05692	8.57368	7.80215
gi|238033210|emb|FN392322.1|	1592309-1592376	8.4463	7.00703	8.24929
gi|238030677|emb|FN392320.1|	962229-962328	5.37256	4.34553	5.35846
gi|238032011|emb|FN392321.1|	1768635-1768784	3.94539	3.40112	3.7243
gi|238029138|emb|FN392319.1|	2153446-2153585	6.90693	6.85201	5.61926
gi|238030677|emb|FN392320.1|	538353-538526	7.32558	6.03679	7.18656
gi|238033210|emb|FN392322.1|	1618804-1619257	6.8593	6.70802	5.66951
gi|238030677|emb|FN392320.1|	208647-208794	6.8863	6.61642	5.79031
gi|238030677|emb|FN392320.1|	1598214-1599986	7.10798	5.99422	6.81035
gi|238032011|emb|FN392321.1|	1026327-1026474	7.39313	7.02613	6.28846
gi|238032011|emb|FN392321.1|	1349250-1349366	4.54285	4.03168	4.14892
gi|238029138|emb|FN392319.1|	774232-774317	5.20145	4.38852	4.97749
gi|238029138|emb|FN392319.1|	2365965-2366181	4.44054	3.83671	4.15493
gi|238029138|emb|FN392319.1|	874669-874715	7.03465	6.93909	5.72056
gi|238033210|emb|FN392322.1|	1454197-1454284	7.02539	7.02201	5.61987
gi|238032011|emb|FN392321.1|	1155217-1155300	6.27133	5.6631	5.60787
gi|238030677|emb|FN392320.1|	890102-890337	5.68697	5.54033	4.67856
gi|238030677|emb|FN392320.1|	2248967-2249017	8.32453	7.15751	7.7932
gi|238029138|emb|FN392319.1|	2496101-2496674	6.13151	5.83514	5.17346
gi|238029138|emb|FN392319.1|	224478-224539	8.31434	8.28494	6.64158
gi|238029138|emb|FN392319.1|	756233-756509	9.12519	8.02851	8.35121
gi|238030677|emb|FN392320.1|	844239-844394	6.56131	6.43273	5.34456
gi|238030677|emb|FN392320.1|	860814-860909	6.5597	6.47246	5.30191
gi|238029138|emb|FN392319.1|	594292-594550	8.03953	6.6447	7.78586
gi|238032011|emb|FN392321.1|	394148-394339	6.87431	6.25426	6.07826
gi|238029138|emb|FN392319.1|	734529-734683	7.35791	6.88613	6.30467
gi|238030677|emb|FN392320.1|	671402-671501	8.78986	7.01509	8.73606
gi|238030677|emb|FN392320.1|	1926652-1927312	4.20768	3.99084	3.54862
gi|238032011|emb|FN392321.1|	819920-819978	7.16367	6.34397	6.49185
gi|238032011|emb|FN392321.1|	654777-654854	6.58758	6.0603	5.74256
gi|238030677|emb|FN392320.1|	2263577-2264023	6.79584	6.61096	5.56313
gi|238029138|emb|FN392319.1|	1684971-1684989	6.87782	5.67596	6.64437
gi|238032011|emb|FN392321.1|	1459293-1459696	8.77782	8.75959	6.95383
gi|238033210|emb|FN392322.1|	100179-100930	8.73637	8.56894	7.06928
gi|238029138|emb|FN392319.1|	1633366-1633396	7.35238	6.4963	6.6642
gi|238029138|emb|FN392319.1|	1262819-1263557	6.14249	5.37381	5.61827
gi|238033210|emb|FN392322.1|	355641-355764	5.46817	4.8311	4.95022
gi|238030677|emb|FN392320.1|	74984-75123	6.92234	6.76531	5.61673
gi|238030677|emb|FN392320.1|	2213313-2213528	5.58683	4.74463	5.24361
gi|238029138|emb|FN392319.1|	1711432-1711536	6.26049	5.13934	6.048
gi|238029138|emb|FN392319.1|	2113520-2113621	6.81065	5.99771	6.16184
gi|238029138|emb|FN392319.1|	1626066-1626517	5.34425	4.41162	5.12866
gi|238032011|emb|FN392321.1|	282569-282657	6.3919	5.10542	6.30229
gi|238029138|emb|FN392319.1|	46831-47055	6.64371	6.08722	5.76832
gi|238030677|emb|FN392320.1|	1512502-1512697	5.45041	4.28898	5.43285
gi|238032011|emb|FN392321.1|	216872-217128	4.73611	4.08157	4.36542
gi|238030677|emb|FN392320.1|	1232498-1232740	7.91441	7.66364	6.44665
gi|238033210|emb|FN392322.1|	228102-228153	4.78787	3.82297	4.70245
gi|238029138|emb|FN392319.1|	1724328-1724573	6.7441	6.35378	5.64933
gi|238030677|emb|FN392320.1|	275784-275960	6.24086	5.73094	5.37533
gi|238029138|emb|FN392319.1|	1280446-1280609	7.65886	6.82375	6.80595
gi|238029138|emb|FN392319.1|	2701586-2702415	7.28969	5.75234	7.21953
gi|238030677|emb|FN392320.1|	1280482-1280565	4.97616	4.5949	4.25028
gi|238029138|emb|FN392319.1|	165802-165931	6.49783	6.00411	5.54216
gi|238032011|emb|FN392321.1|	1782183-1782386	7.40433	6.66034	6.48627
gi|238029138|emb|FN392319.1|	1723667-1723814	6.43946	5.07745	6.35378
gi|238030677|emb|FN392320.1|	41055-41114	9.8055	8.74408	8.66158
gi|238032011|emb|FN392321.1|	1619772-1619968	9.57486	7.84353	9.13778
gi|238030677|emb|FN392320.1|	1431448-1431859	6.54894	6.35813	5.25629
gi|238029138|emb|FN392319.1|	1679418-1679484	6.81355	6.53595	5.54259
gi|238029138|emb|FN392319.1|	1819925-1820443	5.10783	3.96859	5.0835
gi|238032011|emb|FN392321.1|	1700646-1701135	5.70525	5.37394	4.7215
gi|238029138|emb|FN392319.1|	2011425-2011684	5.82977	4.54301	5.77071
gi|238030677|emb|FN392320.1|	305096-305193	4.9939	4.2093	4.62335
gi|238032011|emb|FN392321.1|	800769-800864	7.97805	6.18016	7.92544
gi|238033210|emb|FN392322.1|	207028-207126	5.69295	4.61976	5.44484
gi|238030677|emb|FN392320.1|	1151338-1151442	5.34737	4.92686	4.52499
gi|238032011|emb|FN392321.1|	521807-521899	8.00386	7.30285	6.84345
gi|238032011|emb|FN392321.1|	2214873-2215010	7.24807	6.27682	6.53334
gi|238033210|emb|FN392322.1|	307501-307554	7.1114	6.60956	5.95799
gi|238029138|emb|FN392319.1|	813198-813743	5.13982	4.17777	4.90219
gi|238030677|emb|FN392320.1|	1644262-1644379	6.65534	6.26267	5.48877
gi|238033210|emb|FN392322.1|	1382863-1383016	7.45656	6.23051	6.92444
gi|238033210|emb|FN392322.1|	107681-107819	8.16046	6.37301	8.01982
gi|238033210|emb|FN392322.1|	834404-834486	4.91564	4.0766	4.58865
gi|238032011|emb|FN392321.1|	1888184-1888392	7.01599	6.04347	6.32101
gi|238030677|emb|FN392320.1|	542747-542786	7.64157	6.77611	6.68688
gi|238029138|emb|FN392319.1|	1151911-1151977	7.25719	7.14022	5.64108
gi|238030677|emb|FN392320.1|	515575-515646	5.8987	4.67354	5.70845
gi|238033210|emb|FN392322.1|	1062702-1062813	7.80005	7.67598	6.05033
gi|238029138|emb|FN392319.1|	472843-472984	7.65875	6.32491	7.15211
gi|238032011|emb|FN392321.1|	1725318-1725467	6.3041	5.75044	5.33915
gi|238032011|emb|FN392321.1|	1924747-1924810	5.99204	5.02723	5.51261
gi|238030677|emb|FN392320.1|	2247623-2247781	7.32822	5.72444	7.15751
gi|238030677|emb|FN392320.1|	2021957-2022200	5.6106	4.91849	4.94331
gi|238030677|emb|FN392320.1|	459967-460073	3.35714	3.13807	2.76132
gi|238032011|emb|FN392321.1|	728515-728613	9.74996	8.12353	9.00207
gi|238033210|emb|FN392322.1|	1749181-1749753	6.63103	5.6827	5.9642
gi|238033210|emb|FN392322.1|	59431-60171	5.46086	5.11507	4.47414
gi|238029138|emb|FN392319.1|	1701462-1701656	6.48269	5.88635	5.495
gi|238030677|emb|FN392320.1|	2137304-2137370	8.33561	6.58977	8.03077
gi|238033210|emb|FN392322.1|	1697536-1697638	6.28824	5.09762	5.93153
gi|238029138|emb|FN392319.1|	1269880-1271377	8.31026	7.82311	6.74951
gi|238032011|emb|FN392321.1|	1836554-1837338	6.38895	5.79636	5.40663
gi|238029138|emb|FN392319.1|	105502-105593	7.48558	6.0756	7.04746
gi|238033210|emb|FN392322.1|	22895-23396	6.0789	5.42918	5.22652
gi|238030677|emb|FN392320.1|	2232142-2232497	5.46503	4.86406	4.71391
gi|238029138|emb|FN392319.1|	2018951-2019007	4.76284	4.68306	3.65986
gi|238030677|emb|FN392320.1|	1446380-1446866	5.94553	5.07741	5.33606
gi|238033210|emb|FN392322.1|	310049-310127	8.59761	6.48319	8.57514
gi|238030677|emb|FN392320.1|	778536-778978	6.86727	6.86384	5.16317
gi|238033210|emb|FN392322.1|	1420067-1420081	5.37979	4.76211	4.65635
gi|238030677|emb|FN392320.1|	1809471-1809738	5.94488	5.49734	4.9093
gi|238029138|emb|FN392319.1|	1022126-1022303	7.09758	6.02355	6.39817
gi|238029138|emb|FN392319.1|	1559485-1559532	7.66416	5.84121	7.56773
gi|238033210|emb|FN392322.1|	737600-737751	4.56649	3.45836	4.52972
gi|238029138|emb|FN392319.1|	542740-542793	7.36525	6.24847	6.63155
gi|238029138|emb|FN392319.1|	1137795-1137948	7.03584	6.37075	5.93315
gi|238033210|emb|FN392322.1|	1774054-1774175	7.73137	6.78333	6.73529
gi|238032011|emb|FN392321.1|	1418275-1418393	6.23428	6.21404	4.68359
gi|238033210|emb|FN392322.1|	492668-492719	7.21592	5.95028	6.66301
gi|238029138|emb|FN392319.1|	625513-625744	7.40598	6.52517	6.40459
gi|238029138|emb|FN392319.1|	244874-244940	6.80822	5.49181	6.38853
gi|238029138|emb|FN392319.1|	1478749-1479061	6.64755	6.12204	5.47472
gi|238032011|emb|FN392321.1|	1893522-1893586	6.93233	5.48371	6.60583
gi|238030677|emb|FN392320.1|	2249546-2249869	7.82089	7.7932	5.84576
gi|238033210|emb|FN392322.1|	1368917-1368982	6.93902	6.0846	6.01385
gi|238030677|emb|FN392320.1|	1575704-1575912	6.65352	5.68326	5.91494
gi|238032011|emb|FN392321.1|	2046779-2047163	6.05669	5.00884	5.54713
gi|238029138|emb|FN392319.1|	1897341-1897523	7.66715	5.9112	7.45111
gi|238032011|emb|FN392321.1|	1025626-1025660	7.63852	6.28095	7.02613
gi|238033210|emb|FN392322.1|	1588464-1588617	9.16376	7.23881	8.71539
gi|238030677|emb|FN392320.1|	1956976-1957198	7.02907	5.6658	6.57059
gi|238030677|emb|FN392320.1|	1365966-1366035	7.36858	6.73077	6.09055
gi|238030677|emb|FN392320.1|	1250283-1250368	8.53817	7.02947	7.82158
gi|238033210|emb|FN392322.1|	47868-48111	7.25184	5.61324	6.99787
gi|238033210|emb|FN392322.1|	1379640-1379918	4.24435	3.8638	3.51525
gi|238030677|emb|FN392320.1|	387288-387450	7.11897	6.74543	5.62931
gi|238030677|emb|FN392320.1|	727153-727302	5.64949	5.59152	4.2281
gi|238029138|emb|FN392319.1|	607469-607554	7.52148	7.42207	5.64766
gi|238029138|emb|FN392319.1|	54913-55031	5.77192	4.71433	5.31446
gi|238029138|emb|FN392319.1|	1668852-1668995	5.65833	5.21309	4.61396
gi|238030677|emb|FN392320.1|	956374-956433	8.18714	8.18334	6.02321
gi|238030677|emb|FN392320.1|	1055407-1055525	4.91403	4.67411	3.85063
gi|238029138|emb|FN392319.1|	2120722-2121076	6.59928	6.3884	5.05706
gi|238029138|emb|FN392319.1|	1748341-1748896	6.21068	6.04862	4.72146
gi|238030677|emb|FN392320.1|	2234326-2234439	6.80272	5.57086	6.22298
gi|238030677|emb|FN392320.1|	1108576-1108731	6.60614	5.74337	5.70835
gi|238033210|emb|FN392322.1|	1635077-1635238	6.14498	5.88718	4.76466
gi|238029138|emb|FN392319.1|	173630-173742	5.83263	4.56772	5.54206
gi|238030677|emb|FN392320.1|	1449155-1449254	7.73828	6.38185	7.0266
gi|238033210|emb|FN392322.1|	1417393-1417521	4.92315	3.9151	4.61266
gi|238029138|emb|FN392319.1|	1214992-1215239	6.6628	5.94197	5.59701
gi|238029138|emb|FN392319.1|	383222-383438	5.85425	5.46044	4.67709
gi|238033210|emb|FN392322.1|	591639-591698	7.10347	6.87308	5.42679
gi|238032011|emb|FN392321.1|	1576218-1576430	6.05871	5.78444	4.70001
gi|238032011|emb|FN392321.1|	644935-645441	7.07986	6.44812	5.8021
gi|238032011|emb|FN392321.1|	1424214-1424300	6.98851	5.52107	6.56926
gi|238029138|emb|FN392319.1|	1193736-1193932	6.61157	4.88442	6.55248
gi|238029138|emb|FN392319.1|	268055-268251	6.38709	5.06322	5.98237
gi|238029138|emb|FN392319.1|	2153934-2154008	6.29393	5.61926	5.26292
gi|238033210|emb|FN392322.1|	1253175-1253225	5.71112	4.83815	5.03578
gi|238029138|emb|FN392319.1|	1380815-1381420	6.48663	5.92504	5.28439
gi|238029138|emb|FN392319.1|	1056640-1056807	6.20098	4.65697	6.05814
gi|238033210|emb|FN392322.1|	756678-756738	6.5869	5.45927	5.92239
gi|238032011|emb|FN392321.1|	473703-473968	6.99634	6.34807	5.74033
gi|238030677|emb|FN392320.1|	2058189-2058288	6.23445	4.59033	6.18116
gi|238030677|emb|FN392320.1|	879891-880080	5.90269	4.32881	5.86711
gi|238029138|emb|FN392319.1|	839788-839978	6.64994	4.84179	6.63943
gi|238033210|emb|FN392322.1|	1735885-1736209	6.64128	6.08505	5.37301
gi|238032011|emb|FN392321.1|	581229-581364	5.6037	5.36153	4.30579
gi|238029138|emb|FN392319.1|	1109430-1109561	6.99063	5.28729	6.77151
gi|238033210|emb|FN392322.1|	1168373-1168524	5.56371	5.2182	4.37453
gi|238030677|emb|FN392320.1|	636762-636801	8.31761	7.03506	7.29851
gi|238032011|emb|FN392321.1|	1391377-1391468	5.42861	4.66164	4.68863
gi|238029138|emb|FN392319.1|	1393736-1394411	6.74212	5.41164	6.19534
gi|238029138|emb|FN392319.1|	1664281-1664336	6.34502	4.83884	6.08363
gi|238030677|emb|FN392320.1|	2306599-2306665	6.11891	4.91985	5.60724
gi|238030677|emb|FN392320.1|	1167337-1167475	7.88899	6.1288	7.44334
gi|238030677|emb|FN392320.1|	792826-792881	5.95614	4.47346	5.76779
gi|238030677|emb|FN392320.1|	1206804-1207061	8.45558	6.8914	7.64586
gi|238029138|emb|FN392319.1|	487710-487914	6.15221	5.9634	4.60817
gi|238032011|emb|FN392321.1|	1802831-1802883	6.50154	5.1949	5.97373
gi|238032011|emb|FN392321.1|	1682620-1682775	6.89421	6.4687	5.37439
gi|238032011|emb|FN392321.1|	982628-982678	6.23354	5.25796	5.44896
gi|238029138|emb|FN392319.1|	571064-571152	8.20136	7.39464	6.69046
gi|238029138|emb|FN392319.1|	2392044-2392176	7.50814	7.23872	5.65128
gi|238032011|emb|FN392321.1|	723815-724699	6.16942	4.43156	6.1511
gi|238032011|emb|FN392321.1|	2201678-2201846	7.50378	6.62247	6.24758
gi|238030677|emb|FN392320.1|	363336-363388	5.41564	4.60267	4.68549
gi|238032011|emb|FN392321.1|	1075425-1075750	6.75955	6.75212	4.83175
gi|238032011|emb|FN392321.1|	1868412-1868428	7.24264	5.76131	6.64886
gi|238030677|emb|FN392320.1|	1965332-1965418	7.77079	7.70623	5.60299
gi|238029138|emb|FN392319.1|	2441852-2441919	7.58924	5.42829	7.56604
gi|238033210|emb|FN392322.1|	925510-925526	6.56535	5.9385	5.2993
gi|238032011|emb|FN392321.1|	756017-756404	6.1367	4.8985	5.60483
gi|238029138|emb|FN392319.1|	402359-402412	6.83922	6.51594	5.1859
gi|238032011|emb|FN392321.1|	565385-565610	7.1301	5.30374	6.89121
gi|238030677|emb|FN392320.1|	475799-475855	9.28556	8.25967	7.61964
gi|238030677|emb|FN392320.1|	745717-745814	6.31711	5.29748	5.50067
gi|238029138|emb|FN392319.1|	208439-208597	5.83178	4.70479	5.26349
gi|238029138|emb|FN392319.1|	2057106-2057158	7.5057	5.89196	6.93548
gi|238033210|emb|FN392322.1|	245248-245392	5.73645	5.43353	4.36755
gi|238032011|emb|FN392321.1|	550069-550570	7.7372	6.7378	6.4816
gi|238029138|emb|FN392319.1|	390988-391120	7.2508	5.4929	6.89499
gi|238032011|emb|FN392321.1|	1940161-1940192	6.54637	5.67366	5.51024
gi|238030677|emb|FN392320.1|	1874271-1874464	6.70172	6.53924	4.90322
gi|238029138|emb|FN392319.1|	2356161-2356769	5.15509	4.1813	4.61874
gi|238030677|emb|FN392320.1|	1940508-1940596	5.12323	4.5833	4.16102
gi|238033210|emb|FN392322.1|	402297-402350	7.65741	5.5429	7.52576
gi|238033210|emb|FN392322.1|	1628895-1628983	6.84461	5.89907	5.78111
gi|238032011|emb|FN392321.1|	434690-434737	8.38417	8.06788	6.23714
gi|238032011|emb|FN392321.1|	687856-687933	7.80577	6.05153	7.26009
gi|238029138|emb|FN392319.1|	2486966-2487031	7.13737	6.93945	5.22801
gi|238032011|emb|FN392321.1|	1275214-1275359	7.32952	5.38415	7.10865
gi|238032011|emb|FN392321.1|	1382415-1382513	6.96313	6.66443	5.19311
gi|238032011|emb|FN392321.1|	246904-247080	6.02245	5.0802	5.17541
gi|238033210|emb|FN392322.1|	901394-901648	7.58756	5.67931	7.23307
gi|238029138|emb|FN392319.1|	56007-56116	5.70347	5.31446	4.39015
gi|238030677|emb|FN392320.1|	2129568-2129723	6.33518	5.67935	5.09411
gi|238032011|emb|FN392321.1|	1255716-1255742	5.99414	5.16443	5.02779
gi|238032011|emb|FN392321.1|	1687346-1687413	7.84115	6.61066	6.72063
gi|238033210|emb|FN392322.1|	430381-430620	5.68235	4.55637	5.09749
gi|238032011|emb|FN392321.1|	2171514-2171578	7.67483	7.51576	5.52127
gi|238029138|emb|FN392319.1|	929839-929926	8.17381	6.97531	6.90001
gi|238030677|emb|FN392320.1|	1306619-1306662	7.94457	6.63063	6.85514
gi|238033210|emb|FN392322.1|	1503439-1503510	5.26515	3.858	5.07915
gi|238030677|emb|FN392320.1|	1669896-1670016	6.97268	5.81748	6.01674
gi|238032011|emb|FN392321.1|	1406423-1406557	6.03881	5.69374	4.55396
gi|238032011|emb|FN392321.1|	806838-807076	6.56417	4.68598	6.45011
gi|238029138|emb|FN392319.1|	628503-628673	6.54753	5.99499	5.10715
gi|238033210|emb|FN392322.1|	1175374-1175435	10.0018	8.3695	8.57932
gi|238029138|emb|FN392319.1|	1226656-1226673	6.41932	4.97888	5.89528
gi|238033210|emb|FN392322.1|	804697-804761	7.36211	6.72806	5.73647
gi|238033210|emb|FN392322.1|	808249-808416	7.80286	7.64064	5.56971
gi|238029138|emb|FN392319.1|	1337984-1338067	8.03732	7.83896	5.76832
gi|238033210|emb|FN392322.1|	961781-962369	8.58688	8.1423	6.39446
gi|238030677|emb|FN392320.1|	882739-882817	7.31839	5.26859	7.11336
gi|238029138|emb|FN392319.1|	1362139-1362315	7.10366	5.59999	6.41599
gi|238029138|emb|FN392319.1|	2084358-2084591	9.71634	8.01206	8.42121
gi|238029138|emb|FN392319.1|	2038725-2038802	6.36896	4.51361	6.25768
gi|238032011|emb|FN392321.1|	228239-228616	6.3144	4.58116	6.09048
gi|238030677|emb|FN392320.1|	2143280-2143421	6.69084	5.22527	6.08166
gi|238030677|emb|FN392320.1|	2059555-2059588	8.03828	6.18116	7.39552
gi|238030677|emb|FN392320.1|	2155678-2155830	6.32126	5.65521	5.01329
gi|238030677|emb|FN392320.1|	2276016-2276046	7.96734	6.88776	6.55873
gi|238032011|emb|FN392321.1|	145654-145704	7.28227	6.09861	6.18907
gi|238029138|emb|FN392319.1|	232511-232599	6.15357	5.03307	5.34945
gi|238032011|emb|FN392321.1|	1155988-1157984	8.07146	5.60787	8.00691
gi|238029138|emb|FN392319.1|	1903535-1903600	5.3354	4.60185	4.39437
gi|238032011|emb|FN392321.1|	1507424-1507573	4.73844	4.09209	3.89299
gi|238029138|emb|FN392319.1|	214098-214184	5.05232	3.59264	4.9211
gi|238029138|emb|FN392319.1|	1456977-1457094	7.28451	6.51694	5.75769
gi|238033210|emb|FN392322.1|	861889-861961	5.76487	5.50221	4.20881
gi|238029138|emb|FN392319.1|	1743668-1744055	6.6469	5.45189	5.74152
gi|238029138|emb|FN392319.1|	1313747-1313905	8.16801	6.28348	7.46667
gi|238029138|emb|FN392319.1|	91796-91914	7.41374	6.79394	5.68612
gi|238033210|emb|FN392322.1|	401671-401966	6.52238	5.42713	5.5429
gi|238032011|emb|FN392321.1|	244224-244341	6.59781	4.89306	6.20084
gi|238029138|emb|FN392319.1|	1945693-1945867	8.05464	6.13247	7.40622
gi|238029138|emb|FN392319.1|	2556721-2556828	8.93533	7.72773	7.28133
gi|238029138|emb|FN392319.1|	1996962-1997040	7.49527	6.29926	6.29065
gi|238029138|emb|FN392319.1|	2530575-2530631	7.68475	6.27691	6.62576
gi|238033210|emb|FN392322.1|	935296-935399	6.76946	6.6862	4.67571
gi|238029138|emb|FN392319.1|	944915-945237	6.32556	6.02939	4.58715
gi|238029138|emb|FN392319.1|	2307442-2307567	7.14117	5.95152	6.02407
gi|238029138|emb|FN392319.1|	2242824-2243067	6.24076	4.64736	5.81179
gi|238030677|emb|FN392320.1|	1011243-1011272	5.83045	4.17691	5.59326
gi|238030677|emb|FN392320.1|	540200-540320	7.87208	7.13757	6.0464
gi|238032011|emb|FN392321.1|	26418-27502	5.19189	4.09602	4.59858
gi|238033210|emb|FN392322.1|	1653501-1653774	8.43108	8.36395	5.73623
gi|238032011|emb|FN392321.1|	87861-87921	8.74061	6.33509	8.28095
gi|238030677|emb|FN392320.1|	2014660-2014690	7.99038	7.18887	6.16912
gi|238030677|emb|FN392320.1|	472953-473173	6.57631	4.81997	6.17171
gi|238030677|emb|FN392320.1|	2220542-2220622	6.89792	4.78998	6.73903
gi|238030677|emb|FN392320.1|	2151729-2151757	6.63033	5.11745	5.96263
gi|238032011|emb|FN392321.1|	645640-645855	6.21923	5.8021	4.58985
gi|238030677|emb|FN392320.1|	235631-236011	7.64101	6.23288	6.53449
gi|238033210|emb|FN392322.1|	104516-104679	6.13598	4.12713	6.12472
gi|238033210|emb|FN392322.1|	1218450-1218491	4.47933	3.06898	4.4145
gi|238032011|emb|FN392321.1|	22676-22837	4.32842	3.46293	3.76836
gi|238033210|emb|FN392322.1|	652476-652688	8.18327	6.55964	7.10741
gi|238030677|emb|FN392320.1|	588886-589059	8.8085	6.32459	8.38231
gi|238032011|emb|FN392321.1|	1065573-1065667	6.88764	6.19599	5.30068
gi|238030677|emb|FN392320.1|	878466-878786	6.07341	5.80762	4.32881
gi|238029138|emb|FN392319.1|	2684214-2684344	8.78776	8.61067	6.0549
gi|238033210|emb|FN392322.1|	455998-456156	8.04966	5.73491	7.69643
gi|238029138|emb|FN392319.1|	701931-702025	6.7786	6.45756	4.84783
gi|238029138|emb|FN392319.1|	2362929-2363075	6.12361	4.80978	5.39633
gi|238032011|emb|FN392321.1|	1195737-1195869	5.7633	5.51501	4.08901
gi|238033210|emb|FN392322.1|	370820-370915	7.63035	5.90641	6.80333
gi|238029138|emb|FN392319.1|	149975-150024	7.16639	5.47989	6.45323
gi|238030677|emb|FN392320.1|	1110990-1111287	8.63627	7.67018	6.70819
gi|238032011|emb|FN392321.1|	473125-473177	7.68621	6.4472	6.34807
gi|238033210|emb|FN392322.1|	1530710-1530845	7.41257	6.6108	5.7232
gi|238030677|emb|FN392320.1|	1697454-1697515	6.53934	5.50504	5.37281
gi|238030677|emb|FN392320.1|	1533626-1533994	6.95647	5.70538	5.86359
gi|238033210|emb|FN392322.1|	990644-990790	9.4429	7.80994	7.88837
gi|238029138|emb|FN392319.1|	373797-374600	5.64636	4.25202	5.13428
gi|238030677|emb|FN392320.1|	2088030-2088061	6.74319	5.68934	5.51928
gi|238029138|emb|FN392319.1|	562129-562178	7.08023	6.16582	5.59579
gi|238033210|emb|FN392322.1|	1384314-1384444	7.92914	7.80607	5.35791
gi|238030677|emb|FN392320.1|	601340-601427	7.52584	5.55744	6.93021
gi|238032011|emb|FN392321.1|	502767-502830	8.21794	6.39443	7.23864
gi|238033210|emb|FN392322.1|	1075101-1075305	5.31625	5.0885	3.73064
gi|238029138|emb|FN392319.1|	1173569-1173600	9.03681	7.34102	7.64918
gi|238030677|emb|FN392320.1|	582369-582572	7.1164	5.80413	6.00009
gi|238029138|emb|FN392319.1|	1082826-1083169	7.10834	5.22564	6.56418
gi|238032011|emb|FN392321.1|	2161934-2162048	7.92303	5.87396	7.26556
gi|238033210|emb|FN392322.1|	447908-448040	6.41285	5.75345	4.88004
gi|238029138|emb|FN392319.1|	1412353-1412383	6.93074	4.79882	6.68767
gi|238030677|emb|FN392320.1|	1318330-1321131	5.32389	4.74407	4.07884
gi|238030677|emb|FN392320.1|	1024816-1024878	5.29328	4.77728	3.99376
gi|238029138|emb|FN392319.1|	331980-332102	4.50336	3.55099	3.9103
gi|238034217|emb|FN392324.1|	10836-11256	6.86076	5.75874	5.60109
gi|238032011|emb|FN392321.1|	1751200-1751358	8.18995	7.27042	6.28808
gi|238033210|emb|FN392322.1|	913964-914468	5.04351	4.40936	3.93988
gi|238030677|emb|FN392320.1|	1652424-1652588	9.06354	6.01339	8.99051
gi|238032011|emb|FN392321.1|	2074150-2074223	6.80696	6.39236	4.87307
gi|238029138|emb|FN392319.1|	2156902-2157258	7.07265	5.07312	6.6316
gi|238029138|emb|FN392319.1|	861793-861890	5.23811	4.16603	4.50065
gi|238032011|emb|FN392321.1|	1522574-1522618	7.1902	5.18004	6.71296
gi|238032011|emb|FN392321.1|	1808860-1808955	5.74319	4.29231	5.20385
gi|238030677|emb|FN392320.1|	2014014-2014221	10.4392	10.0652	7.18887
gi|238030677|emb|FN392320.1|	1124424-1124541	5.76081	5.46247	4.05765
gi|238033210|emb|FN392322.1|	523461-523650	6.39239	6.31691	4.24603
gi|238029138|emb|FN392319.1|	1890158-1890267	7.91885	7.73761	5.34233
gi|238029138|emb|FN392319.1|	2436116-2436198	6.48318	6.30155	4.4064
gi|238030677|emb|FN392320.1|	1632937-1633095	8.15415	7.69323	5.77295
gi|238029138|emb|FN392319.1|	892795-892886	7.95777	5.35946	7.78226
gi|238033210|emb|FN392322.1|	1739157-1739636	7.81423	6.90257	6.00153
gi|238029138|emb|FN392319.1|	1519031-1519169	7.59177	6.66836	5.86411
gi|238029138|emb|FN392319.1|	2780134-2780186	6.50985	5.46519	5.27746
gi|238029138|emb|FN392319.1|	485008-485029	7.56181	7.11444	5.36133
gi|238033210|emb|FN392322.1|	1021136-1021167	7.03562	5.06492	6.54023
gi|238033210|emb|FN392322.1|	890294-890368	6.68625	5.84399	5.18476
gi|238030677|emb|FN392320.1|	449841-449956	7.015	5.66414	5.90629
gi|238032011|emb|FN392321.1|	1477757-1477803	6.79866	5.12454	6.08372
gi|238033210|emb|FN392322.1|	1332865-1332934	5.67957	3.76657	5.59518
gi|238033210|emb|FN392322.1|	1229782-1230146	6.64557	5.02137	5.93164
gi|238033210|emb|FN392322.1|	454885-454980	7.66878	6.90421	5.73491
gi|238030677|emb|FN392320.1|	540903-541228	6.45523	6.0464	4.59043
gi|238032011|emb|FN392321.1|	806158-806204	6.11982	5.39282	4.68598
gi|238029138|emb|FN392319.1|	1537681-1537763	6.80996	5.25472	5.95791
gi|238033210|emb|FN392322.1|	1424091-1424121	6.92544	4.80603	6.59555
gi|238030677|emb|FN392320.1|	2003459-2003534	7.94029	6.2677	6.80239
gi|238030677|emb|FN392320.1|	1511420-1512195	6.0145	5.61033	4.28898
gi|238033210|emb|FN392322.1|	823101-823172	5.9264	4.89103	4.86292
gi|238032011|emb|FN392321.1|	610405-610469	8.64667	6.85232	7.37627
gi|238032011|emb|FN392321.1|	1865062-1865175	7.43107	6.35385	5.87027
gi|238029138|emb|FN392319.1|	412722-414993	5.46994	4.93272	4.06221
gi|238032011|emb|FN392321.1|	913068-913093	6.24413	4.77949	5.48659
gi|238032011|emb|FN392321.1|	745024-745155	6.0393	5.01828	4.90973
gi|238029138|emb|FN392319.1|	2781258-2781850	7.82299	5.27746	7.58045
gi|238033210|emb|FN392322.1|	1036219-1036348	9.58162	6.25399	9.49077
gi|238030677|emb|FN392320.1|	44401-44616	6.50856	5.58183	5.10913
gi|238030677|emb|FN392320.1|	247312-247386	6.49527	6.311	4.35285
gi|238030677|emb|FN392320.1|	649052-649269	5.89392	5.2102	4.46613
gi|238029138|emb|FN392319.1|	302075-302250	7.7817	7.23117	5.53721
gi|238029138|emb|FN392319.1|	1371683-1371735	7.70625	6.63891	5.99556
gi|238030677|emb|FN392320.1|	430155-430223	5.63175	4.18963	5.04245
gi|238029138|emb|FN392319.1|	2535456-2535552	7.31126	5.39789	6.58053
gi|238029138|emb|FN392319.1|	1921278-1921397	7.12036	5.35609	6.30275
gi|238030677|emb|FN392320.1|	102196-102264	5.30469	4.37938	4.30581
gi|238029138|emb|FN392319.1|	144220-144272	8.74683	8.64403	5.67572
gi|238032011|emb|FN392321.1|	617153-617218	6.22211	6.18301	4.00319
gi|238030677|emb|FN392320.1|	865906-866220	5.00143	3.26681	4.91673
gi|238029138|emb|FN392319.1|	94188-94331	7.75804	5.28228	7.40926
gi|238030677|emb|FN392320.1|	1773216-1773223	6.08023	5.85747	4.08619
gi|238032011|emb|FN392321.1|	540129-540155	7.40626	6.26115	5.85069
gi|238033210|emb|FN392322.1|	987003-987089	5.02784	3.81698	4.4037
gi|238029138|emb|FN392319.1|	142856-143052	9.64743	7.51049	8.26146
gi|238029138|emb|FN392319.1|	477908-477934	7.41063	6.58947	5.52199
gi|238029138|emb|FN392319.1|	2369133-2369185	8.39109	7.5145	6.19448
gi|238033210|emb|FN392322.1|	1270048-1270084	6.56265	5.6628	5.05354
gi|238032011|emb|FN392321.1|	1828690-1828838	6.94744	4.96124	6.37813
gi|238033210|emb|FN392322.1|	858321-858366	7.15696	6.29268	5.38299
gi|238029138|emb|FN392319.1|	2651410-2651524	5.89039	4.13499	5.47034
gi|238030677|emb|FN392320.1|	2035819-2036016	9.70002	9.56665	6.25077
gi|238030677|emb|FN392320.1|	815871-815919	6.12263	4.45681	5.52451
gi|238032011|emb|FN392321.1|	1949685-1949723	6.07928	5.07783	4.83194
gi|238032011|emb|FN392321.1|	1944992-1945104	8.36159	6.23824	7.38743
gi|238030677|emb|FN392320.1|	2082902-2083020	6.20949	4.993	5.12345
gi|238029138|emb|FN392319.1|	389742-389859	7.67747	7.01466	5.4929
gi|238033210|emb|FN392322.1|	1493329-1493381	5.07253	4.79389	3.46815
gi|238030677|emb|FN392320.1|	766475-766514	6.41541	5.11606	5.3279
gi|238030677|emb|FN392320.1|	2186708-2186817	6.60592	5.32309	5.42782
gi|238030677|emb|FN392320.1|	62641-62701	7.55932	6.3703	5.92826
gi|238030677|emb|FN392320.1|	170788-170843	7.15865	5.59638	6.0427
gi|238033210|emb|FN392322.1|	1146583-1146735	6.01722	4.36213	5.41995
gi|238029138|emb|FN392319.1|	865024-865052	7.00831	4.84002	6.5507
gi|238033210|emb|FN392322.1|	956712-956788	7.63591	5.52828	6.87837
gi|238029138|emb|FN392319.1|	1332275-1332363	6.65672	4.79517	6.01746
gi|238032011|emb|FN392321.1|	248072-248122	7.00505	5.41429	5.95943
gi|238030677|emb|FN392320.1|	54955-55126	6.20066	4.81186	5.2502
gi|238030677|emb|FN392320.1|	1104608-1104731	5.05252	4.08994	4.10847
gi|238032011|emb|FN392321.1|	1950933-1951198	7.39284	4.83194	7.16283
gi|238033210|emb|FN392322.1|	254425-254540	5.31189	3.65145	4.96356
gi|238030677|emb|FN392320.1|	1194078-1194204	6.66878	4.41073	6.40308
gi|238033210|emb|FN392322.1|	205723-205920	6.31966	5.62672	4.61976
gi|238029138|emb|FN392319.1|	273358-273406	6.53326	5.53011	5.06066
gi|238032011|emb|FN392321.1|	893974-893998	7.2595	4.82788	6.93889
gi|238030677|emb|FN392320.1|	210154-210224	6.79483	5.79031	5.22011
gi|238032011|emb|FN392321.1|	952142-952245	5.65663	5.26032	3.90151
gi|238032011|emb|FN392321.1|	368984-369086	6.7781	5.294	5.67742
gi|238030677|emb|FN392320.1|	288984-289343	9.28128	7.12713	7.89496
gi|238030677|emb|FN392320.1|	889354-889513	8.68144	8.50502	5.54033
gi|238032011|emb|FN392321.1|	831503-831662	6.74203	6.59479	4.31206
gi|238030677|emb|FN392320.1|	731374-731546	6.43099	5.99393	4.40899
gi|238032011|emb|FN392321.1|	764025-764282	7.5625	5.21251	7.01655
gi|238033210|emb|FN392322.1|	1249211-1249735	6.68161	4.95836	5.84461
gi|238032011|emb|FN392321.1|	889129-889188	8.15823	8.10166	5.08561
gi|238030677|emb|FN392320.1|	1692200-1692224	8.57409	7.29798	6.55901
gi|238032011|emb|FN392321.1|	2159206-2159290	6.96287	5.49643	5.75642
gi|238033210|emb|FN392322.1|	63754-63793	5.48971	4.68956	4.17954
gi|238030677|emb|FN392320.1|	491525-491646	8.16358	5.76775	7.42027
gi|238029138|emb|FN392319.1|	1656768-1656859	8.3387	7.17614	6.29052
gi|238030677|emb|FN392320.1|	1612077-1612135	7.26533	5.24957	6.48286
gi|238032011|emb|FN392321.1|	1659989-1660026	7.66064	7.06131	5.30444
gi|238032011|emb|FN392321.1|	2194884-2195056	7.90202	6.7041	6.05018
gi|238029138|emb|FN392319.1|	1277776-1278262	6.38791	5.60794	4.69863
gi|238029138|emb|FN392319.1|	226313-226503	8.39513	8.1662	5.37741
gi|238032011|emb|FN392321.1|	923896-923949	6.88229	5.51413	5.58776
gi|238029138|emb|FN392319.1|	2112385-2112442	7.21297	5.6363	5.99771
gi|238030677|emb|FN392320.1|	2199076-2199217	7.33813	6.5834	5.24786
gi|238029138|emb|FN392319.1|	1195247-1195589	7.27683	6.55248	5.17839
gi|238032011|emb|FN392321.1|	1468535-1468656	6.5654	4.38394	6.19585
gi|238032011|emb|FN392321.1|	1578066-1578133	7.0583	4.70001	6.67381
gi|238032011|emb|FN392321.1|	82607-82714	5.346	4.2372	4.37578
gi|238030677|emb|FN392320.1|	1456719-1456941	7.68087	5.26428	7.10734
gi|238029138|emb|FN392319.1|	2125089-2125132	5.72341	4.34132	4.87354
gi|238032011|emb|FN392321.1|	1328876-1329392	5.93404	4.17413	5.37354
gi|238030677|emb|FN392320.1|	244885-245148	4.71766	3.34244	4.24345
gi|238029138|emb|FN392319.1|	382113-382189	6.95011	5.7118	5.46044
gi|238029138|emb|FN392319.1|	1792467-1792565	6.15699	6.00548	3.88942
gi|238033210|emb|FN392322.1|	608104-608273	7.60461	6.54178	5.67819
gi|238030677|emb|FN392320.1|	751531-751704	5.62101	4.8398	4.19153
gi|238030677|emb|FN392320.1|	1163841-1163941	6.12955	4.73571	5.11151
gi|238032011|emb|FN392321.1|	132911-132958	8.5447	7.21517	6.50366
gi|238029138|emb|FN392319.1|	1776320-1776373	7.14323	5.1663	6.29231
gi|238032011|emb|FN392321.1|	1276995-1277202	7.50537	7.28732	4.75204
gi|238030677|emb|FN392320.1|	1357041-1357096	6.85475	5.44611	5.54949
gi|238030677|emb|FN392320.1|	2015297-2015828	6.44215	6.16912	4.15751
gi|238029138|emb|FN392319.1|	612867-612910	10.3073	6.71414	9.80807
gi|238032011|emb|FN392321.1|	253028-253091	9.95517	9.18606	6.75537
gi|238029138|emb|FN392319.1|	2270470-2270523	6.82621	5.45515	5.47174
gi|238032011|emb|FN392321.1|	2014393-2014484	9.66747	6.11214	9.35694
gi|238030677|emb|FN392320.1|	1162280-1162331	7.16182	6.80431	4.65266
gi|238033210|emb|FN392322.1|	539912-539944	6.41221	4.76856	5.48845
gi|238030677|emb|FN392320.1|	1060563-1060724	7.4763	6.72036	5.23859
gi|238030677|emb|FN392320.1|	1747669-1747785	7.1789	5.63167	5.85135
gi|238030677|emb|FN392320.1|	2374235-2374398	6.30764	4.08334	5.99701
gi|238030677|emb|FN392320.1|	1351116-1351156	6.45687	5.58135	4.73671
gi|238030677|emb|FN392320.1|	2086333-2086397	6.96352	5.43681	5.68934
gi|238029138|emb|FN392319.1|	424902-424945	7.2073	7.07104	4.43586
gi|238033210|emb|FN392322.1|	319763-319820	7.41965	5.70436	6.13678
gi|238032011|emb|FN392321.1|	1339626-1339658	4.76166	4.57873	3.01498
gi|238030677|emb|FN392320.1|	852166-852461	6.78689	6.1054	4.71386
gi|238033210|emb|FN392322.1|	1106494-1106517	5.70172	3.80114	5.28264
gi|238029138|emb|FN392319.1|	529210-529907	8.40103	8.37146	5.01141
gi|238029138|emb|FN392319.1|	673703-673771	7.47828	5.09645	6.8102
gi|238030677|emb|FN392320.1|	377084-377116	9.10413	6.64219	7.85089
gi|238030677|emb|FN392320.1|	156715-156824	10.3888	9.83266	6.70133
gi|238030677|emb|FN392320.1|	1117802-1118838	7.23446	5.19836	6.31288
gi|238032011|emb|FN392321.1|	211931-211980	9.9886	7.80414	8.07338
gi|238032011|emb|FN392321.1|	356630-356731	5.62025	4.12719	4.80408
gi|238033210|emb|FN392322.1|	1247499-1247525	5.21985	3.33508	4.95836
gi|238029138|emb|FN392319.1|	1795104-1795142	7.29569	4.38105	7.20866
gi|238030677|emb|FN392320.1|	1206120-1206218	8.51198	6.62205	6.8914
gi|238033210|emb|FN392322.1|	1546579-1546703	6.44191	4.41246	5.81423
gi|238029138|emb|FN392319.1|	580803-580941	5.07463	3.9103	4.1446
gi|238033210|emb|FN392322.1|	868413-868454	7.00984	4.15418	6.96716
gi|238030677|emb|FN392320.1|	2182866-2182904	7.16942	5.19548	6.17522
gi|238029138|emb|FN392319.1|	149205-149340	6.30076	4.51294	5.47989
gi|238033210|emb|FN392322.1|	1191848-1191890	6.27846	5.20298	4.7527
gi|238032011|emb|FN392321.1|	704567-704741	8.239	5.41961	7.64177
gi|238032011|emb|FN392321.1|	792812-792917	8.78287	6.63301	7.28641
gi|238030677|emb|FN392320.1|	1396731-1396760	7.7782	7.34249	4.9696
gi|238029138|emb|FN392319.1|	1070154-1070242	5.4663	4.25473	4.3975
gi|238033210|emb|FN392322.1|	1410456-1410470	7.43483	6.60926	5.15841
gi|238034182|emb|FN392323.1|	55047-55232	6.60661	5.26394	5.1923
gi|238029138|emb|FN392319.1|	1304407-1304454	7.8654	7.47776	4.96753
gi|238032011|emb|FN392321.1|	537252-537366	5.40261	4.97353	3.57265
gi|238029138|emb|FN392319.1|	1188644-1188902	8.02446	7.08133	5.61095
gi|238030677|emb|FN392320.1|	42967-42993	7.9103	6.92645	5.58183
gi|238034182|emb|FN392323.1|	11473-13211	6.44501	4.11972	6.06711
gi|238030677|emb|FN392320.1|	649978-650010	5.60218	4.46613	4.38717
gi|238029138|emb|FN392319.1|	810750-810829	7.66087	5.25772	6.84897
gi|238029138|emb|FN392319.1|	2303081-2304991	6.56946	4.46662	5.90859
gi|238032011|emb|FN392321.1|	1302056-1302113	6.39423	5.3132	4.78199
gi|238032011|emb|FN392321.1|	2114982-2115031	7.33461	4.5993	6.97744
gi|238030677|emb|FN392320.1|	1913898-1913963	5.84583	3.914	5.31214
gi|238029138|emb|FN392319.1|	1938585-1938664	7.63466	5.55667	6.49191
gi|238029138|emb|FN392319.1|	744791-745239	6.96761	4.17928	6.81211
gi|238033210|emb|FN392322.1|	1469953-1470038	7.00428	5.89127	5.15176
gi|238029138|emb|FN392319.1|	2759377-2759409	6.95011	6.78464	4.16916
gi|238030677|emb|FN392320.1|	1875878-1876010	7.2349	4.90322	6.49897
gi|238030677|emb|FN392320.1|	546159-546254	6.04434	3.9699	5.55596
gi|238029138|emb|FN392319.1|	2610640-2610657	6.93779	5.94235	4.99069
gi|238030677|emb|FN392320.1|	1480192-1480256	9.20213	6.74898	7.73813
gi|238029138|emb|FN392319.1|	1251646-1251677	7.68661	6.2262	5.87357
gi|238032011|emb|FN392321.1|	908343-908373	6.6955	5.15526	5.38219
gi|238032011|emb|FN392321.1|	1845910-1845969	6.65281	5.1406	5.32898
gi|238030677|emb|FN392320.1|	1844325-1844408	6.60463	5.6336	4.75853
gi|238029138|emb|FN392319.1|	2714401-2714472	7.52501	4.87367	6.96662
gi|238032011|emb|FN392321.1|	492509-492699	7.28819	5.52346	5.94349
gi|238030677|emb|FN392320.1|	645083-645191	6.93353	5.19904	5.70352
gi|238029138|emb|FN392319.1|	66369-66403	6.88955	5.03894	5.79059
gi|238030677|emb|FN392320.1|	1016939-1017134	6.42091	6.2015	3.88208
gi|238030677|emb|FN392320.1|	1095195-1095272	7.56267	6.02836	5.84521
gi|238032011|emb|FN392321.1|	1872737-1872767	9.21404	8.03569	6.42903
gi|238030677|emb|FN392320.1|	2383404-2383499	4.62772	3.31	3.95187
gi|238030677|emb|FN392320.1|	1683400-1683976	8.66513	7.2645	6.33159
gi|238029138|emb|FN392319.1|	268912-269011	6.73687	5.98237	4.5846
gi|238029138|emb|FN392319.1|	2474312-2474358	6.22892	4.65001	5.11818
gi|238029138|emb|FN392319.1|	1985617-1985665	7.06276	6.7751	4.29542
gi|238032011|emb|FN392321.1|	2813-4130	3.96597	3.54651	2.66845
gi|238029138|emb|FN392319.1|	442428-442489	8.00805	6.02006	6.5259
gi|238033210|emb|FN392322.1|	439771-439860	9.37175	7.02852	7.65175
gi|238030677|emb|FN392320.1|	1110571-1110599	8.54418	5.70835	7.67018
gi|238030677|emb|FN392320.1|	1708754-1708810	5.60218	3.73172	5.03794
gi|238030677|emb|FN392320.1|	937141-937502	6.62113	5.8115	4.55158
gi|238030677|emb|FN392320.1|	1474532-1474628	7.43332	5.40391	6.22797
gi|238033210|emb|FN392322.1|	359250-359275	7.08307	5.03361	6.04404
gi|238032011|emb|FN392321.1|	21623-21713	4.46694	3.52244	3.46293
gi|238029138|emb|FN392319.1|	1512153-1512256	6.84006	4.23463	6.45726
gi|238030677|emb|FN392320.1|	435961-436023	7.87079	5.23572	7.06702
gi|238029138|emb|FN392319.1|	318976-319064	7.16066	5.15422	6.03461
gi|238030677|emb|FN392320.1|	404440-404483	6.56181	4.84324	5.40916
gi|238029138|emb|FN392319.1|	136742-136763	5.09028	4.55333	3.39928
gi|238030677|emb|FN392320.1|	2007293-2007332	8.62518	6.42422	7.04991
gi|238033210|emb|FN392322.1|	98865-99137	8.72851	5.06596	8.56894
gi|238030677|emb|FN392320.1|	240899-241113	7.13939	5.32431	5.82107
gi|238032011|emb|FN392321.1|	2132022-2132074	5.9738	4.41542	4.9103
gi|238033210|emb|FN392322.1|	1375338-1375366	7.18714	5.09696	6.11767
gi|238032011|emb|FN392321.1|	24496-25146	5.47726	4.44942	4.09602
gi|238033210|emb|FN392322.1|	134978-135054	5.78543	4.30496	4.71771
gi|238029138|emb|FN392319.1|	42301-42366	5.98884	4.51926	4.81985
gi|238032011|emb|FN392321.1|	918302-918356	7.48819	5.61088	6.05744
gi|238030677|emb|FN392320.1|	1741068-1741109	7.84649	5.52932	6.69619
gi|238029138|emb|FN392319.1|	1047541-1047579	7.58624	6.59587	5.22275
gi|238030677|emb|FN392320.1|	815136-815177	5.9987	4.88788	4.45681
gi|238029138|emb|FN392319.1|	1004348-1004423	5.66064	4.31514	4.50129
gi|238029138|emb|FN392319.1|	1812406-1812452	8.22537	6.5619	6.2404
gi|238030677|emb|FN392320.1|	1298951-1298993	6.87636	5.71134	4.98938
gi|238033210|emb|FN392322.1|	436599-436628	7.13111	5.09159	5.99933
gi|238032011|emb|FN392321.1|	1720911-1720972	8.49392	7.44714	5.76064
gi|238032011|emb|FN392321.1|	217600-217831	7.87256	4.36542	7.87205
gi|238030677|emb|FN392320.1|	137111-137154	8.01576	5.93549	6.52445
gi|238032011|emb|FN392321.1|	1767452-1767470	4.97316	4.32868	3.40112
gi|238032011|emb|FN392321.1|	1218172-1218206	6.38664	5.09061	4.83596
gi|238033210|emb|FN392322.1|	371921-374726	8.20159	6.80333	5.94227
gi|238029138|emb|FN392319.1|	1284755-1285100	6.6401	6.53238	3.77715
gi|238030677|emb|FN392320.1|	425188-425203	7.3301	5.27371	6.10622
gi|238030677|emb|FN392320.1|	186892-187100	6.95127	5.10763	5.68177
gi|238030677|emb|FN392320.1|	628910-628939	7.55682	6.18193	5.54646
gi|238029138|emb|FN392319.1|	902811-902873	7.58076	6.01472	5.75043
gi|238032011|emb|FN392321.1|	505204-505276	8.19933	7.71926	5.00567
gi|238030677|emb|FN392320.1|	74014-74119	7.63249	5.07272	6.76531
gi|238033210|emb|FN392322.1|	1164676-1164814	7.06283	4.80902	6.14483
gi|238030677|emb|FN392320.1|	730353-730530	6.56167	4.17927	5.99393
gi|238029138|emb|FN392319.1|	1242575-1242652	8.11629	5.71922	6.85741
gi|238029138|emb|FN392319.1|	1540978-1541147	9.50802	5.86724	8.86441
gi|238029138|emb|FN392319.1|	943707-943801	10.2009	9.77344	6.02939
gi|238030677|emb|FN392320.1|	980891-981011	6.96872	5.81966	4.97426
gi|238030677|emb|FN392320.1|	903655-903883	8.36846	5.09915	7.86011
gi|238030677|emb|FN392320.1|	777158-777239	7.8134	5.23391	6.86384
gi|238029138|emb|FN392319.1|	1142635-1142704	8.21244	4.9902	7.72521
gi|238029138|emb|FN392319.1|	174352-174394	7.22499	5.54206	5.64086
gi|238030677|emb|FN392320.1|	918562-918606	6.62265	4.20507	6.04517
gi|238029138|emb|FN392319.1|	334931-335027	8.47307	7.21082	5.90148
gi|238033210|emb|FN392322.1|	55500-57891	5.67182	3.6596	5.11507
gi|238033210|emb|FN392322.1|	645623-645698	6.088	5.00329	4.41424
gi|238029138|emb|FN392319.1|	650202-650225	8.79483	7.27919	6.314
gi|238032011|emb|FN392321.1|	992379-992432	6.11676	3.59282	5.85306
gi|238032011|emb|FN392321.1|	999451-999483	9.05593	6.08337	7.89421
gi|238029138|emb|FN392319.1|	32955-33146	7.01682	4.17443	6.65572
gi|238032011|emb|FN392321.1|	23203-23318	5.32486	3.76836	4.44942
gi|238033210|emb|FN392322.1|	1360655-1360782	7.70584	7.03666	4.85048
gi|238030677|emb|FN392320.1|	1753295-1753356	5.20695	3.37345	4.65833
gi|238032011|emb|FN392321.1|	1777412-1777443	7.99327	6.27015	6.0533
gi|238029138|emb|FN392319.1|	2239307-2239343	6.84512	5.25426	5.29872
gi|238033210|emb|FN392322.1|	1380498-1380546	4.71928	3.51525	3.75863
gi|238029138|emb|FN392319.1|	2516083-2516144	8.6269	5.12007	8.17331
gi|238029138|emb|FN392319.1|	2454360-2454403	7.26021	6.01127	5.17281
gi|238030677|emb|FN392320.1|	427887-427946	5.78578	4.72265	4.18963
gi|238029138|emb|FN392319.1|	929237-929286	9.02595	6.91923	6.97531
gi|238030677|emb|FN392320.1|	1513352-1513407	7.18592	5.43285	5.61671
gi|238030677|emb|FN392320.1|	432435-432542	8.1718	5.04245	7.52057
gi|238032011|emb|FN392321.1|	2128722-2128840	6.7001	6.55444	3.74429
gi|238029138|emb|FN392319.1|	1341949-1341961	7.94301	6.25509	5.95229
gi|238033210|emb|FN392322.1|	391304-391315	6.89637	3.7917	6.80312
gi|238032011|emb|FN392321.1|	519184-519237	9.20924	6.945	7.20205
gi|238029138|emb|FN392319.1|	1247919-1248011	7.54338	5.66172	5.92482
gi|238029138|emb|FN392319.1|	1818301-1818325	7.71893	6.98255	4.87305
gi|238029138|emb|FN392319.1|	2683289-2683341	8.9958	8.19221	5.61306
gi|238029138|emb|FN392319.1|	2017738-2017840	7.07627	6.17252	4.68306
gi|238029138|emb|FN392319.1|	1616344-1616379	8.36384	8.15717	4.67022
gi|238032011|emb|FN392321.1|	1983704-1983828	7.37014	4.98694	6.31458
gi|238030677|emb|FN392320.1|	1004594-1004661	10.0033	9.60475	5.72348
gi|238029138|emb|FN392319.1|	1388373-1388443	8.51699	6.42534	6.62194
gi|238030677|emb|FN392320.1|	713653-713721	8.60591	7.42282	5.75384
gi|238030677|emb|FN392320.1|	2327226-2327258	6.26613	4.7976	4.79502
gi|238033210|emb|FN392322.1|	1148212-1148330	9.10611	5.41995	8.51579
gi|238029138|emb|FN392319.1|	1286538-1286614	6.44541	3.77715	6.0867
gi|238032011|emb|FN392321.1|	707660-707696	8.66352	7.8963	5.36077
gi|238029138|emb|FN392319.1|	662603-662714	7.86092	6.78717	5.24069
gi|238032011|emb|FN392321.1|	1140627-1140737	6.94073	5.50088	5.11893
gi|238032011|emb|FN392321.1|	231747-231894	6.05705	3.35422	5.9131
gi|238030677|emb|FN392320.1|	128715-128736	7.81518	6.12203	5.82575
gi|238029138|emb|FN392319.1|	2073390-2073478	8.05296	5.31118	6.99468
gi|238032011|emb|FN392321.1|	2061508-2061531	8.93182	8.12673	5.50205
gi|238030677|emb|FN392320.1|	1398202-1398269	8.13048	7.5638	4.83716
gi|238030677|emb|FN392320.1|	259697-259819	8.33058	7.00005	5.70528
gi|238032011|emb|FN392321.1|	222837-223043	7.58591	5.08453	6.48249
gi|238029138|emb|FN392319.1|	1081059-1081103	7.58953	6.62433	4.94366
gi|238032011|emb|FN392321.1|	1771262-1771366	5.52973	4.33218	4.09563
gi|238032011|emb|FN392321.1|	485624-485767	7.52086	4.71449	6.74069
gi|238030677|emb|FN392320.1|	2387234-2387683	5.43329	4.27332	4.00096
gi|238032011|emb|FN392321.1|	1394374-1394458	9.21655	8.82649	5.20822
gi|238030677|emb|FN392320.1|	296477-296562	7.45005	6.36711	4.96524
gi|238030677|emb|FN392320.1|	747583-747723	7.87263	4.99122	6.98116
gi|238029138|emb|FN392319.1|	2146856-2147087	8.27906	4.81962	7.76725
gi|238030677|emb|FN392320.1|	1861812-1861884	8.29107	5.33369	7.27102
gi|238029138|emb|FN392319.1|	115624-115745	7.22987	5.5512	5.43935
gi|238032011|emb|FN392321.1|	522509-522530	8.46597	6.84345	6.02449
gi|238030677|emb|FN392320.1|	2049470-2049556	9.54956	8.15967	6.35368
gi|238032011|emb|FN392321.1|	295861-295959	5.53834	4.56707	3.84795
gi|238030677|emb|FN392320.1|	330800-330888	6.98087	5.41291	5.19095
gi|238030677|emb|FN392320.1|	452741-452767	7.36861	5.89632	5.29578
gi|238029138|emb|FN392319.1|	934998-935035	6.91977	4.7551	5.75443
gi|238033210|emb|FN392322.1|	1479465-1479597	5.37436	4.25583	3.90632
gi|238033210|emb|FN392322.1|	1090997-1091022	5.63355	2.96604	5.58899
gi|238029138|emb|FN392319.1|	187507-187593	7.12502	6.38714	4.41792
gi|238033210|emb|FN392322.1|	1460341-1460434	7.1106	5.92409	4.85482
gi|238032011|emb|FN392321.1|	700134-700287	7.25809	5.65948	5.34292
gi|238030677|emb|FN392320.1|	614209-614394	5.62962	5.31144	3.21973
gi|238029138|emb|FN392319.1|	2100649-2100719	4.86425	4.35618	3.01287
gi|238032011|emb|FN392321.1|	1453208-1453247	8.31604	4.6294	7.95624
gi|238032011|emb|FN392321.1|	377062-377186	6.40269	4.9811	4.70555
gi|238032011|emb|FN392321.1|	1743986-1744030	8.41932	5.60508	7.13038
gi|238033210|emb|FN392322.1|	1434508-1434632	5.67453	3.53909	5.04362
gi|238033210|emb|FN392322.1|	564776-564836	6.79926	5.54935	4.73434
gi|238033210|emb|FN392322.1|	697408-697592	7.76926	4.62796	7.11616
gi|238029138|emb|FN392319.1|	886441-886480	8.47431	7.15555	5.65037
gi|238032011|emb|FN392321.1|	574144-574231	6.05478	4.6832	4.46398
gi|238030677|emb|FN392320.1|	2309134-2309152	6.82767	4.12754	6.1826
gi|238032011|emb|FN392321.1|	1274007-1274069	6.73641	5.55475	4.61692
gi|238030677|emb|FN392320.1|	1200857-1200873	7.87729	6.73618	5.14719
gi|238030677|emb|FN392320.1|	2281291-2281321	9.23456	7.14126	6.78404
gi|238029138|emb|FN392319.1|	812180-812396	7.31694	6.84897	4.17777
gi|238032011|emb|FN392321.1|	179116-179153	7.54408	5.93029	5.43543
gi|238033210|emb|FN392322.1|	429758-429842	8.5336	8.29666	4.55637
gi|238032011|emb|FN392321.1|	1956202-1956215	7.24957	6.04754	4.86965
gi|238030677|emb|FN392320.1|	270435-270684	9.59309	9.07296	5.36412
gi|238033210|emb|FN392322.1|	167484-167524	6.46794	5.71819	4.00334
gi|238032011|emb|FN392321.1|	619694-619709	7.23362	5.24964	5.62113
gi|238029138|emb|FN392319.1|	88758-88829	8.20799	7.27669	5.0499
gi|238032011|emb|FN392321.1|	1497529-1497577	9.05202	5.32849	8.26219
gi|238030677|emb|FN392320.1|	346305-346370	9.52851	6.1708	8.13427
gi|238029138|emb|FN392319.1|	2526715-2526727	8.62772	6.21051	6.7408
gi|238032011|emb|FN392321.1|	913838-913878	6.94309	5.48659	4.92925
gi|238033210|emb|FN392322.1|	1496789-1496973	6.72339	6.17372	3.91168
gi|238032011|emb|FN392321.1|	198019-198142	7.22972	6.5799	4.26456
gi|238030677|emb|FN392320.1|	876246-876266	11.3618	10.297	6.74422
gi|238029138|emb|FN392319.1|	940767-941040	6.89432	4.3699	5.96283
gi|238029138|emb|FN392319.1|	1200226-1200348	7.25958	5.72859	5.1498
gi|238032011|emb|FN392321.1|	1332348-1332392	7.69099	7.26532	4.25726
gi|238033210|emb|FN392322.1|	172443-172465	6.82969	4.61944	5.61265
gi|238032011|emb|FN392321.1|	1731559-1731644	8.25388	4.32644	8.03809
gi|238033210|emb|FN392322.1|	14011-14406	6.44943	5.76504	3.89479
gi|238033210|emb|FN392322.1|	1104058-1104145	6.93345	4.64609	5.73471
gi|238032011|emb|FN392321.1|	63877-63928	7.78787	5.38926	6.2691
gi|238033210|emb|FN392322.1|	1232772-1232791	7.65032	5.93164	5.51287
gi|238030677|emb|FN392320.1|	271861-271894	7.71999	5.69644	5.85199
gi|238029138|emb|FN392319.1|	1844934-1844996	8.20772	5.77293	6.49914
gi|238029138|emb|FN392319.1|	1346933-1347054	8.92479	5.91296	7.42617
gi|238029138|emb|FN392319.1|	2653222-2653232	7.53015	5.52562	5.72297
gi|238029138|emb|FN392319.1|	762995-763053	8.03177	5.32457	6.66777
gi|238029138|emb|FN392319.1|	1384024-1384075	9.63112	5.06025	9.31941
gi|238032011|emb|FN392321.1|	119781-119795	8.28668	6.71268	5.64669
gi|238029138|emb|FN392319.1|	474058-474085	8.32621	8.17507	4.24119
gi|238033210|emb|FN392322.1|	1685233-1685442	8.70366	8.14781	4.8302
gi|238030677|emb|FN392320.1|	1686278-1686351	9.29597	5.64316	8.2172
gi|238029138|emb|FN392319.1|	2599674-2599722	6.96148	5.26053	5.11769
gi|238033210|emb|FN392322.1|	223981-224037	8.65368	8.33786	4.56259
gi|238029138|emb|FN392319.1|	353155-353181	6.63985	5.20794	4.68662
gi|238032011|emb|FN392321.1|	114549-114722	6.48503	3.43155	6.23126
gi|238029138|emb|FN392319.1|	257445-257545	7.1885	6.59012	4.12071
gi|238029138|emb|FN392319.1|	2338400-2338684	6.09431	4.86737	4.21177
gi|238030677|emb|FN392320.1|	149527-149546	5.89075	4.82424	3.95146
gi|238030677|emb|FN392320.1|	853566-853635	5.98069	4.71386	4.18697
gi|238029138|emb|FN392319.1|	488533-488586	7.14716	4.60817	6.02113
gi|238032011|emb|FN392321.1|	1769571-1769708	7.33825	3.7243	7.18501
gi|238032011|emb|FN392321.1|	1350192-1351053	7.49713	4.14892	6.99468
gi|238032011|emb|FN392321.1|	121991-122031	9.00381	5.7792	7.58722
gi|238033210|emb|FN392322.1|	105547-105600	10.0394	6.12472	8.77469
gi|238030677|emb|FN392320.1|	1291225-1291256	7.33205	6.02293	4.85804
gi|238032011|emb|FN392321.1|	680727-680761	6.37979	5.27096	4.18947
gi|238029138|emb|FN392319.1|	2143982-2143992	7.3522	4.53616	6.36429
gi|238029138|emb|FN392319.1|	1443896-1443916	8.06429	6.40092	5.55368
gi|238029138|emb|FN392319.1|	656684-656719	7.18905	5.42492	5.23077
gi|238030677|emb|FN392320.1|	462426-462567	5.33333	2.76132	5.14365
gi|238033210|emb|FN392322.1|	1408006-1408095	9.01184	4.72044	8.63208
gi|238033210|emb|FN392322.1|	1108649-1108703	8.7671	6.26121	6.72011
gi|238033210|emb|FN392322.1|	1588028-1588079	11.0743	9.15242	7.23881
gi|238032011|emb|FN392321.1|	137642-137835	6.13889	3.31034	5.76657
gi|238032011|emb|FN392321.1|	615779-615820	7.73006	5.24043	6.18301
gi|238030677|emb|FN392320.1|	1705712-1705879	5.95422	5.06702	3.73172
gi|238030677|emb|FN392320.1|	92830-93285	8.17997	7.22912	4.85836
gi|238030677|emb|FN392320.1|	383333-383380	7.42661	5.50938	5.46432
gi|238032011|emb|FN392321.1|	423257-423307	5.79483	4.54715	4.00985
gi|238029138|emb|FN392319.1|	2364507-2364572	6.25426	5.39633	3.83671
gi|238033210|emb|FN392322.1|	209876-210134	8.03187	4.08695	7.76758
gi|238029138|emb|FN392319.1|	2703706-2703742	8.46266	7.21953	5.26113
gi|238029138|emb|FN392319.1|	1272834-1272869	5.92868	3.29818	5.44418
gi|238030677|emb|FN392320.1|	843247-843266	8.57356	6.20605	6.43273
gi|238033210|emb|FN392322.1|	1388078-1388131	6.86171	5.81725	4.29655
gi|238029138|emb|FN392319.1|	2437309-2437343	7.01206	4.4064	5.92713
gi|238033210|emb|FN392322.1|	1552070-1552076	7.76226	5.26478	6.16487
gi|238029138|emb|FN392319.1|	671250-671277	8.73231	6.7228	6.13037
gi|238032011|emb|FN392321.1|	2021267-2021434	7.29922	3.90308	6.82522
gi|238029138|emb|FN392319.1|	700915-700964	8.99528	6.75629	6.45756
gi|238029138|emb|FN392319.1|	15365-17265	5.95892	4.49366	4.2593
gi|238030677|emb|FN392320.1|	1286011-1286048	7.97212	6.11479	5.59414
gi|238030677|emb|FN392320.1|	15948-16000	7.26903	5.55971	5.11347
gi|238030677|emb|FN392320.1|	470019-470085	8.10866	5.90682	5.99914
gi|238030677|emb|FN392320.1|	1869943-1870012	7.08761	5.9753	4.42852
gi|238032011|emb|FN392321.1|	1383039-1383068	6.96475	5.19311	5.02708
gi|238033210|emb|FN392322.1|	240561-240622	9.72442	6.10018	8.16366
gi|238029138|emb|FN392319.1|	808641-808685	9.22853	7.53456	6.0009
gi|238032011|emb|FN392321.1|	1672771-1672892	6.08205	5.29421	3.62483
gi|238033210|emb|FN392322.1|	696434-696480	6.84387	5.40327	4.62796
gi|238029138|emb|FN392319.1|	361958-361990	7.53015	4.91605	6.11765
gi|238032011|emb|FN392321.1|	934388-934467	7.69931	6.81991	4.45906
gi|238032011|emb|FN392321.1|	1732983-1733288	8.21835	8.03809	3.98463
gi|238029138|emb|FN392319.1|	1908375-1908399	8.37256	6.62514	5.62189
gi|238033210|emb|FN392322.1|	1156803-1157064	6.64137	3.89244	5.81257
gi|238030677|emb|FN392320.1|	251922-252726	5.78471	2.81425	5.63728
gi|238033210|emb|FN392322.1|	1428917-1429121	9.50384	5.16605	8.7173
gi|238029138|emb|FN392319.1|	1076072-1076150	5.88979	4.3975	4.20074
gi|238030677|emb|FN392320.1|	2186015-2186149	7.95851	6.28142	5.32309
gi|238033210|emb|FN392322.1|	159726-159758	9.06275	7.63229	5.57309
gi|238029138|emb|FN392319.1|	2185712-2185783	7.89286	5.39439	6.09835
gi|238033210|emb|FN392322.1|	749905-749937	7.84319	6.91436	4.50419
gi|238029138|emb|FN392319.1|	1335279-1335355	6.88339	6.13463	3.88485
gi|238032011|emb|FN392321.1|	1292236-1292270	8.25426	6.08212	5.92481
gi|238032011|emb|FN392321.1|	711769-711789	7.96475	5.13642	6.44914
gi|238032011|emb|FN392321.1|	1978195-1978342	6.01896	4.30549	4.44711
gi|238032011|emb|FN392321.1|	1045571-1045919	8.91718	5.03463	7.91947
gi|238029138|emb|FN392319.1|	2382438-2382488	6.43301	5.65721	3.68779
gi|238029138|emb|FN392319.1|	827112-827138	7.65465	5.75366	5.36503
gi|238030677|emb|FN392320.1|	1906225-1906281	8.25771	5.89863	6.0943
gi|238033210|emb|FN392322.1|	809842-809885	12.1327	10.7222	6.89723
gi|238029138|emb|FN392319.1|	2014460-2014472	7.93988	5.77071	5.75075
gi|238029138|emb|FN392319.1|	2777098-2777247	8.07256	7.65779	4.04774
gi|238029138|emb|FN392319.1|	2489863-2491327	3.08147	3.06293	1.40468
gi|238030677|emb|FN392320.1|	334099-334876	7.64627	5.19095	5.89412
gi|238032011|emb|FN392321.1|	124770-124897	9.81581	9.16441	5.05266
gi|238033210|emb|FN392322.1|	573694-573721	8.34612	5.89913	6.18554
gi|238029138|emb|FN392319.1|	1437463-1437485	8.62662	5.80865	6.68174
gi|238030677|emb|FN392320.1|	94330-94421	8.39377	4.85836	7.27924
gi|238030677|emb|FN392320.1|	1736092-1736125	8.28951	5.53304	6.45341
gi|238030677|emb|FN392320.1|	1555830-1555859	9.23279	5.95567	7.3724
gi|238033210|emb|FN392322.1|	606179-606334	9.37989	8.84652	4.69357
gi|238030677|emb|FN392320.1|	221509-221573	8.52526	5.1321	7.16572
gi|238032011|emb|FN392321.1|	2199374-2199395	8.68302	6.83051	5.6944
gi|238033210|emb|FN392322.1|	474635-474675	7.11323	5.25855	4.99329
gi|238030677|emb|FN392320.1|	1889459-1889607	6.86741	5.31362	4.58147
gi|238033210|emb|FN392322.1|	71484-71513	6.92411	5.0627	4.91116
gi|238030677|emb|FN392320.1|	561180-561225	6.97862	5.07777	4.96849
gi|238030677|emb|FN392320.1|	1928387-1928503	7.06273	3.54862	6.61497
gi|238029138|emb|FN392319.1|	1275434-1275597	6.74334	4.09261	5.60794
gi|238029138|emb|FN392319.1|	2234538-2234559	7.2925	4.45152	6.02533
gi|238032011|emb|FN392321.1|	1501772-1501899	7.03919	6.40682	3.70067
gi|238030677|emb|FN392320.1|	2247280-2247307	9.4561	7.8505	5.72444
gi|238033210|emb|FN392322.1|	1631298-1631351	8.15953	5.7464	5.96591
gi|238030677|emb|FN392320.1|	2126329-2126429	6.96634	5.18557	4.81051
gi|238029138|emb|FN392319.1|	977470-977514	7.56507	5.36414	5.48603
gi|238030677|emb|FN392320.1|	2067925-2068095	9.02376	4.65402	8.28461
gi|238033210|emb|FN392322.1|	1283387-1283408	8.33258	5.86941	6.06738
gi|238030677|emb|FN392320.1|	724900-724954	8.05581	5.81779	5.70694
gi|238029138|emb|FN392319.1|	2214540-2214573	4.68464	2.39721	4.30069
gi|238032011|emb|FN392321.1|	1633648-1633698	8.41357	6.54891	5.46252
gi|238029138|emb|FN392319.1|	1978652-1978687	9.34086	6.51557	6.81208
gi|238029138|emb|FN392319.1|	2587472-2587819	6.10719	4.79281	3.92094
gi|238033210|emb|FN392322.1|	114774-114812	6.92094	4.89299	4.97718
gi|238030677|emb|FN392320.1|	2295997-2296091	5.80993	4.17106	4.1085
gi|238030677|emb|FN392320.1|	680778-680823	9.37357	4.99201	8.35999
gi|238032011|emb|FN392321.1|	2165896-2165909	7.43042	5.85959	4.72419
gi|238033210|emb|FN392322.1|	766248-766291	6.91282	4.73166	5.11464
gi|238033210|emb|FN392322.1|	227301-227441	7.02324	6.17396	3.82297
gi|238033210|emb|FN392322.1|	1624113-1624157	6.87473	5.1163	4.65682
gi|238030677|emb|FN392320.1|	352761-352772	11.568	7.75408	8.68485
gi|238030677|emb|FN392320.1|	1484083-1484111	7.87643	5.49083	5.68853
gi|238032011|emb|FN392321.1|	1730965-1731255	5.33532	3.24342	4.32644
gi|238032011|emb|FN392321.1|	1363589-1363633	8.2608	5.52043	6.19615
gi|238032011|emb|FN392321.1|	1094024-1094052	6.18477	4.48343	4.27627
gi|238033210|emb|FN392322.1|	91267-92061	10.767	6.77121	8.47432
gi|238029138|emb|FN392319.1|	2406562-2406574	8.46725	5.9103	6.0707
gi|238030677|emb|FN392320.1|	471574-472241	7.64759	5.99914	4.81997
gi|238029138|emb|FN392319.1|	992797-992845	7.5649	6.13527	4.56686
gi|238030677|emb|FN392320.1|	2046431-2046461	7.81648	5.65583	5.39908
gi|238030677|emb|FN392320.1|	1827091-1827116	6.87575	3.52974	6.19166
gi|238030677|emb|FN392320.1|	1568846-1568862	9.06602	6.61551	6.16731
gi|238029138|emb|FN392319.1|	110062-110286	7.2563	6.72552	3.49695
gi|238029138|emb|FN392319.1|	2424839-2424866	8.38942	5.70513	6.11194
gi|238033210|emb|FN392322.1|	1243811-1243880	8.1768	5.95584	5.56118
gi|238030677|emb|FN392320.1|	963067-963095	7.62684	5.35846	5.38045
gi|238032011|emb|FN392321.1|	904371-904424	9.23439	8.2951	4.70556
gi|238030677|emb|FN392320.1|	1956109-1956129	7.71766	5.19716	5.6658
gi|238029138|emb|FN392319.1|	767241-767248	8.78918	6.11865	6.25186
gi|238032011|emb|FN392321.1|	1138222-1138348	7.9845	6.39336	4.84163
gi|238032011|emb|FN392321.1|	184898-184964	9.76165	9.27446	4.45498
gi|238029138|emb|FN392319.1|	1231509-1231594	6.1384	3.02809	5.60296
gi|238033210|emb|FN392322.1|	477529-480925	6.80975	4.99329	4.57689
gi|238030677|emb|FN392320.1|	2178158-2178214	10.5955	9.01865	5.85386
gi|238032011|emb|FN392321.1|	1471189-1471208	8.90857	6.14082	6.36186
gi|238029138|emb|FN392319.1|	2575746-2575814	7.55204	5.05997	5.53643
gi|238029138|emb|FN392319.1|	712640-712712	8.25471	5.32317	6.25574
gi|238030677|emb|FN392320.1|	2158863-2158914	7.51645	5.49413	5.0443
gi|238030677|emb|FN392320.1|	1036172-1036179	9.30658	5.90054	7.14444
gi|238033210|emb|FN392322.1|	1261378-1261397	8.3662	5.28764	6.43792
gi|238032011|emb|FN392321.1|	1759674-1759815	6.18521	3.33885	5.32695
gi|238030677|emb|FN392320.1|	303044-303126	6.29169	4.60537	4.2093
gi|238030677|emb|FN392320.1|	1755999-1756028	10.0326	7.37195	6.68014
gi|238029138|emb|FN392319.1|	1998857-1998903	7.25286	5.57777	4.57589
gi|238032011|emb|FN392321.1|	557974-558705	4.39677	2.5568	3.59727
gi|238030677|emb|FN392320.1|	1087020-1087042	5.83351	3.573	4.58903
gi|238030677|emb|FN392320.1|	326636-326710	9.01954	8.267	4.3468
gi|238029138|emb|FN392319.1|	2327255-2327279	7.40127	4.92885	5.40559
gi|238033210|emb|FN392322.1|	984309-984310	10.8255	8.57556	6.52929
gi|238029138|emb|FN392319.1|	1722121-1722148	8.53244	6.82423	5.07745
gi|238032011|emb|FN392321.1|	626895-626930	6.93324	6.13155	3.53853
gi|238032011|emb|FN392321.1|	1263852-1263916	8.10673	5.93676	5.36835
gi|238029138|emb|FN392319.1|	1975105-1975217	9.26984	7.77364	5.15307
gi|238029138|emb|FN392319.1|	505888-505962	8.49859	6.92238	4.9184
gi|238032011|emb|FN392321.1|	345982-346002	8.58615	6.00897	5.95095
gi|238032011|emb|FN392321.1|	1796896-1796967	5.47977	3.63891	3.99225
gi|238032011|emb|FN392321.1|	1807436-1807488	5.60218	3.50016	4.29231
gi|238033210|emb|FN392322.1|	644195-644239	6.36367	3.8453	5.00329
gi|238032011|emb|FN392321.1|	1690713-1690749	12.2998	10.8374	6.26288
gi|238033210|emb|FN392322.1|	1070975-1070985	8.01135	4.20405	6.93003
gi|238029138|emb|FN392319.1|	1144439-1145598	10.0513	7.72521	6.23966
gi|238029138|emb|FN392319.1|	1860197-1860447	7.50144	7.26895	3.14352
gi|238032011|emb|FN392321.1|	402889-402909	7.74013	5.09511	5.64701
gi|238029138|emb|FN392319.1|	2584852-2584923	7.68289	5.2397	5.41313
gi|238029138|emb|FN392319.1|	1928452-1928595	5.52878	2.92335	4.7422
gi|238030677|emb|FN392320.1|	1236498-1236557	4.37979	2.94895	3.12291
gi|238030677|emb|FN392320.1|	124897-124960	6.41138	3.36664	5.51606
gi|238030677|emb|FN392320.1|	1153420-1153476	5.90738	4.52499	3.65624
gi|238032011|emb|FN392321.1|	397886-397918	6.86937	4.50042	5.01268
gi|238029138|emb|FN392319.1|	1159365-1159385	7.03913	5.24236	4.49861
gi|238032011|emb|FN392321.1|	1841607-1841747	6.81199	3.16406	6.26028
gi|238029138|emb|FN392319.1|	1772182-1772223	8.58304	5.46361	6.40594
gi|238032011|emb|FN392321.1|	1678519-1678631	5.28753	3.51326	3.79738
gi|238029138|emb|FN392319.1|	2299794-2299839	11.5936	9.15711	6.83629
gi|238030677|emb|FN392320.1|	1042640-1042652	9.0972	6.81337	5.71882
gi|238030677|emb|FN392320.1|	869879-870047	9.10152	8.16838	4.36152
gi|238030677|emb|FN392320.1|	901057-901081	11.0773	6.2745	8.97399
gi|238030677|emb|FN392320.1|	2301492-2301780	6.41918	4.1085	4.72448
gi|238033210|emb|FN392322.1|	915561-915819	9.29569	3.93988	8.84485
gi|238029138|emb|FN392319.1|	307343-307410	10.3834	4.91942	9.35936
gi|238030677|emb|FN392320.1|	2023338-2023390	7.94266	4.94331	5.97278
gi|238029138|emb|FN392319.1|	2170666-2170703	7.9784	4.97034	5.99227
gi|238030677|emb|FN392320.1|	720189-721941	9.63244	7.41176	5.81041
gi|238029138|emb|FN392319.1|	1038319-1038378	7.8837	5.83122	4.98456
gi|238029138|emb|FN392319.1|	598032-598050	9.32086	5.94721	6.83051
gi|238030677|emb|FN392320.1|	1995253-1995320	8.30495	6.93371	4.44225
gi|238029138|emb|FN392319.1|	2268395-2268437	7.78642	4.77382	5.88342
gi|238029138|emb|FN392319.1|	2132126-2132247	8.72343	3.95023	7.98483
gi|238033210|emb|FN392322.1|	1002578-1002602	7.84446	4.4737	6.25588
gi|238029138|emb|FN392319.1|	2644321-2644357	7.98945	5.034	5.8939
gi|238033210|emb|FN392322.1|	973994-973999	10.2933	7.26404	6.80968
gi|238032011|emb|FN392321.1|	364989-365002	10.4169	6.71221	7.50311
gi|238029138|emb|FN392319.1|	2620123-2620164	9.37872	7.19274	5.60024
gi|238029138|emb|FN392319.1|	2536603-2536690	8.69707	6.58053	5.27722
gi|238029138|emb|FN392319.1|	1209056-1209135	6.2093	6.04683	2.40796
gi|238030677|emb|FN392320.1|	951543-951647	7.12771	5.95384	3.75115
gi|238029138|emb|FN392319.1|	2087119-2087288	9.12764	7.33737	5.09
gi|238030677|emb|FN392320.1|	2335401-2335478	7.24752	4.26955	5.59159
gi|238032011|emb|FN392321.1|	1243886-1243947	7.31738	4.36208	5.58937
gi|238032011|emb|FN392321.1|	876774-876796	8.12458	5.93586	5.10939
gi|238029138|emb|FN392319.1|	165470-165519	7.25688	3.85182	6.00411
gi|238032011|emb|FN392321.1|	2194067-2194076	10.2859	7.25896	6.7041
gi|238029138|emb|FN392319.1|	820705-820722	9.02151	4.7309	7.50439
gi|238030677|emb|FN392320.1|	624334-624342	8.99994	6.88237	5.32128
gi|238033210|emb|FN392322.1|	1405061-1405114	9.09353	4.6706	7.65798
gi|238030677|emb|FN392320.1|	694889-694895	7.40533	5.17803	4.84354
gi|238030677|emb|FN392320.1|	1717105-1717128	7.69971	4.79517	5.62215
gi|238030677|emb|FN392320.1|	2181581-2181674	6.30363	3.3307	5.19548
gi|238029138|emb|FN392319.1|	2227646-2227703	7.10426	4.81703	4.78546
gi|238029138|emb|FN392319.1|	1055998-1056030	7.9611	6.10362	4.65697
gi|238029138|emb|FN392319.1|	1831172-1831235	7.82273	5.40029	5.17144
gi|238032011|emb|FN392321.1|	1928360-1928417	7.66306	4.92939	5.42624
gi|238032011|emb|FN392321.1|	458997-459103	10.8544	4.56454	10.0967
gi|238030677|emb|FN392320.1|	1276837-1276904	7.31931	5.51312	4.36084
gi|238032011|emb|FN392321.1|	955900-955905	8.08023	6.74574	4.15097
gi|238032011|emb|FN392321.1|	1299475-1299482	8.36847	6.19723	5.03494
gi|238029138|emb|FN392319.1|	1418954-1418971	8.89403	6.18645	5.74988
gi|238030677|emb|FN392320.1|	1153810-1153900	6.4469	3.65624	4.99035
gi|238033210|emb|FN392322.1|	1642700-1642724	8.40127	5.23421	6.03075
gi|238029138|emb|FN392319.1|	231143-231198	9.0001	7.28804	4.77983
gi|238029138|emb|FN392319.1|	2080180-2080196	8.00657	6.22785	4.49427
gi|238029138|emb|FN392319.1|	1698762-1698854	7.15578	5.6229	3.9389
gi|238032011|emb|FN392321.1|	2186234-2186292	7.8407	4.51798	5.95504
gi|238030677|emb|FN392320.1|	283226-283298	8.44539	5.09176	6.1717
gi|238029138|emb|FN392319.1|	616587-616601	7.8068	4.69016	5.71075
gi|238030677|emb|FN392320.1|	1189437-1189450	7.73231	6.09302	4.17263
gi|238032011|emb|FN392321.1|	1883551-1883630	8.85228	4.52436	7.22811
gi|238033210|emb|FN392322.1|	687400-687475	10.6593	5.54791	8.59962
gi|238029138|emb|FN392319.1|	2219343-2219381	7.29733	5.02778	4.65707
gi|238029138|emb|FN392319.1|	435240-435272	9.28279	7.36977	4.94693
gi|238032011|emb|FN392321.1|	669210-669236	9.38701	6.04144	6.40465
gi|238033210|emb|FN392322.1|	1678274-1678289	8.98589	6.2251	5.67971
gi|238033210|emb|FN392322.1|	654246-654307	8.69978	7.10741	4.41005
gi|238033210|emb|FN392322.1|	1561236-1561260	12.0808	9.27962	6.6997
gi|238032011|emb|FN392321.1|	451047-451070	7.56742	5.12305	4.8863
gi|238030677|emb|FN392320.1|	1037921-1038160	7.25399	6.19395	3.39207
gi|238029138|emb|FN392319.1|	623367-623382	9.10771	5.50813	6.52517
gi|238033210|emb|FN392322.1|	497476-497543	9.69658	5.15026	7.65914
gi|238029138|emb|FN392319.1|	2566660-2566684	7.76568	5.40117	4.85684
gi|238030677|emb|FN392320.1|	1746314-1746333	10.6153	8.38604	5.63167
gi|238032011|emb|FN392321.1|	1760905-1760946	8.09163	5.32695	5.34364
gi|238032011|emb|FN392321.1|	697664-697675	7.6693	4.3956	5.71165
gi|238032011|emb|FN392321.1|	1512851-1512922	8.40134	4.47863	6.57858
gi|238033210|emb|FN392322.1|	1638839-1638849	7.65732	4.76466	5.30574
gi|238029138|emb|FN392319.1|	2246495-2246516	7.22109	4.76932	4.72724
gi|238032011|emb|FN392321.1|	554413-554428	10.2248	6.0607	7.38129
gi|238029138|emb|FN392319.1|	2693626-2693650	8.58351	4.85912	6.40783
gi|238029138|emb|FN392319.1|	1082439-1082501	8.70286	6.18665	5.22564
gi|238033210|emb|FN392322.1|	785408-785432	8.60527	7.00734	4.26457
gi|238029138|emb|FN392319.1|	730766-730792	8.48081	5.12394	5.97919
gi|238032011|emb|FN392321.1|	1419932-1419973	7.89737	4.68359	5.65156
gi|238029138|emb|FN392319.1|	38127-38764	4.21128	3.66547	1.83955
gi|238032011|emb|FN392321.1|	117854-117944	8.15778	6.83001	3.83206
gi|238029138|emb|FN392319.1|	1053026-1053078	10.4583	3.80547	9.85322
gi|238032011|emb|FN392321.1|	419891-419911	7.04997	4.74638	4.45925
gi|238029138|emb|FN392319.1|	1185107-1185126	6.30579	5.1862	3.04353
gi|238033210|emb|FN392322.1|	679540-679566	5.73343	3.32072	4.16129
gi|238032011|emb|FN392321.1|	128650-128695	8.69123	5.29341	6.03729
gi|238033210|emb|FN392322.1|	938896-938905	8.20422	5.3354	5.3602
gi|238033210|emb|FN392322.1|	252846-252849	6.60218	4.95223	3.65145
gi|238030677|emb|FN392320.1|	1346310-1346341	8.27663	5.675	5.11012
gi|238029138|emb|FN392319.1|	162202-162206	8.4729	5.41865	5.60829
gi|238029138|emb|FN392319.1|	2140942-2141043	5.58593	3.22194	4.04043
gi|238032011|emb|FN392321.1|	881641-881648	9.17204	4.42331	7.49963
gi|238030677|emb|FN392320.1|	1946769-1946793	10.9773	7.60269	6.66042
gi|238032011|emb|FN392321.1|	836719-838188	7.29091	3.08176	6.39135
gi|238033210|emb|FN392322.1|	787032-787060	8.31514	4.58344	6.19787
gi|238030677|emb|FN392320.1|	831480-831496	7.71018	4.11448	5.86911
gi|238032011|emb|FN392321.1|	303590-303596	8.4011	5.37438	5.50346
gi|238032011|emb|FN392321.1|	1569072-1569076	10.4743	4.66467	8.8917
gi|238030677|emb|FN392320.1|	1728566-1728573	7.35707	4.96059	4.56015
gi|238033210|emb|FN392322.1|	196040-196052	8.35883	4.90251	5.91373
gi|238029138|emb|FN392319.1|	815119-815144	7.0192	3.66807	5.4067
gi|238030677|emb|FN392320.1|	783870-783886	9.28574	4.76168	7.23382
gi|238029138|emb|FN392319.1|	1164706-1164731	13.6206	11.0678	6.52495
gi|238030677|emb|FN392320.1|	929894-929937	10.6807	9.53166	4.24351
gi|238030677|emb|FN392320.1|	1974571-1974621	7.12803	4.57329	4.61703
gi|238029138|emb|FN392319.1|	2542987-2542996	9.38878	4.65721	7.44667
gi|238029138|emb|FN392319.1|	1729302-1729312	7.81518	4.42718	5.64744
gi|238032011|emb|FN392321.1|	544371-544376	7.79483	5.39902	4.62735
gi|238029138|emb|FN392319.1|	1171417-1171420	9.90074	7.16895	5.55687
gi|238032011|emb|FN392321.1|	1088158-1088182	9.29563	5.58361	6.35784
gi|238033210|emb|FN392322.1|	6506-9830	5.23676	3.23157	3.49503
gi|238030677|emb|FN392320.1|	76251-76261	8.24229	5.61673	4.96737
gi|238033210|emb|FN392322.1|	1198248-1198263	8.49006	4.98349	5.91488
gi|238032011|emb|FN392321.1|	152704-152824	7.37032	3.66337	5.79503
gi|238029138|emb|FN392319.1|	496730-496763	7.63218	4.5741	5.21056
gi|238030677|emb|FN392320.1|	812563-812606	6.98645	4.06448	4.88788
gi|238030677|emb|FN392320.1|	620356-620381	9.51277	4.51734	7.66374
gi|238029138|emb|FN392319.1|	2431471-2431573	4.46588	3.96161	1.75583
gi|238029138|emb|FN392319.1|	1752862-1752926	7.57336	5.92903	3.74856
gi|238030677|emb|FN392320.1|	728689-728708	6.58664	4.2281	4.17927
gi|238030677|emb|FN392320.1|	707306-707330	6.76568	3.13412	5.49943
gi|238033210|emb|FN392322.1|	896080-896111	7.28668	5.12532	4.16416
gi|238032011|emb|FN392321.1|	2001014-2001199	9.85494	5.3777	7.15464
gi|238029138|emb|FN392319.1|	2060085-2060124	9.92334	9.18756	3.4062
gi|238033210|emb|FN392322.1|	1523292-1523305	7.73567	5.48561	4.32817
gi|238032011|emb|FN392321.1|	1908729-1911233	6.18278	2.14316	5.69463
gi|238030677|emb|FN392320.1|	1722013-1722031	8.4326	6.21351	4.47017
gi|238033210|emb|FN392322.1|	1086755-1086765	9.07855	6.17557	5.30858
gi|238029138|emb|FN392319.1|	2203609-2203654	6.9769	4.7775	4.04435
gi|238032011|emb|FN392321.1|	1624107-1624159	9.15768	7.22482	4.34731
gi|238033210|emb|FN392322.1|	1236399-1236423	8.57093	5.37824	5.43497
gi|238029138|emb|FN392319.1|	1620822-1620831	7.58664	4.38035	5.1905
gi|238032011|emb|FN392321.1|	1023653-1023713	7.35293	4.73436	4.53598
gi|238032011|emb|FN392321.1|	826156-826168	9.06017	5.15261	6.2684
gi|238029138|emb|FN392319.1|	2025891-2025898	7.65901	4.56425	5.07329
gi|238029138|emb|FN392319.1|	1662048-1662058	8.43343	4.14642	6.42318
gi|238033210|emb|FN392322.1|	769637-769716	8.21437	3.45388	6.8348
gi|238032011|emb|FN392321.1|	847928-847995	8.47927	7.49191	3.12524
gi|238032011|emb|FN392321.1|	746314-746352	8.34705	4.90973	5.53725
gi|238032011|emb|FN392321.1|	1975586-1975611	8.27056	6.03643	4.30549
gi|238029138|emb|FN392319.1|	1398061-1398065	10.7926	7.14882	6.32602
gi|238032011|emb|FN392321.1|	570704-570832	7.25629	2.54972	6.49813
gi|238030677|emb|FN392320.1|	1264752-1264763	9.13319	5.97422	5.41304
gi|238030677|emb|FN392320.1|	388339-388383	7.93324	5.62931	4.25589
gi|238030677|emb|FN392320.1|	547788-547795	7.92925	4.42268	5.45553
gi|238029138|emb|FN392319.1|	2588444-2588464	8.01169	3.92094	6.05323
gi|238029138|emb|FN392319.1|	291267-291286	9.31368	5.04257	6.55044
gi|238032011|emb|FN392321.1|	898662-898696	9.28117	6.40055	5.14494
gi|238032011|emb|FN392321.1|	747579-747614	8.44508	6.13198	4.36848
gi|238030677|emb|FN392320.1|	2176166-2176175	10.4139	5.62022	7.32447
gi|238032011|emb|FN392321.1|	1285384-1285563	5.84697	5.55342	1.70789
gi|238029138|emb|FN392319.1|	2290262-2290279	8.52728	4.74145	5.81633
gi|238030677|emb|FN392320.1|	251404-251552	5.87372	4.45624	2.81425
gi|238033210|emb|FN392322.1|	1516528-1516601	8.18343	6.51332	3.59412
gi|238029138|emb|FN392319.1|	2390724-2390804	7.13797	3.08471	5.73129
gi|238029138|emb|FN392319.1|	2740278-2740289	8.02685	4.37045	5.52922
gi|238029138|emb|FN392319.1|	1589619-1589647	8.00428	5.14644	4.71686
gi|238029138|emb|FN392319.1|	2278182-2278188	9.51103	5.848	5.8674
gi|238033210|emb|FN392322.1|	140413-140437	7.36772	4.30629	4.76708
gi|238029138|emb|FN392319.1|	1555738-1555751	9.37657	6.23853	5.30029
gi|238033210|emb|FN392322.1|	471600-471613	10.1372	5.25468	7.20149
gi|238030677|emb|FN392320.1|	1881536-1881556	7.61196	5.32016	4.0245
gi|238029138|emb|FN392319.1|	2023550-2023564	8.32048	5.35837	4.83878
gi|238032011|emb|FN392321.1|	1460760-1460766	9.37979	6.95383	4.53225
gi|238030677|emb|FN392320.1|	703274-703304	6.63179	4.28045	3.83083
gi|238033210|emb|FN392322.1|	88197-88209	9.85594	4.66179	7.38898
gi|238029138|emb|FN392319.1|	1815301-1815314	10.0609	5.72528	6.56785
gi|238033210|emb|FN392322.1|	178187-178199	9.27926	5.85915	5.4753
gi|238030677|emb|FN392320.1|	1855880-1855889	8.99057	4.69522	6.27506
gi|238029138|emb|FN392319.1|	678023-678029	10.0291	5.94996	6.27679
gi|238029138|emb|FN392319.1|	1024444-1024468	5.95833	4.60367	2.65273
gi|238032011|emb|FN392321.1|	1516350-1516355	8.93096	5.82731	5.01989
gi|238032011|emb|FN392321.1|	1847849-1847882	8.40172	3.91528	6.27487
gi|238030677|emb|FN392320.1|	1386792-1386808	10.2914	5.1861	7.28624
gi|238029138|emb|FN392319.1|	724755-724788	8.12416	5.46761	4.36488
gi|238029138|emb|FN392319.1|	1291696-1291702	11.5392	7.76731	6.19623
gi|238032011|emb|FN392321.1|	1328139-1328170	7.63561	5.05515	4.17413
gi|238029138|emb|FN392319.1|	1059839-1059841	8.84649	6.42219	4.2439
gi|238029138|emb|FN392319.1|	2255093-2255102	11.5063	8.36089	5.47835
gi|238032011|emb|FN392321.1|	1586486-1586519	8.72208	4.79682	5.67612
gi|238030677|emb|FN392320.1|	286111-286139	9.14752	4.65166	6.32725
gi|238033210|emb|FN392322.1|	1428202-1428214	8.49527	5.02179	5.16605
gi|238033210|emb|FN392322.1|	786054-786068	7.38778	4.26457	4.58344
gi|238029138|emb|FN392319.1|	1675079-1675092	8.55353	5.1855	5.03404
gi|238033210|emb|FN392322.1|	16003-17060	5.64951	3.89479	2.84973
gi|238033210|emb|FN392322.1|	264147-264164	7.86092	3.8555	5.51192
gi|238030677|emb|FN392320.1|	37399-37497	5.91869	4.51841	2.53179
gi|238029138|emb|FN392319.1|	2523058-2523077	10.0043	5.40149	6.50901
gi|238033210|emb|FN392322.1|	1043789-1043795	11.2595	7.15598	6.22695
gi|238032011|emb|FN392321.1|	750338-750345	9.46902	5.37604	5.86048
gi|238033210|emb|FN392322.1|	1027421-1027430	8.85876	5.32975	5.18019
gi|238032011|emb|FN392321.1|	1150982-1150988	8.98747	4.82906	5.80319
gi|238030677|emb|FN392320.1|	272669-272838	3.99646	2.70654	2.02083
gi|238030677|emb|FN392320.1|	1013982-1014000	9.44248	4.96497	6.17953
gi|238032011|emb|FN392321.1|	1442380-1442397	7.30438	3.98737	4.62121
gi|238030677|emb|FN392320.1|	118689-118733	8.3149	5.53434	4.26469
gi|238030677|emb|FN392320.1|	162454-162815	6.98039	2.82089	5.35059
gi|238033210|emb|FN392322.1|	665646-665670	7.22511	3.83162	4.6151
gi|238032011|emb|FN392321.1|	912090-912098	7.37979	3.84017	4.77949
gi|238033210|emb|FN392322.1|	874787-874872	7.27545	2.83537	5.65267
gi|238030677|emb|FN392320.1|	1848861-1849684	9.12089	5.89192	4.74554
gi|238029138|emb|FN392319.1|	1296287-1296296	10.094	5.52348	6.24859
gi|238033210|emb|FN392322.1|	224608-224611	7.56301	4.56259	4.23046
gi|238029138|emb|FN392319.1|	956541-956551	8.60686	5.72593	4.27628
gi|238029138|emb|FN392319.1|	837371-837376	9.5849	6.47762	4.65781
gi|238033210|emb|FN392322.1|	1341398-1341412	7.97009	4.71397	4.53076
gi|238029138|emb|FN392319.1|	2041432-2041443	8.03004	4.64478	4.66671
gi|238033210|emb|FN392322.1|	343303-343317	9.87236	6.02799	5.41204
gi|238030677|emb|FN392320.1|	551738-551746	9.08023	3.86313	6.64669
gi|238029138|emb|FN392319.1|	2129748-2129773	8.24794	5.58603	3.95023
gi|238033210|emb|FN392322.1|	796607-796613	8.02639	4.64692	4.62474
gi|238033210|emb|FN392322.1|	1339452-1339470	9.09186	5.28073	5.21733
gi|238029138|emb|FN392319.1|	1576142-1576158	9.11782	4.63883	5.85301
gi|238033210|emb|FN392322.1|	949545-949551	9.04546	4.76765	5.60844
gi|238029138|emb|FN392319.1|	356199-356232	7.78818	4.31992	4.61047
gi|238029138|emb|FN392319.1|	2021462-2021467	13.7222	6.05912	9.65733
gi|238029138|emb|FN392319.1|	2430723-2430756	7.64694	4.79057	3.96161
gi|238033210|emb|FN392322.1|	710062-710108	9.242	6.16685	4.36433
gi|238029138|emb|FN392319.1|	2251437-2251544	8.11174	2.4522	6.78408
gi|238030677|emb|FN392320.1|	1183541-1183547	9.32955	4.37148	6.23764
gi|238030677|emb|FN392320.1|	364966-364968	8.96475	5.05137	5.07595
gi|238032011|emb|FN392321.1|	572988-573045	10.1939	6.8018	4.6832
gi|238033210|emb|FN392322.1|	1526372-1526378	7.71539	3.6437	5.04438
gi|238033210|emb|FN392322.1|	936441-936452	8.32361	4.67571	4.6497
gi|238032011|emb|FN392321.1|	193700-193707	11.9209	7.98959	5.35424
gi|238029138|emb|FN392319.1|	2636584-2636611	9.92742	6.16999	4.88407
gi|238032011|emb|FN392321.1|	162192-162195	10.1347	5.34083	5.93366
gi|238030677|emb|FN392320.1|	1991367-1991370	8.19571	4.80441	4.29867
gi|238033210|emb|FN392322.1|	503269-503285	10.4126	6.5608	4.96374
gi|238030677|emb|FN392320.1|	52573-52575	9.97474	6.21457	4.81186
gi|238030677|emb|FN392320.1|	516559-516566	9.27461	5.70845	4.53955
gi|238032011|emb|FN392321.1|	1211713-1211715	9.96475	4.88861	6.05229
gi|238030677|emb|FN392320.1|	1382773-1382780	9.20634	4.84072	5.24195
gi|238030677|emb|FN392320.1|	2031895-2031918	8.68863	3.92157	5.59152
gi|238032011|emb|FN392321.1|	1376598-1376804	5.60019	5.51844	0.603207
gi|238029138|emb|FN392319.1|	869875-869929	8.19275	2.95943	5.95925
gi|238033210|emb|FN392322.1|	164045-164051	11.4647	5.71783	6.73905
gi|238030677|emb|FN392320.1|	990499-990517	7.97107	4.43478	4.22604
gi|238030677|emb|FN392320.1|	21389-22767	4.28986	4.15194	0.496709
gi|238030677|emb|FN392320.1|	1018779-1018794	8.28668	3.88208	5.07711
gi|238032011|emb|FN392321.1|	275883-275890	11.2491	7.45671	4.69785
gi|238029138|emb|FN392319.1|	1566833-1566837	9.97474	6.55697	4.21292
gi|238033210|emb|FN392322.1|	1476010-1476040	8.84836	5.52901	4.00175
gi|238030677|emb|FN392320.1|	1013236-1013246	9.4413	5.18416	4.96497
gi|238029138|emb|FN392319.1|	1746433-1746444	10.1107	5.07742	5.7829
gi|238030677|emb|FN392320.1|	595810-595814	10.8992	6.39239	5.26648
gi|238029138|emb|FN392319.1|	215716-217552	10.9086	6.87917	4.77345
gi|238032011|emb|FN392321.1|	2099594-2099597	12.822	6.55036	7.05429
gi|238030677|emb|FN392320.1|	1215921-1215928	11.8545	7.52463	5.02275
gi|238032011|emb|FN392321.1|	630024-630043	8.03705	4.12927	4.35504
gi|238030677|emb|FN392320.1|	2317593-2317598	10.5329	4.7508	6.34709
gi|238029138|emb|FN392319.1|	1239572-1239616	6.80879	5.47571	1.69625
gi|238030677|emb|FN392320.1|	734982-734984	10.4144	5.13433	5.79287
gi|238029138|emb|FN392319.1|	2096761-2096784	9.27999	6.08145	3.62813
gi|238030677|emb|FN392320.1|	2072578-2072583	10.0043	6.64667	3.7871
gi|238032011|emb|FN392321.1|	1049876-1049878	11.1843	6.39396	5.2571
gi|238029138|emb|FN392319.1|	451227-451228	13.465	8.35654	5.64879
gi|238029138|emb|FN392319.1|	2604254-2604269	8.48831	4.04736	4.77481
gi|238030677|emb|FN392320.1|	184892-184894	9.74125	5.38519	4.73824
gi|238029138|emb|FN392319.1|	303758-303760	10.8374	6.25393	5.00489
gi|238033210|emb|FN392322.1|	623605-623609	11.344	6.49633	5.2841
gi|238033210|emb|FN392322.1|	1337008-1337011	10.0212	5.16703	5.23957
gi|238033210|emb|FN392322.1|	998642-998648	11.0043	6.57629	4.83507
gi|238029138|emb|FN392319.1|	2006904-2006910	7.85784	4.06199	4.06565
gi|238030677|emb|FN392320.1|	1327615-1327616	12.5082	6.95539	5.9066
gi|238033210|emb|FN392322.1|	486268-486363	6.07405	4.30427	1.93536
gi|238032011|emb|FN392321.1|	395282-395293	9.49873	6.07826	3.66658
gi|238030677|emb|FN392320.1|	1646473-1647040	6.16004	1.23843	5.07571
gi|238029138|emb|FN392319.1|	847174-847177	11.4752	6.25147	5.44051
gi|238033210|emb|FN392322.1|	246458-247339	8.38561	4.36755	4.10479
gi|238033210|emb|FN392322.1|	120148-120151	10.6022	3.62574	7.02148
gi|238030677|emb|FN392320.1|	64102-64167	7.23827	0.37979	6.85539
gi|238030677|emb|FN392320.1|	1128575-1128579	8.97275	4.05765	4.9007
gi|238033210|emb|FN392322.1|	1037592-1037672	10.5922	9.49077	1.02766
gi|238033210|emb|FN392322.1|	1535899-1535900	14.1507	7.07959	6.95191
gi|238032011|emb|FN392321.1|	861198-861203	9.92067	3.42887	6.40279
gi|238030677|emb|FN392320.1|	822632-822640	9.66108	5.04172	4.52535
gi|238032011|emb|FN392321.1|	1879639-1881099	11.8423	7.10889	4.52436
gi|238032011|emb|FN392321.1|	1402629-1402710	6.50336	5.82271	0.463622
