# Supplementary material for: Comprehensive structural annotation of Pichia pastoris transcriptome and the response to various carbon sources using deep paired-end RNA sequencing
Source: BMC Genomics. 2012 Dec 31;13:738. doi: 10.1186/1471-2164-13-738 (PMC3547764; doi:10.1186/1471-2164-13-738)
Supplement: Additional file 2 — Table S1. Summary of sequencing and reads mapping. Table S2. Gene expression level. Table S3. Overlapping transcripts in intergenic regions. Table S4. UTR annotation in P. pastoris by RNA-Seq data. Table S5. uATGs in P. pastoris. Table S6. uORFs in P. pastoris. Table S7. Novel transcripts in P. pastoris. Table S8. New exons in P. pastoris. Table S9. AS events in P. pastoris. Table S10. Differentially expressed genes between P. pastoris SDEM and SDEG. Table S11. Primer list and the IRES sequences. [file 1471-2164-13-738-S2.zip › Additional File 2/Table S4 UTR annotation in P. pastoris by RNA-Seq data.xls]

## Sheet: UTR
Genes	Contig	Strand	Gene_start	Gene_end	UTR5			UTR3
					Position	Length	Coverage-depth	Position	Length	Coverage-depth
PAS_chr1-1_0300	gi|238029138|emb|FN392319.1|	+	1128726	1130816	1128621-1128725	105	1399.45	1130817-1130908	92	193.609
PAS_chr3_0402	gi|238032011|emb|FN392321.1|	+	784321	786237	784301-784320	20	20.25	786238-786322	85	376.2
PAS_chr4_0196	gi|238033210|emb|FN392322.1|	-	402351	403886	403887-404229	343	380.869	402297-402350	54	773.704
PAS_chr1-4_0465	gi|238029138|emb|FN392319.1|	+	2262569	2263499	2262440-2262568	129	1094.16	2263500-2263596	97	1161.15
PAS_chr1-3_0022	gi|238029138|emb|FN392319.1|	+	39526	42300	38981-39525	545	110.991	42301-42366	66	422.636
PAS_chr1-4_0295	gi|238029138|emb|FN392319.1|	+	1947401	1953040	1947145-1947400	256	113.574	1953041-1953262	222	617.995
PAS_chr3_0058	gi|238032011|emb|FN392321.1|	+	127260	128649	127150-127259	110	17.9636	128650-128695	46	2032.15
PAS_chr1-4_0592	gi|238029138|emb|FN392319.1|	+	2513821	2516082	2513785-2513820	36	16.9167	2516083-2516144	62	1973.81
PAS_chr3_0158	gi|238032011|emb|FN392321.1|	-	317242	320016	320017-320050	34	261.147	317118-317241	124	496.323
PAS_chr1-4_0522	gi|238029138|emb|FN392319.1|	+	2360487	2362082	2360349-2360486	138	918.051	2362083-2362119	37	463.73
PAS_chr3_0660	gi|238032011|emb|FN392321.1|	-	1263917	1268797	1268798-1268947	150	128.46	1263852-1263916	65	1668.78
PAS_chr2-1_0379	gi|238030677|emb|FN392320.1|	-	707331	709007	709008-709049	42	61.0476	707306-707330	25	347.32
PAS_chr1-4_0231	gi|238029138|emb|FN392319.1|	+	1823999	1827994	1823944-1823998	55	27.8545	1827995-1828146	152	266.217
PAS_chr2-1_0200	gi|238030677|emb|FN392320.1|	+	372275	374335	372086-372274	189	323.778	374336-374369	34	548.618
PAS_chr1-4_0099	gi|238029138|emb|FN392319.1|	-	1589648	1591372	1591373-1591444	72	144.778	1589619-1589647	29	939.724
PAS_chr3_0099	gi|238032011|emb|FN392321.1|	+	212600	213760	212469-212599	131	1255.21	213761-213925	165	510.491
PAS_chr2-2_0074	gi|238030677|emb|FN392320.1|	-	2243631	2243978	2243979-2244019	41	444.146	2243567-2243630	64	117.875
PAS_chr2-2_0437	gi|238030677|emb|FN392320.1|	+	1564268	1568845	1564023-1564267	245	123.747	1568846-1568862	17	1137
PAS_chr3_1134	gi|238032011|emb|FN392321.1|	-	2186293	2190648				2186234-2186292	59	886.085
PAS_chr1-4_0155	gi|238029138|emb|FN392319.1|	-	1694310	1697363	1697364-1697438	75	210.987	1694246-1694309	64	48.0312
PAS_chr1-4_0470	gi|238029138|emb|FN392319.1|	-	2270524	2272392	2272393-2272670	278	789.543	2270470-2270523	54	389.278
PAS_chr3_0538	gi|238032011|emb|FN392321.1|	-	1031185	1034520	1034521-1034579	59	179.322	1031063-1031184	122	435.221
PAS_chr4_0955	gi|238033210|emb|FN392322.1|	+	762723	766247	762658-762722	65	448.046	766248-766291	44	460.068
PAS_chr3_0801	gi|238032011|emb|FN392321.1|	+	1542766	1545528	1542654-1542765	112	1238.17	1545529-1545572	44	137.591
PAS_chr4_0393	gi|238033210|emb|FN392322.1|	-	787061	790457	790458-790515	58	706.828	787032-787060	29	1157.72
PAS_chr2-2_0459	gi|238030677|emb|FN392320.1|	-	2222835	2225081	2225082-2225269	188	434.553	2222048-2222834	787	369.902
PAS_chr2-2_0037	gi|238030677|emb|FN392320.1|	+	2320602	2327225	2320513-2320601	89	44.8989	2327226-2327258	33	322.909
PAS_chr1-4_0344	gi|238029138|emb|FN392319.1|	-	2041444	2043573	2043574-2043589	16	230.5	2041432-2041443	12	449.167
PAS_chr2-2_0480	gi|238030677|emb|FN392320.1|	+	1934060	1935019	1934024-1934059	36	347.028	1935020-1935127	108	2133.4
PAS_chr4_0487	gi|238033210|emb|FN392322.1|	-	956789	960256	960257-960925	669	422.837	956712-956788	77	1469
PAS_chr1-1_0008	gi|238029138|emb|FN392319.1|	-	545269	551478	551479-551585	107	1340.98	545049-545268	220	230.941
PAS_chr2-1_0562	gi|238030677|emb|FN392320.1|	-	1042653	1045721	1045722-1046098	377	94.5252	1042640-1042652	13	855.692
PAS_chr1-3_0226	gi|238029138|emb|FN392319.1|	+	420955	422571	420847-420954	108	750.769	422572-423293	722	2100.01
PAS_chr1-4_0518	gi|238029138|emb|FN392319.1|	-	2352153	2353883	2353884-2354269	386	89.6865	2351816-2352152	337	234.866
PAS_chr1-4_0656	gi|238029138|emb|FN392319.1|	+	1672448	1675078	1671987-1672447	461	154.416	1675079-1675092	14	560.643
PAS_chr3_0412	gi|238032011|emb|FN392321.1|	+	803200	806157	802928-803199	272	707.64	806158-806204	47	328.872
PAS_chr3_1104	gi|238032011|emb|FN392321.1|	-	2133109	2136597	2136598-2136716	119	221.588	2132840-2133108	269	332.268
PAS_chr2-2_0286	gi|238030677|emb|FN392320.1|	+	1853579	1855879	1852301-1853578	1278	295.775	1855880-1855889	10	628.4
PAS_chr4_0861	gi|238033210|emb|FN392322.1|	-	1619258	1622044	1622045-1622101	57	66.5614	1618804-1619257	454	1201.44
PAS_chr1-1_0466	gi|238029138|emb|FN392319.1|	-	601199	602920	602921-602977	57	5	601104-601198	95	25.9474
PAS_chr1-1_0069	gi|238029138|emb|FN392319.1|	-	673772	675481	675482-675528	47	142.17	673703-673771	69	895.333
PAS_chr3_0992	gi|238032011|emb|FN392321.1|	+	1915868	1919407	1915813-1915867	55	201.836	1919408-1919473	66	137.97
PAS_chr1-4_0374	gi|238029138|emb|FN392319.1|	+	2093844	2094233	2093812-2093843	32	84.9688	2094234-2094305	72	60.6389
PAS_chr1-3_0027	gi|238029138|emb|FN392319.1|	+	50361	53057	50282-50360	79	2078.32	53058-53291	234	180.457
PAS_chr1-3_0005	gi|238029138|emb|FN392319.1|	+	12198	13325	12054-12197	144	30.2361	13326-13433	108	20
PAS_chr3_1159	gi|238032011|emb|FN392321.1|	+	361763	363502	361702-361762	61	247.246	363503-363677	175	144.103
PAS_chr4_0756	gi|238033210|emb|FN392322.1|	+	1432969	1434507	1432612-1432968	357	53.5462	1434508-1434632	125	365.552
PAS_chr1-1_0280	gi|238029138|emb|FN392319.1|	+	1091193	1093046				1093047-1093098	52	245.712
PAS_chr4_0272	gi|238033210|emb|FN392322.1|	+	547078	548802	547020-547077	58	96.5517	548803-549231	429	323.322
PAS_chr1-3_0074	gi|238029138|emb|FN392319.1|	+	140637	142182	140605-140636	32	38.875	142183-142258	76	220.395
PAS_chr3_0554	gi|238032011|emb|FN392321.1|	-	1056655	1059447	1059448-1060926	1479	259.248	1056491-1056654	164	813.567
PAS_chr4_0662	gi|238033210|emb|FN392322.1|	+	1279589	1283386	1279489-1279588	100	491.55	1283387-1283408	22	770.182
PAS_chr4_0258	gi|238033210|emb|FN392322.1|	-	519551	520604	520605-520635	31	24.0645	519511-519550	40	30.175
PAS_chr2-1_0172	gi|238030677|emb|FN392320.1|	+	315460	320463	314686-315459	774	107.101	320464-321076	613	225.641
PAS_chr3_1039	gi|238032011|emb|FN392321.1|	+	1998710	2001013	1998644-1998709	66	91.9091	2001014-2001064	51	144.314
PAS_chr2-2_0112	gi|238030677|emb|FN392320.1|	+	2170019	2174248	2169780-2170018	239	644.326	2174249-2174393	145	101.531
PAS_chr1-4_0660	gi|238029138|emb|FN392319.1|	-	1724574	1726805	1726806-1726896	91	113.901	1724328-1724573	246	746.195
PAS_chr2-2_0043	gi|238030677|emb|FN392320.1|	+	2304583	2306598	2304342-2304582	241	185.759	2306599-2306665	67	506.09
PAS_chr1-4_0220	gi|238029138|emb|FN392319.1|	-	1808457	1810379	1810380-1811580	1201	313.702	1808157-1808456	300	2483.99
PAS_chr2-1_0455	gi|238030677|emb|FN392320.1|	+	836411	837700	836398-836410	13	26.4615	837701-838677	977	192.781
PAS_chr4_0521	gi|238033210|emb|FN392322.1|	+	1015577	1021135	1015521-1015576	56	115.214	1021136-1021167	32	411.156
PAS_chr3_0791	gi|238032011|emb|FN392321.1|	+	1514220	1516349	1514134-1514219	86	75.9884	1516350-1516355	6	316
PAS_chr2-2_0325	gi|238030677|emb|FN392320.1|	+	1766786	1768597	1766160-1766785	626	41.1725	1768598-1768618	21	229.571
PAS_chr1-1_0087	gi|238029138|emb|FN392319.1|	-	712713	716423	716424-716525	102	416.363	712640-712712	73	1785.47
PAS_chr2-2_0466	gi|238030677|emb|FN392320.1|	+	2081216	2082901	2080916-2081215	300	43.5433	2082902-2083020	119	416.504
PAS_chr3_0160	gi|238032011|emb|FN392321.1|	+	321045	321926	321023-321044	22	36.8182	321927-322042	116	731.198
PAS_chr4_0118	gi|238033210|emb|FN392322.1|	-	228154	231180	231181-231215	35	56.7429	228102-228153	52	62.7692
PAS_chr3_0958	gi|238032011|emb|FN392321.1|	-	1862945	1863370	1863371-1863398	28	108.286	1862554-1862944	391	275.629
PAS_chr1-1_0250	gi|238029138|emb|FN392319.1|	-	1038379	1040829	1040830-1040885	56	74.9464	1038319-1038378	60	702.45
PAS_chr3_0115	gi|238032011|emb|FN392321.1|	-	233812	236212	236213-236306	94	120.298	233733-233811	79	126.405
PAS_chr3_0799	gi|238032011|emb|FN392321.1|	+	1530065	1533496	1529924-1530064	141	27.8652	1533497-1533550	54	303.389
PAS_chr2-1_0280	gi|238030677|emb|FN392320.1|	+	526185	530594	525806-526184	379	959.557	530595-530638	44	228.25
PAS_chr3_0784	gi|238032011|emb|FN392321.1|	+	1505477	1507423	1505289-1505476	188	13.0957	1507424-1507501	78	127.808
PAS_chr2-1_0324	gi|238030677|emb|FN392320.1|	-	606751	609225	609226-609231	6	35.6667	606668-606750	83	1953.06
PAS_chr2-1_0093	gi|238030677|emb|FN392320.1|	+	165774	167102	165734-165773	40	136.075	167103-167176	74	1366.64
PAS_chr4_0277	gi|238033210|emb|FN392322.1|	+	554321	557053	554054-554320	267	260.73	557054-557839	786	514.478
PAS_chr1-3_0307	gi|238029138|emb|FN392319.1|	-	455818	458397	458398-458690	293	144.068	455753-455817	65	20.9846
PAS_chr1-1_0220	gi|238029138|emb|FN392319.1|	+	987880	992796	987697-987879	183	202.738	992797-992845	49	671.429
PAS_chr3_0042	gi|238032011|emb|FN392321.1|	-	90461	94483	94484-94613	130	140.138	90313-90460	148	153.209
PAS_chr2-2_0339	gi|238030677|emb|FN392320.1|	-	1747786	1749981	1749982-1750038	57	68.9123	1747669-1747785	117	1169.03
PAS_chr1-1_0340	gi|238029138|emb|FN392319.1|	+	1196716	1200225	1196650-1196715	66	92.7727	1200226-1200241	16	2086.62
PAS_chr1-1_0355	gi|238029138|emb|FN392319.1|	+	1220265	1221380	1220160-1220264	105	56.8667	1221381-1221428	48	41.9167
PAS_chr3_0698	gi|238032011|emb|FN392321.1|	-	1329393	1331282	1331283-1331358	76	65.2895	1328876-1329392	517	533.925
PAS_chr2-1_0516	gi|238030677|emb|FN392320.1|	+	948873	951542	948576-948872	297	574.259	951543-951647	105	520.81
PAS_chr3_0055	gi|238032011|emb|FN392321.1|	-	124898	126043	126044-126075	32	50.9375	124770-124897	128	6341.84
PAS_chr1-4_0105	gi|238029138|emb|FN392319.1|	-	1599806	1603292	1603293-1603487	195	85.2923	1599763-1599805	43	264.884
PAS_chr1-4_0581	gi|238029138|emb|FN392319.1|	-	2489295	2489862	2489863-2490629	767	150.342	2488495-2489294	800	181.507
PAS_chr1-4_0611	gi|238029138|emb|FN392319.1|	+	2548256	2549785	2547424-2548255	832	243.518	2549786-2549857	72	41.5278
PAS_chr1-1_0329	gi|238029138|emb|FN392319.1|	-	1179743	1182919	1182920-1182952	33	11.1515	1179723-1179742	20	99.3
PAS_FragB_0075	gi|238029138|emb|FN392319.1|	-	2727224	2730211	2730212-2730798	587	120.082	2727019-2727223	205	877.693
PAS_chr4_0637	gi|238033210|emb|FN392322.1|	+	1242494	1243810	1242367-1242493	127	578.74	1243811-1243880	70	1526.87
PAS_chr1-4_0091	gi|238029138|emb|FN392319.1|	-	1574597	1575250				1574172-1574596	425	104.835
PAS_chr4_0555	gi|238033210|emb|FN392322.1|	-	1086766	1089897	1089898-1089967	70	119.286	1086755-1086765	11	788.091
PAS_chr2-2_0050	gi|238030677|emb|FN392320.1|	-	2285850	2288638	2288639-2288692	54	208.241	2284963-2285849	887	382.861
PAS_chr4_0018	gi|238033210|emb|FN392322.1|	+	42361	42693	39455-42360	2906	371.422	42694-42806	113	6700.66
PAS_chr2-1_0017	gi|238030677|emb|FN392320.1|	-	32786	34195	34196-34237	42	276.286	32697-32785	89	1183.82
PAS_chr1-4_0309	gi|238029138|emb|FN392319.1|	-	1980656	1983070	1983071-1983651	581	50.0482	1980541-1980655	115	88.4087
PAS_chr2-1_0125	gi|238030677|emb|FN392320.1|	-	236012	239695	239696-239914	219	169.658	235857-236011	155	3214.25
PAS_c157_0001	gi|238034217|emb|FN392324.1|	-	9771	10835	10836-11256	421	1124.38	8890-9770	881	791.813
PAS_chr1-4_0562	gi|238029138|emb|FN392319.1|	+	2445569	2450212	2443663-2445568	1906	393.927	2450213-2450687	475	169.206
PAS_chr3_0846	gi|238032011|emb|FN392321.1|	-	1636515	1639499	1639500-1639836	337	56.7745	1636140-1636514	375	39.4
PAS_chr3_0484	gi|238032011|emb|FN392321.1|	-	919911	922289	922290-922335	46	335.348	919875-919910	36	213.306
PAS_chr1-4_0081	gi|238029138|emb|FN392319.1|	+	1557817	1559484				1559485-1559532	48	723.667
PAS_chr1-4_0633	gi|238029138|emb|FN392319.1|	-	2595585	2596706	2596707-2596752	46	154.522	2595470-2595584	115	37.8609
PAS_chr3_0816	gi|238032011|emb|FN392321.1|	-	1571898	1575308	1575309-1575437	129	50.4729	1571801-1571897	97	178.753
PAS_chr2-2_0243	gi|238030677|emb|FN392320.1|	+	1935267	1938500	1935245-1935266	22	301.364	1938501-1938580	80	293.863
PAS_c034_0039	gi|238034182|emb|FN392323.1|	-	74429	76781	76782-76868	87	565.425	74189-74428	240	405.871
PAS_chr3_0919	gi|238032011|emb|FN392321.1|	-	1783600	1785126	1785127-1791483	6357	88.6632	1783488-1783599	112	357.902
PAS_chr3_0669	gi|238032011|emb|FN392321.1|	+	1282474	1285383	1282440-1282473	34	30.9118	1285384-1285563	180	212.7
PAS_chr3_0883	gi|238032011|emb|FN392321.1|	+	1722558	1725317	1722398-1722557	160	21.5312	1725318-1725467	150	451.247
PAS_FragB_0002	gi|238029138|emb|FN392319.1|	-	2663915	2672944	2672945-2672974	30	19.2667	2663731-2663914	184	116.652
PAS_chr3_1184	gi|238032011|emb|FN392321.1|	-	737866	739095	739096-739915	820	342.165	737740-737865	126	132.738
PAS_chr1-1_0358	gi|238029138|emb|FN392319.1|	+	1224647	1225858	1224192-1224646	455	30.8703	1225859-1226271	413	297.087
PAS_chr3_0668	gi|238032011|emb|FN392321.1|	-	1278879	1281932	1281933-1282185	253	38.2095	1278832-1278878	47	66.7447
PAS_chr2-1_0864	gi|238030677|emb|FN392320.1|	-	1069619	1070512	1070513-1070525	13	59.3846	1069537-1069618	82	687.963
PAS_chr2-2_0320	gi|238030677|emb|FN392320.1|	+	1774266	1775909	1774231-1774265	35	440.743
PAS_chr3_0308	gi|238032011|emb|FN392321.1|	-	611464	613338	613339-613405	67	134.045
PAS_chr1-1_0168	gi|238029138|emb|FN392319.1|	-	869930	873784	873785-873827	43	438.442	869875-869929	55	2014.51
PAS_chr1-3_0272	gi|238029138|emb|FN392319.1|	+	494885	496729	494879-494884	6	5.83333	496730-496763	34	556.706
PAS_chr4_0259	gi|238033210|emb|FN392322.1|	+	521976	523460	521924-521975	52	123.942	523461-523606	146	1031.5
PAS_chr4_0779	gi|238033210|emb|FN392322.1|	-	1479598	1481271	1481272-1481283	12	48.5	1479465-1479597	133	188.797
PAS_chr1-3_0069	gi|238029138|emb|FN392319.1|	+	127871	130462	127288-127870	583	347.551	130463-130736	274	116.821
PAS_chr2-1_0557	gi|238030677|emb|FN392320.1|	+	1028918	1036171	1028892-1028917	26	68.8462	1036172-1036179	8	672.5
PAS_chr3_0606	gi|238032011|emb|FN392321.1|	+	1144483	1150981	1144403-1144482	80	63.0625	1150982-1150988	7	483.714
PAS_chr4_0394	gi|238033210|emb|FN392322.1|	-	790655	792451	792452-792482	31	26.7097	790595-790654	60	288.633
PAS_chr3_0739	gi|238032011|emb|FN392321.1|	+	1408973	1410778	1408946-1408972	27	67.2222	1410779-1416572	5794	368.018
PAS_chr4_0282	gi|238033210|emb|FN392322.1|	-	568021	570396	570397-570622	226	158.668	567832-568020	189	180.942
PAS_chr3_0940	gi|238032011|emb|FN392321.1|	-	1837339	1839255	1839256-1839292	37	38.6486	1836796-1837338	543	1092.17
PAS_chr2-1_0132	gi|238030677|emb|FN392320.1|	-	247387	250269	250270-250279	10	22.2	247312-247386	75	467.133
PAS_chr2-2_0423	gi|238030677|emb|FN392320.1|	+	1590486	1594505	1589474-1590485	1012	326.292	1594506-1594875	370	177.995
PAS_chr1-1_0368	gi|238029138|emb|FN392319.1|	+	1244048	1247071	1243955-1244047	93	128.828	1247072-1247267	196	135.929
PAS_chr4_0932	gi|238033210|emb|FN392322.1|	+	498569	500821	498378-498568	191	421.298	500822-500878	57	240.228
PAS_chr3_0024	gi|238032011|emb|FN392321.1|	-	55790	57841	57842-58855	1014	239.03	55295-55789	495	294.992
PAS_chr2-1_0039	gi|238030677|emb|FN392320.1|	-	67727	70477	70478-70499	22	32.1364	67642-67726	85	556.612
PAS_chr2-1_0652	gi|238030677|emb|FN392320.1|	+	1232741	1235398	1232662-1232740	79	1151	1235399-1235434	36	271.861
PAS_chr1-1_0232	gi|238029138|emb|FN392319.1|	+	1007850	1010939	1007762-1007849	88	336.875	1010940-1011023	84	1790.76
PAS_chr2-2_0009	gi|238030677|emb|FN392320.1|	-	2377352	2378917	2378918-2381156	2239	127.988	2377254-2377351	98	32.9184
PAS_chr1-4_0114	gi|238029138|emb|FN392319.1|	-	1616380	1619796	1619797-1619834	38	105.842	1616344-1616379	36	1420.39
PAS_chr4_0666	gi|238033210|emb|FN392322.1|	+	1287901	1289076	1287797-1287900	104	701.952	1289077-1289173	97	714.103
PAS_chr1-3_0143	gi|238029138|emb|FN392319.1|	-	257546	266264	266265-266265	1	5	257445-257545	101	902.733
PAS_chr1-3_0194	gi|238029138|emb|FN392319.1|	-	363027	364304	364305-364617	313	225.185	362976-363026	51	38.0196
PAS_chr3_1254	gi|238032011|emb|FN392321.1|	-	2104631	2106951	2106952-2107102	151	150.364	2104499-2104630	132	70.0758
PAS_chr3_0469	gi|238032011|emb|FN392321.1|	+	900140	902333	900109-900139	31	260.419
PAS_chr1-1_0471	gi|238029138|emb|FN392319.1|	-	702026	704648	704649-705085	437	73.3227	701931-702025	95	572.032
PAS_chr2-1_0506	gi|238030677|emb|FN392320.1|	+	926087	927451	925898-926086	189	174.005	927452-927664	213	219.376
PAS_chr4_0327	gi|238033210|emb|FN392322.1|	-	665671	673911	673912-673970	59	70.9661	665646-665670	25	352.32
PAS_chr2-2_0317	gi|238030677|emb|FN392320.1|	+	1779272	1780567	1779245-1779271	27	157.074	1780568-1780773	206	345.184
PAS_chr1-1_0421	gi|238029138|emb|FN392319.1|	-	1338068	1339186	1339187-1339382	196	51.1378	1337984-1338067	84	1794.23
PAS_chr1-3_0225	gi|238029138|emb|FN392319.1|	-	414994	420189	420190-420635	446	123.045	412722-414993	2272	449.938
PAS_chr3_0002	gi|238032011|emb|FN392321.1|	-	4131	5918	5919-5992	74	11.8649	3904-4130	227	107.37
PAS_chr4_0295	gi|238033210|emb|FN392322.1|	-	586315	589158	589159-589408	250	75.624	586273-586314	42	135.238
PAS_chr2-1_0207	gi|238030677|emb|FN392320.1|	+	384750	387287	384688-384749	62	175.581	387288-387395	108	1837.69
PAS_chr2-1_0592	gi|238030677|emb|FN392320.1|	+	1098167	1104607	1098119-1098166	48	7.27083	1104608-1104731	124	273.718
PAS_chr3_0350	gi|238032011|emb|FN392321.1|	-	692788	695094	695095-695251	157	49.3439	692523-692787	265	121.072
PAS_chr1-3_0100	gi|238029138|emb|FN392319.1|	-	187594	193169	193170-193291	122	6.45082	187507-187593	87	735.77
PAS_chr2-1_0838	gi|238030677|emb|FN392320.1|	-	799520	801073	801074-801143	70	262.986
PAS_chr2-2_0128	gi|238030677|emb|FN392320.1|	-	2143422	2147141	2147142-2147170	29	32.6207	2143280-2143421	142	852.718
PAS_chr2-1_0689	gi|238030677|emb|FN392320.1|	+	1308284	1309303	1308246-1308283	38	43.8947	1309304-1309468	165	441.776
PAS_FragB_0045	gi|238029138|emb|FN392319.1|	-	2741895	2743025	2743026-2743400	375	107.696	2741837-2741894	58	397.879
PAS_chr2-1_0570	gi|238030677|emb|FN392320.1|	-	1055526	1057262	1057263-1057508	246	22.1667	1055407-1055525	119	163.252
PAS_chr4_0221	gi|238033210|emb|FN392322.1|	+	444331	447063	444241-444330	90	1284.29	447064-447319	256	271.402
PAS_chr1-4_0703	gi|238029138|emb|FN392319.1|	-	2478163	2480007	2480008-2480105	98	21.7041	2478156-2478162	7	7.57143
PAS_chr1-4_0591	gi|238029138|emb|FN392319.1|	-	2508638	2511745	2511746-2511783	38	61.4737	2508488-2508637	150	454.907
PAS_chr3_0703	gi|238032011|emb|FN392321.1|	-	1339659	1342697	1342698-1342807	110	8.21818	1339626-1339658	33	98.0606
PAS_chr1-1_0179	gi|238029138|emb|FN392319.1|	+	889222	892794	889192-889221	30	124.933	892795-892886	92	1262.14
PAS_chr3_1167	gi|238032011|emb|FN392321.1|	+	465380	465991	465272-465379	108	2050.55	465992-466050	59	126.339
PAS_chr2-2_0410	gi|238030677|emb|FN392320.1|	-	1622712	1625159	1625160-1625306	147	261.952	1622235-1622711	477	362.26
PAS_chr4_0441	gi|238033210|emb|FN392322.1|	-	868455	871775	871776-871988	213	134.817	868413-868454	42	406.238
PAS_chr3_0896	gi|238032011|emb|FN392321.1|	-	1744031	1746481	1746482-1746806	325	290.271	1743986-1744030	45	424.622
PAS_chr1-4_0348	gi|238029138|emb|FN392319.1|	-	2050818	2053691	2053692-2053725	34	42.2647	2049669-2050817	1149	847.277
PAS_chr1-1_0443	gi|238029138|emb|FN392319.1|	-	1371736	1379406	1379407-1379423	17	12.2941	1371683-1371735	53	827.83
PAS_chr3_0898	gi|238032011|emb|FN392321.1|	+	1748452	1751199	1748417-1748451	35	259.657	1751200-1751358	159	1759.62
PAS_chr1-4_0324	gi|238029138|emb|FN392319.1|	+	2007927	2011424	2007880-2007926	47	127.617	2011425-2011467	43	171.837
PAS_chr2-1_0164	gi|238030677|emb|FN392320.1|	+	300074	303043	300024-300073	50	43.4	303044-303126	83	498.06
PAS_chr1-3_0066	gi|238029138|emb|FN392319.1|	-	121654	124280	124281-124420	140	147.136	121535-121653	119	745.639
PAS_chr1-4_0360	gi|238029138|emb|FN392319.1|	+	2070609	2073389	2070546-2070608	63	55.0952	2073390-2073478	89	1333.51
PAS_chr4_0387	gi|238033210|emb|FN392322.1|	+	775381	776631	775347-775380	34	1429.65	776632-776763	132	775.803
PAS_chr4_0275	gi|238033210|emb|FN392322.1|	-	551437	552327	552328-552407	80	265.5	551187-551436	250	217.968
PAS_chr4_0069	gi|238033210|emb|FN392322.1|	-	135055	136053	136054-136155	102	95.2255	134978-135054	77	301.714
PAS_chr2-1_0768	gi|238030677|emb|FN392320.1|	+	1462448	1465324	1462137-1462447	311	499.653
PAS_chr3_0199	gi|238032011|emb|FN392321.1|	+	396296	397885	396268-396295	28	87	397886-397918	33	371.636
PAS_chr1-4_0530	gi|238029138|emb|FN392319.1|	-	2373991	2375553	2375554-2375665	112	45.6161	2373774-2373990	217	241.618
PAS_chr3_0982	gi|238032011|emb|FN392321.1|	+	1898423	1900414	1897559-1898422	864	103.845
PAS_chr2-1_0550	gi|238030677|emb|FN392320.1|	-	1018795	1020897	1020898-1021298	401	51.4788	1018779-1018794	16	528.625
PAS_chr3_0071	gi|238032011|emb|FN392321.1|	+	150574	152703	149494-150573	1080	76.2102	152704-152824	121	913.157
PAS_FragB_0056	gi|238029138|emb|FN392319.1|	-	2759410	2763318	2763319-2763344	26	86.9231	2759377-2759409	33	415.364
PAS_chr1-4_0047	gi|238029138|emb|FN392319.1|	+	1496126	1498952	1495562-1496125	564	133.204	1498953-1499099	147	360.776
PAS_chr3_0850	gi|238032011|emb|FN392321.1|	-	1649331	1654412	1654413-1654504	92	242.88	1649295-1649330	36	86.1667
PAS_chr2-2_0213	gi|238030677|emb|FN392320.1|	+	1989267	1991366	1989086-1989266	181	62.5193	1991367-1991370	4	162
PAS_chr4_0308	gi|238033210|emb|FN392322.1|	-	613304	617806	617807-617844	38	431.237	611698-613303	1606	432.727
PAS_chr4_0651	gi|238033210|emb|FN392322.1|	-	1262505	1263491	1263492-1263539	48	153.146	1262374-1262504	131	15.8321
PAS_chr3_0147	gi|238032011|emb|FN392321.1|	-	295960	298572				295861-295959	99	394.192
PAS_chr2-1_0807	gi|238030677|emb|FN392320.1|	+	83824	88701	83620-83823	204	306.495	88702-88750	49	11.0204
PAS_chr1-1_0351	gi|238029138|emb|FN392319.1|	+	1213609	1214991	1213370-1213608	239	313.778	1214992-1215239	248	861.742
PAS_chr3_0818	gi|238032011|emb|FN392321.1|	+	1576431	1578065	1576397-1576430	34	55.9706	1578066-1578133	68	581.632
PAS_chr1-3_0156	gi|238029138|emb|FN392319.1|	-	294882	295748	295749-295969	221	146.262	294826-294881	56	61.5179
PAS_chr4_0356	gi|238033210|emb|FN392322.1|	-	717373	722298	722299-723959	1661	156.464	717291-717372	82	803.768
PAS_chr1-1_0309	gi|238029138|emb|FN392319.1|	-	1142705	1144438	1144439-1144577	139	2274.33	1142635-1142704	70	1195.13
PAS_chr4_0090	gi|238033210|emb|FN392322.1|	+	175190	175936	174979-175189	211	30.7251	175937-176022	86	52.3256
PAS_chr3_0116	gi|238032011|emb|FN392321.1|	-	236857	238212	238213-238233	21	20.3333	236419-236856	438	831.568
PAS_chr4_0244	gi|238033210|emb|FN392322.1|	+	496744	497475	496678-496743	66	7.22727	497476-497543	68	4160.13
PAS_chr3_0035	gi|238032011|emb|FN392321.1|	+	80882	82606	80866-80881	16	33.625	82607-82714	108	227.917
PAS_chr2-2_0226	gi|238030677|emb|FN392320.1|	-	1965419	1968223	1968224-1968386	163	397.65	1965332-1965418	87	1412.23
PAS_chr3_0421	gi|238032011|emb|FN392321.1|	-	819979	822840	822841-823587	747	377.141	819920-819978	59	949.373
PAS_chr3_0712	gi|238032011|emb|FN392321.1|	+	1356830	1359724	1352692-1356829	4138	592.253	1359725-1359802	78	802.244
PAS_chr3_0957	gi|238032011|emb|FN392321.1|	-	1860871	1862418	1862419-1862483	65	272.677	1860798-1860870	73	221.863
PAS_chr2-1_0625	gi|238030677|emb|FN392320.1|	+	1171008	1175636	1170958-1171007	50	171	1175637-1175748	112	1237.38
PAS_chr3_0245	gi|238032011|emb|FN392321.1|	+	493629	498158	493377-493628	252	1005.15	498159-498256	98	193.041
PAS_chr2-1_0677	gi|238030677|emb|FN392320.1|	+	1288198	1291224	1287000-1288197	1198	228.855	1291225-1291256	32	429.375
PAS_chr4_0790	gi|238033210|emb|FN392322.1|	+	1499066	1502320	1498561-1499065	505	1064.64	1502321-1502388	68	121.074
PAS_chr1-1_0045	gi|238029138|emb|FN392319.1|	-	628674	632351	632352-632364	13	55	628503-628673	171	622.848
PAS_chr1-1_0393	gi|238029138|emb|FN392319.1|	-	1286615	1289476	1289477-1290084	608	81.2895	1286538-1286614	77	683.234
PAS_chr3_0325	gi|238032011|emb|FN392321.1|	-	640536	642605	642606-642631	26	111.5	640457-640535	79	54.038
PAS_chr4_0538	gi|238033210|emb|FN392322.1|	+	1054803	1057499	1054778-1054802	25	61.16	1057500-1057682	183	137.066
PAS_c034_0028	gi|238034182|emb|FN392323.1|	-	57044	59299	59300-59434	135	341.704	56751-57043	293	475.02
PAS_chr1-1_0245	gi|238029138|emb|FN392319.1|	+	1030218	1033514	1030182-1030217	36	38.8611	1033515-1033572	58	166.017
PAS_chr1-1_0056	gi|238029138|emb|FN392319.1|	+	652629	654872	652525-652628	104	529.798	654873-655204	332	380.518
PAS_chr2-1_0030	gi|238030677|emb|FN392320.1|	-	57904	59400	59401-59771	371	68.9623	57840-57903	64	95.5469
PAS_chr1-4_0356	gi|238029138|emb|FN392319.1|	+	2064110	2067121	2064053-2064109	57	47.5263	2067122-2067354	233	161.365
PAS_chr4_0832	gi|238033210|emb|FN392322.1|	+	1567715	1572226	1567604-1567714	111	25.3243	1572227-1572420	194	93.8041
PAS_chr2-2_0110	gi|238030677|emb|FN392320.1|	-	2176176	2176988	2176989-2177173	185	206.232	2176166-2176175	10	1784.4
PAS_chr3_0599	gi|238032011|emb|FN392321.1|	+	1131621	1133006	1131478-1131620	143	60.5734	1133007-1133052	46	47.5
PAS_chr2-2_0202	gi|238030677|emb|FN392320.1|	-	2007954	2009510	2009511-2009948	438	85.5616	2007883-2007953	71	1415.03
PAS_chr3_0032	gi|238032011|emb|FN392321.1|	-	73945	78369	78370-80767	2398	142.379	73117-73944	828	59.3647
PAS_chr2-1_0092	gi|238030677|emb|FN392320.1|	+	164552	165376	163711-164551	841	34.9703	165377-165641	265	512.136
PAS_chr4_0927	gi|238033210|emb|FN392322.1|	+	434760	436598	434521-434759	239	197.774	436599-436628	30	377.633
PAS_chr3_0741	gi|238032011|emb|FN392321.1|	+	1416883	1418274	1416870-1416882	13	83.0769	1418275-1418331	57	590.684
PAS_chr1-3_0306	gi|238029138|emb|FN392319.1|	+	431103	433937	431078-431102	25	29.36	433938-434138	201	338.284
PAS_chr3_0717	gi|238032011|emb|FN392321.1|	+	1370658	1372283	1370588-1370657	70	355.686	1372284-1373870	1587	292.113
PAS_chr1-1_0040	gi|238029138|emb|FN392319.1|	+	618896	621763	618691-618895	205	194.468	621764-621881	118	644.492
PAS_chr3_1233	gi|238032011|emb|FN392321.1|	+	1696980	1700645	1696964-1696979	16	13.0625	1700646-1701046	401	531.244
PAS_chr2-1_0639	gi|238030677|emb|FN392320.1|	+	1203282	1206119	1202572-1203281	710	173.642	1206120-1206218	99	2521.29
PAS_chr3_0891	gi|238032011|emb|FN392321.1|	+	1733289	1735535	1732983-1733288	306	1244.42	1735536-1735964	429	84.5548
PAS_chr1-1_0194	gi|238029138|emb|FN392319.1|	-	929927	931159	931160-931371	212	82.8726	929839-929926	88	1439.3
PAS_chr1-4_0288	gi|238029138|emb|FN392319.1|	+	1936179	1938584	1936055-1936178	124	415.516	1938585-1938664	80	495.175
PAS_chr3_0774	gi|238032011|emb|FN392321.1|	-	1480269	1482701	1482702-1482716	15	256.2	1480030-1480268	239	217.05
PAS_chr1-1_0255	gi|238029138|emb|FN392319.1|	-	1047580	1052490	1052491-1052757	267	47.9176	1047541-1047579	39	688.128
PAS_chr3_0506	gi|238032011|emb|FN392321.1|	-	968316	972953	972954-973555	602	281.473	967994-968315	322	240.127
PAS_chr4_0457	gi|238033210|emb|FN392322.1|	+	893527	896079	893468-893526	59	75.4068	896080-896111	32	646.812
PAS_chr3_1001	gi|238032011|emb|FN392321.1|	-	1931351	1933138	1933139-1933355	217	12.6498	1930876-1931350	475	696.691
PAS_chr3_0368	gi|238032011|emb|FN392321.1|	-	718315	721968	721969-722012	44	14.2955	718257-718314	58	501.121
PAS_chr2-2_0011	gi|238030677|emb|FN392320.1|	+	2374399	2375646	2374235-2374398	164	528.762	2375647-2375944	298	30.0268
PAS_chr4_0143	gi|238033210|emb|FN392322.1|	+	280513	285264	280417-280512	96	179.938	285265-287892	2628	365.217
PAS_chr4_0546	gi|238033210|emb|FN392322.1|	+	1071945	1075100	1071778-1071944	167	85.8623	1075101-1075305	205	255.854
PAS_chr4_0109	gi|238033210|emb|FN392322.1|	+	213500	217005	213490-213499	10	7.3
PAS_chr1-3_0088	gi|238029138|emb|FN392319.1|	-	165932	168136	168137-168223	87	24.7011	165802-165931	130	486.677
PAS_chr2-1_0137	gi|238030677|emb|FN392320.1|	-	259820	262673	262674-262819	146	94.774	259697-259819	123	1658.59
PAS_chr2-1_0011	gi|238030677|emb|FN392320.1|	-	19388	21388	21389-21417	29	9.2069	16265-19387	3123	257.528
PAS_chr4_0524	gi|238033210|emb|FN392322.1|	-	1025620	1026390	1026391-1026439	49	1572	1025515-1025619	105	2576.45
PAS_chr3_0466	gi|238032011|emb|FN392321.1|	-	896113	896922	896923-896927	5	13.2	896058-896112	55	42.2
PAS_chr1-1_0468	gi|238029138|emb|FN392319.1|	-	666156	666783				666085-666155	71	138.789
PAS_chr4_0967	gi|238033210|emb|FN392322.1|	-	930242	932371	932372-932529	158	160.095	929981-930241	261	727.165
PAS_chr2-1_0507	gi|238030677|emb|FN392320.1|	-	929938	932559	932560-932618	59	175.949	929894-929937	44	8559.93
PAS_chr2-1_0391	gi|238030677|emb|FN392320.1|	+	721942	724108	720189-721941	1753	8455.74	724109-724260	152	316.118
PAS_chr1-4_0181	gi|238029138|emb|FN392319.1|	+	1736816	1738060	1736682-1736815	134	530.246	1738061-1738171	111	423.054
PAS_chr4_0643	gi|238033210|emb|FN392322.1|	+	1251330	1253174	1250997-1251329	333	39.4565	1253175-1253225	51	346.745
PAS_chr1-4_0153	gi|238029138|emb|FN392319.1|	+	1687273	1691475	1687159-1687272	114	1201.31	1691476-1691499	24	468.958
PAS_chr3_0841	gi|238032011|emb|FN392321.1|	+	1626575	1628401	1626445-1626574	130	946.931	1628402-1628771	370	8333.64
PAS_chr3_0266	gi|238032011|emb|FN392321.1|	-	529727	531373	531374-531691	318	529.047	529328-529726	399	65.6867
PAS_chr1-1_0139	gi|238029138|emb|FN392319.1|	+	816454	820704	816234-816453	220	55.55	820705-820722	18	1039.94
PAS_chr4_0711	gi|238033210|emb|FN392322.1|	+	1362390	1364810	1362224-1362389	166	322.783	1364811-1364890	80	274.375
PAS_chr4_0030	gi|238033210|emb|FN392322.1|	-	63794	65884	65885-65910	26	41.9231	63754-63793	40	194.4
PAS_chr2-2_0349	gi|238030677|emb|FN392320.1|	+	1731763	1736091	1731530-1731762	233	50.6567	1736092-1736125	34	1183.76
PAS_chr2-1_0301	gi|238030677|emb|FN392320.1|	+	554946	561179	554754-554945	192	145.599	561180-561225	46	374.957
PAS_chr3_0453	gi|238032011|emb|FN392321.1|	+	874605	876773	874582-874604	23	155.739	876774-876796	23	525.304
PAS_chr2-2_0094	gi|238030677|emb|FN392320.1|	-	2205425	2208562	2208563-2208740	178	345.022	2205333-2205424	92	969.652
PAS_chr3_0301	gi|238032011|emb|FN392321.1|	+	598400	601021	598354-598399	46	227.935	601022-602054	1033	154.212
PAS_chr1-4_0435	gi|238029138|emb|FN392319.1|	-	2205931	2209206	2209207-2209287	81	7	2205506-2205930	425	73.3859
PAS_chr2-1_0052	gi|238030677|emb|FN392320.1|	-	94422	95816	95817-96001	185	716.865	94353-94421	69	3932.67
PAS_chr3_0365	gi|238032011|emb|FN392321.1|	-	713546	715489	715490-716052	563	110.03	713401-713545	145	710.717
PAS_chr1-3_0276	gi|238029138|emb|FN392319.1|	+	503314	505887	502992-503313	322	616.86	505888-505962	75	1749.75
PAS_chr2-1_0440	gi|238030677|emb|FN392320.1|	-	812607	815135				812563-812606	44	505.205
PAS_chr1-4_0521	gi|238029138|emb|FN392319.1|	-	2358158	2360212	2360213-2360234	22	74.7273	2358156-2358157	2	506.5
PAS_chr4_0100	gi|238033210|emb|FN392322.1|	-	197500	199758	199759-200501	743	571.676	197268-197499	232	431.737
PAS_chr4_0742	gi|238033210|emb|FN392322.1|	+	1413819	1415756	1413802-1413818	17	25.2941	1415757-1415759	3	16.6667
PAS_chr4_0078	gi|238033210|emb|FN392322.1|	+	154235	156415	154216-154234	19	309.842	156416-156565	150	75.16
PAS_FragD_0018	gi|238033210|emb|FN392322.1|	-	1749754	1754762	1754763-1754954	192	165.5	1749181-1749753	573	861.984
PAS_chr4_0093	gi|238033210|emb|FN392322.1|	+	179790	181280	179661-179789	129	335.194	181281-181714	434	95.0138
PAS_chr2-1_0579	gi|238030677|emb|FN392320.1|	-	1067702	1069210				1067601-1067701	101	333.99
PAS_chr3_1207	gi|238032011|emb|FN392321.1|	-	1277203	1278759	1278760-1278797	38	79.0789	1276995-1277202	208	1206.84
PAS_chr1-4_0051	gi|238029138|emb|FN392319.1|	-	1503280	1509723	1509724-1509853	130	50.5308	1503138-1503279	142	106.246
PAS_chr4_0571	gi|238033210|emb|FN392322.1|	-	1113020	1114609	1114610-1114732	123	396.008	1112991-1113019	29	9.62069
PAS_chr3_0733	gi|238032011|emb|FN392321.1|	+	1397720	1399405	1397485-1397719	235	262.774	1399406-1399462	57	100.842
PAS_chr4_0499	gi|238033210|emb|FN392322.1|	-	979794	982997	982998-983310	313	155.454	979753-979793	41	114.341
PAS_chr4_0783	gi|238033210|emb|FN392322.1|	-	1483780	1485645	1485646-1485807	162	235.901	1483678-1483779	102	598.931
PAS_chr1-1_0318	gi|238029138|emb|FN392319.1|	-	1159386	1162895	1162896-1163583	688	607.257	1159365-1159385	21	363.333
PAS_FragB_0027	gi|238029138|emb|FN392319.1|	+	2710057	2712759	2710055-2710056	2	7	2712760-2712900	141	285.589
PAS_chr2-1_0082	gi|238030677|emb|FN392320.1|	+	145849	149526	145813-145848	36	19.2222	149527-149546	20	108.45
PAS_chr2-1_0162	gi|238030677|emb|FN392320.1|	+	293135	296476	292952-293134	183	743.525	296477-296562	86	892.814
PAS_chr4_0166	gi|238033210|emb|FN392322.1|	+	329619	330962	328906-329618	713	407.582	330963-331004	42	134.167
PAS_chr4_0432	gi|238033210|emb|FN392322.1|	+	850836	852275	850725-850835	111	81.1351	852276-852811	536	356.371
PAS_chr3_0732	gi|238032011|emb|FN392321.1|	-	1394459	1397257	1397258-1397334	77	201.273	1394374-1394458	85	1942.69
PAS_chr4_0443	gi|238033210|emb|FN392322.1|	+	873173	874786	873105-873172	68	26.3529	874787-874872	86	1473.8
PAS_chr2-1_0447	gi|238030677|emb|FN392320.1|	-	823510	826932	826933-826954	22	19.9091	823382-823509	128	130.141
PAS_chr1-1_0398	gi|238029138|emb|FN392319.1|	+	1298124	1302677	1297224-1298123	900	111.36	1302678-1302942	265	522.992
PAS_chr2-1_0103	gi|238030677|emb|FN392320.1|	+	189096	190502	188310-189095	786	232.243	190503-190624	122	195.541
PAS_chr4_0916	gi|238033210|emb|FN392322.1|	-	120724	122877	122878-123272	395	142.084	120623-120723	101	234.485
PAS_chr4_0220	gi|238033210|emb|FN392322.1|	-	442058	443992	443993-444106	114	55.0877	442001-442057	57	40.6316
PAS_chr4_0073	gi|238033210|emb|FN392322.1|	-	140438	142852	142853-143293	441	13.3946	140413-140437	25	555.64
PAS_chr1-1_0078	gi|238029138|emb|FN392319.1|	+	694901	696895	694555-694900	346	108.315	696896-696943	48	550.417
PAS_chr3_0094	gi|238032011|emb|FN392321.1|	+	202296	205295	202099-202295	197	114.66	205296-205823	528	473.106
PAS_chr1-4_0442	gi|238029138|emb|FN392319.1|	+	2224351	2227645	2224285-2224350	66	160.045	2227646-2227703	58	733.914
PAS_chr1-3_0018	gi|238029138|emb|FN392319.1|	-	33147	35351	35352-36295	944	740.886	32955-33146	192	1065.72
PAS_chr4_0728	gi|238033210|emb|FN392322.1|	-	1388132	1390408	1390409-1390418	10	7.5	1388078-1388131	54	558.796
PAS_chr4_0188	gi|238033210|emb|FN392322.1|	+	384342	388298	383231-384341	1111	121.653	388299-388440	142	1131.18
PAS_chr3_0162	gi|238032011|emb|FN392321.1|	+	322564	324486	322476-322563	88	166.011	324487-332698	8212	321.53
PAS_chr4_0833	gi|238033210|emb|FN392322.1|	+	1574853	1576949	1574750-1574852	103	119.495
PAS_chr1-4_0534	gi|238029138|emb|FN392319.1|	-	2382489	2385131	2385132-2385176	45	10.8667	2382438-2382488	51	508.725
PAS_chr2-1_0479	gi|238030677|emb|FN392320.1|	-	883356	885707	885708-885867	160	73.8125	883286-883355	70	655.357
PAS_chr1-1_0263	gi|238029138|emb|FN392319.1|	-	1059842	1061035	1061036-1061279	244	26.6352	1059839-1059841	3	162.333
PAS_chr2-1_0197	gi|238030677|emb|FN392320.1|	+	366517	368091	366052-366516	465	66.5398	368092-368806	715	115.909
PAS_chr1-3_0201	gi|238029138|emb|FN392319.1|	+	374601	376433	373797-374600	804	476.886	376434-376772	339	638.038
PAS_chr3_0857	gi|238032011|emb|FN392321.1|	+	1668133	1669518	1668078-1668132	55	60.3273	1669519-1669722	204	64.5539
PAS_chr1-1_0181	gi|238029138|emb|FN392319.1|	+	894003	896714	893945-894002	58	419.5	896715-896766	52	211.346
PAS_chr2-1_0149	gi|238030677|emb|FN392320.1|	+	273138	275783	273113-273137	25	61.32	275784-275960	177	273.825
PAS_chr3_0432	gi|238032011|emb|FN392321.1|	+	839909	844264	839885-839908	24	30.5417	844265-844333	69	157.986
PAS_chr1-4_0594	gi|238029138|emb|FN392319.1|	-	2517564	2519622	2519623-2519669	47	452.191	2517487-2517563	77	210.714
PAS_chr2-2_0482	gi|238030677|emb|FN392320.1|	-	1916362	1918881				1916259-1916361	103	84.1068
PAS_chr1-4_0644	gi|238029138|emb|FN392319.1|	-	2612390	2614450	2614451-2614481	31	761.419	2612356-2612389	34	69.6471
PAS_chr1-4_0312	gi|238029138|emb|FN392319.1|	-	1987995	1990190	1990191-1990608	418	85.012	1987873-1987994	122	237.828
PAS_chr2-2_0095	gi|238030677|emb|FN392320.1|	-	2199218	2205154	2205155-2205218	64	226.656	2199076-2199217	142	589.254
PAS_chr2-2_0216	gi|238030677|emb|FN392320.1|	+	1984350	1985657	1984141-1984349	209	3290.41	1985658-1985788	131	511.282
PAS_chr2-2_0295	gi|238030677|emb|FN392320.1|	+	1832433	1837148	1832178-1832432	255	101.353	1837149-1837215	67	2086.52
PAS_chr3_0298	gi|238032011|emb|FN392321.1|	-	590012	593641	593642-594607	966	62.4306	589886-590011	126	116.849
PAS_chr3_0331	gi|238032011|emb|FN392321.1|	+	648941	653278	648897-648940	44	157.705	653279-653645	367	606.553
PAS_chr3_0662	gi|238032011|emb|FN392321.1|	-	1270447	1272348	1272349-1273107	759	169.126	1270370-1270446	77	166.039
PAS_chr1-1_0010	gi|238029138|emb|FN392319.1|	-	557993	559849	559850-560415	566	160.581	556962-557992	1031	192.99
PAS_chr1-1_0282	gi|238029138|emb|FN392319.1|	-	1095115	1097718	1097719-1097837	119	62.8655	1094813-1095114	302	859.52
PAS_chr2-1_0432	gi|238030677|emb|FN392320.1|	+	790555	792825	790544-790554	11	47	792826-792881	56	109.054
PAS_chr4_0540	gi|238033210|emb|FN392322.1|	+	1060038	1062701	1059796-1060037	242	1933.55	1062702-1062813	112	1595.43
PAS_chr3_0552	gi|238032011|emb|FN392321.1|	-	1053781	1054773	1054774-1054886	113	19.1239	1053773-1053780	8	33.25
PAS_chr3_0758	gi|238032011|emb|FN392321.1|	-	1444785	1448693	1448694-1449051	358	195.841	1444552-1444784	233	245.21
PAS_chr3_0874	gi|238032011|emb|FN392321.1|	+	1706282	1707823	1706251-1706281	31	139.452	1707824-1707947	124	162.573
PAS_chr4_0037	gi|238033210|emb|FN392322.1|	+	78293	79922	76270-78292	2023	652.651	79923-80070	148	95.3108
PAS_chr4_0238	gi|238033210|emb|FN392322.1|	-	480926	482569	482570-482614	45	35.8222	477636-480925	3290	1238.43
PAS_chr1-1_0381	gi|238029138|emb|FN392319.1|	+	1268884	1269879	1268819-1268883	65	601.846	1269880-1271377	1498	3388.12
PAS_chr3_1204	gi|238032011|emb|FN392321.1|	-	1192974	1195736	1195737-1195769	33	372.515
PAS_chr1-4_0319	gi|238029138|emb|FN392319.1|	-	1998904	2002518	2002519-2002758	240	76.8917	1998857-1998903	47	559.468
PAS_chr1-4_0463	gi|238029138|emb|FN392319.1|	-	2259313	2260695	2260696-2260735	40	289.3	2259002-2259312	311	497.28
PAS_chr1-3_0050	gi|238029138|emb|FN392319.1|	+	92691	94187	92544-92690	147	386.272	94188-94331	144	1807.88
PAS_chr4_0235	gi|238033210|emb|FN392322.1|	-	474676	477528	477529-477545	17	89.3529	474635-474675	41	569.488
PAS_chr1-4_0116	gi|238029138|emb|FN392319.1|	-	1620832	1621956	1621957-1622044	88	39.4318	1620822-1620831	10	266.1
PAS_chr3_0653	gi|238032011|emb|FN392321.1|	-	1243948	1248456	1248457-1248688	232	123.431	1243886-1243947	62	973.21
PAS_chr3_0117	gi|238032011|emb|FN392321.1|	+	238466	242308	238405-238465	61	148.328	242309-242339	31	40.5806
PAS_chr1-4_0107	gi|238029138|emb|FN392319.1|	-	1604935	1608849	1608850-1608944	95	70.8947	1604862-1604934	73	82.0137
PAS_chr2-1_0068	gi|238030677|emb|FN392320.1|	-	124961	126730	126731-126939	209	110.435	124897-124960	64	419.656
PAS_chr1-4_0210	gi|238029138|emb|FN392319.1|	+	1790589	1792466	1790558-1790588	31	10.8387	1792467-1792565	99	193.586
PAS_chr4_0478	gi|238033210|emb|FN392322.1|	-	938906	941809	941810-941830	21	133.19	938896-938905	10	357.1
PAS_chr2-1_0329	gi|238030677|emb|FN392320.1|	-	620382	623015	623016-623131	116	481.966	620356-620381	26	2321.62
PAS_chr2-1_0113	gi|238030677|emb|FN392320.1|	+	206976	208646	206947-206975	29	9.62069	208647-208737	91	1197.04
PAS_chr1-4_0058	gi|238029138|emb|FN392319.1|	-	1519170	1521315				1519031-1519169	139	1018.51
PAS_chr3_0428	gi|238032011|emb|FN392321.1|	-	834712	835011	835012-835260	249	37.5984	834595-834711	117	102.701
PAS_chr1-4_0651	gi|238029138|emb|FN392319.1|	+	2627420	2629354	2627121-2627419	299	114.264	2629355-2629400	46	72.3043
PAS_c034_0032	gi|238034182|emb|FN392323.1|	-	65413	66885	66886-67053	168	611.571	65270-65412	143	319.874
PAS_chr2-1_0582	gi|238030677|emb|FN392320.1|	-	1074568	1078857	1078858-1079167	310	326.219	1074518-1074567	50	327.86
PAS_chr4_0694	gi|238033210|emb|FN392322.1|	+	1334143	1337007	1333982-1334142	161	134.025	1337008-1337011	4	573.75
PAS_chr3_0751	gi|238032011|emb|FN392321.1|	+	1429253	1431628	1428158-1429252	1095	276.414	1431629-1431699	71	306.986
PAS_chr2-1_0263	gi|238030677|emb|FN392320.1|	+	494748	500015	493603-494747	1145	179.1	500016-500019	4	1016.75
PAS_FragB_0067	gi|238029138|emb|FN392319.1|	-	2790871	2795121				2790772-2790870	99	42.5253
PAS_chr2-2_0103	gi|238030677|emb|FN392320.1|	+	2183810	2186014	2183768-2183809	42	54.8333	2186015-2186149	135	1834.42
PAS_chr2-2_0416	gi|238030677|emb|FN392320.1|	+	1607751	1612076	1607702-1607750	49	22.0204	1612077-1612135	59	941.932
PAS_chr1-3_0147	gi|238029138|emb|FN392319.1|	+	270532	273357	270350-270531	182	106.264	273358-273406	49	509.224
PAS_chr4_0675	gi|238033210|emb|FN392322.1|	-	1301098	1302900	1302901-1302951	51	615.196	1301033-1301097	65	114.338
PAS_chr4_0257	gi|238033210|emb|FN392322.1|	-	517432	519429	519430-519473	44	28.1364
PAS_chr2-2_0385	gi|238030677|emb|FN392320.1|	+	1666176	1669895	1666051-1666175	125	484.424	1669896-1670016	121	1088.83
PAS_chr2-1_0220	gi|238030677|emb|FN392320.1|	-	416390	419308	419309-419320	12	36.1667	415511-416389	879	847.932
PAS_chr2-1_0073	gi|238030677|emb|FN392320.1|	-	132422	133921	133922-134415	494	104.213	132388-132421	34	10132.1
PAS_chr4_0501	gi|238033210|emb|FN392322.1|	-	984311	986434	986435-986582	148	304.277	984309-984310	2	503.5
PAS_chr3_0184	gi|238032011|emb|FN392321.1|	-	377187	378769	378770-378988	219	101.068	377062-377186	125	572.56
PAS_chr4_0782	gi|238033210|emb|FN392322.1|	-	1482998	1483618	1483619-1483639	21	94.0952	1482893-1482997	105	558.848
PAS_chr1-1_0130	gi|238029138|emb|FN392319.1|	+	802100	805153	801669-802099	431	405.046	805154-806429	1276	636.179
PAS_chr2-2_0475	gi|238030677|emb|FN392320.1|	+	1976109	1977968	1976038-1976108	71	90.0704	1977969-1978381	413	610.218
PAS_chr1-4_0376	gi|238029138|emb|FN392319.1|	-	2096785	2099799	2099800-2099839	40	10.275	2096761-2096784	24	1572.17
PAS_chr3_0715	gi|238032011|emb|FN392321.1|	+	1365420	1369298	1365360-1365419	60	17.7667	1369299-1369441	143	95.0629
PAS_chr3_0930	gi|238032011|emb|FN392321.1|	-	1815765	1818446	1818447-1818746	300	100.643	1815669-1815764	96	156.906
PAS_chr1-3_0078	gi|238029138|emb|FN392319.1|	-	145989	147617	147618-147666	49	17.2653	145922-145988	67	172.642
PAS_chr3_0836	gi|238032011|emb|FN392321.1|	+	1617105	1619771	1616254-1617104	851	58.2538	1619772-1619968	197	4850.47
PAS_chr3_0935	gi|238032011|emb|FN392321.1|	-	1828839	1831802	1831803-1831876	74	59.2162	1828690-1828838	149	963.765
PAS_chr3_0271	gi|238032011|emb|FN392321.1|	+	538327	540128	537931-538326	396	189.992	540129-540155	27	369.407
PAS_chr4_0419	gi|238033210|emb|FN392322.1|	-	823173	825629	825630-825973	344	85.2529	823101-823172	72	468.444
PAS_chr3_0851	gi|238032011|emb|FN392321.1|	+	1654645	1656714	1654554-1654644	91	401.187	1656715-1658069	1355	192.458
PAS_chr1-1_0077	gi|238029138|emb|FN392319.1|	+	691405	694458	691390-691404	15	59.6667	694459-694537	79	133.671
PAS_chr2-1_0508	gi|238030677|emb|FN392320.1|	+	932716	935064	932686-932715	30	133.667	935065-935135	71	412.465
PAS_chr4_0084	gi|238033210|emb|FN392322.1|	+	162650	164044	162624-162649	26	23.9231	164045-164051	7	2786.29
PAS_chr2-1_0492	gi|238030677|emb|FN392320.1|	-	903884	905917	905918-906093	176	876.398	903655-903883	229	1646.96
PAS_chr3_0776	gi|238032011|emb|FN392321.1|	-	1484225	1490554	1490555-1490597	43	133.535	1484148-1484224	77	158.39
PAS_chr3_0089	gi|238032011|emb|FN392321.1|	+	196924	198018	196683-196923	241	71.7386	198019-198142	124	1443.35
PAS_chr3_0370	gi|238032011|emb|FN392321.1|	-	724700	726679	726680-727141	462	53.7532	723815-724699	885	658.705
PAS_chr2-1_0040	gi|238030677|emb|FN392320.1|	-	70761	72305	72306-72587	282	47.0816	70616-70760	145	415.897
PAS_chr4_0917	gi|238033210|emb|FN392322.1|	+	144128	145489	143821-144127	307	110.658	145490-145535	46	303.696
PAS_chr2-2_0279	gi|238030677|emb|FN392320.1|	+	1868186	1869103	1868063-1868185	123	167.293	1869104-1869157	54	235.852
PAS_chr4_0473	gi|238033210|emb|FN392322.1|	-	927503	929569	929570-929602	33	108.879	927440-927502	63	339.349
PAS_chr3_0808	gi|238032011|emb|FN392321.1|	+	1556985	1558433	1556811-1556984	174	231.006	1558434-1558713	280	988.539
PAS_chr2-1_0402	gi|238030677|emb|FN392320.1|	+	739529	742498	739356-739528	173	690.301	742499-742867	369	622.079
PAS_chr1-3_0274	gi|238029138|emb|FN392319.1|	+	498266	500863	498155-498265	111	122.667	500864-500944	81	17.4444
PAS_chr3_0008	gi|238032011|emb|FN392321.1|	-	20160	21622	21623-21713	91	153.956	20110-20159	50	9.32
PAS_chr2-2_0010	gi|238030677|emb|FN392320.1|	-	2376532	2376732	2376733-2376741	9	7.77778	2376137-2376531	395	32.6886
PAS_chr2-1_0025	gi|238030677|emb|FN392320.1|	-	44617	49095	49096-49382	287	103.648	44401-44616	216	618.722
PAS_chr1-3_0150	gi|238029138|emb|FN392319.1|	+	276804	282331	276749-276803	55	15.3455	282332-282387	56	177.839
PAS_chr2-1_0595	gi|238030677|emb|FN392320.1|	+	1107991	1108575	1107952-1107990	39	81.8205	1108576-1108727	152	778.033
PAS_chr4_0298	gi|238033210|emb|FN392322.1|	-	591699	594854	594855-594888	34	25.6471	591639-591698	60	254.6
PAS_chr1-4_0441	gi|238029138|emb|FN392319.1|	+	2221476	2224184	2220933-2221475	543	165.788	2224185-2224227	43	16.5581
PAS_chr2-1_0466	gi|238030677|emb|FN392320.1|	+	858759	860813	858517-858758	242	239.066	860814-860909	96	492.01
PAS_chr1-1_0301	gi|238029138|emb|FN392319.1|	+	1131117	1132145	1130910-1131116	207	1244.24	1132146-1132282	137	492.883
PAS_chr2-1_0360	gi|238030677|emb|FN392320.1|	-	666916	668013	668014-668215	202	412.114	666106-666915	810	1244.87
PAS_chr2-2_0280	gi|238030677|emb|FN392320.1|	+	1866886	1867848	1865370-1866885	1516	120.477	1867849-1867863	15	79.0667
PAS_chr2-2_0321	gi|238030677|emb|FN392320.1|	-	1773224	1774072	1774073-1774112	40	34.875	1773216-1773223	8	74.5
PAS_chr4_0621	gi|238033210|emb|FN392322.1|	+	1209018	1211378	1208702-1209017	316	125.418	1211379-1211704	326	16.3466
PAS_chr2-2_0142	gi|238030677|emb|FN392320.1|	+	2119681	2126328	2119417-2119680	264	44.6894	2126329-2126429	101	930.505
PAS_chr2-1_0526	gi|238030677|emb|FN392320.1|	-	968612	970174	970175-970547	373	357.252	968457-968611	155	384.581
PAS_chr3_0540	gi|238032011|emb|FN392321.1|	+	1035243	1038209	1034667-1035242	576	431.965	1038210-1038332	123	46.8211
PAS_chr2-2_0244	gi|238030677|emb|FN392320.1|	+	1933205	1933609	1932991-1933204	214	648.743	1933610-1933912	303	400.904
PAS_chr4_0849	gi|238033210|emb|FN392322.1|	-	1594666	1596309	1596310-1596415	106	625.255	1593607-1594665	1059	398.004
PAS_chr1-1_0303	gi|238029138|emb|FN392319.1|	-	1133222	1136086	1136087-1136702	616	74.6526	1133130-1133221	92	4397.02
PAS_c121_0015	gi|238029138|emb|FN392319.1|	-	2655371	2658595	2658596-2658770	175	40.7429	2655293-2655370	78	62.359
PAS_chr4_0618	gi|238033210|emb|FN392322.1|	-	1202277	1206026	1206027-1206093	67	396.91	1202201-1202276	76	479.276
PAS_chr1-4_0066	gi|238029138|emb|FN392319.1|	+	1532069	1535155	1531604-1532068	465	42.1591	1535156-1535315	160	168.812
PAS_chr1-3_0281	gi|238029138|emb|FN392319.1|	-	509630	510661	510662-510673	12	120.833	509575-509629	55	284.2
PAS_chr4_0246	gi|238033210|emb|FN392322.1|	+	501177	502241	501124-501176	53	77.6792	502242-502328	87	4219.48
PAS_chr2-1_0209	gi|238030677|emb|FN392320.1|	-	388384	390708	390709-390752	44	30.4545	388339-388383	45	1460.98
PAS_chr2-1_0756	gi|238030677|emb|FN392320.1|	+	1435535	1439866	1435191-1435534	344	625.552	1439867-1440057	191	255.859
PAS_chr4_0636	gi|238033210|emb|FN392322.1|	-	1236424	1241826	1241827-1241974	148	112.804	1236399-1236423	25	551.52
PAS_chr4_0062	gi|238033210|emb|FN392322.1|	+	123739	126957	123671-123738	68	131.015	126958-127077	120	352.283
PAS_chr1-4_0645	gi|238029138|emb|FN392319.1|	+	2616966	2618621	2616731-2616965	235	151.779	2618622-2618692	71	107.859
PAS_chr1-1_0088	gi|238029138|emb|FN392319.1|	+	716722	717321				717322-717367	46	176.174
PAS_chr4_0337	gi|238033210|emb|FN392322.1|	-	689274	691001	691002-691449	448	312.857	688823-689273	451	874.778
PAS_chr1-4_0179	gi|238029138|emb|FN392319.1|	+	1734287	1735516	1734272-1734286	15	13.2667	1735517-1736436	920	666.283
PAS_chr3_0643	gi|238032011|emb|FN392321.1|	-	1219848	1223330	1223331-1223443	113	200.823	1219804-1219847	44	275.864
PAS_chr3_0205	gi|238032011|emb|FN392321.1|	-	406092	408645	408646-408827	182	17.9286	406048-406091	44	140.545
PAS_chr3_1226	gi|238032011|emb|FN392321.1|	-	1645814	1649093	1649094-1649221	128	750.148	1645718-1645813	96	866.188
PAS_chr4_0088	gi|238033210|emb|FN392322.1|	+	168228	172442	168156-168227	72	99.9028	172443-172465	23	200.261
PAS_chr4_0889	gi|238033210|emb|FN392322.1|	-	1668741	1670801	1670802-1671298	497	560.833	1668492-1668740	249	1517.32
PAS_chr3_0646	gi|238032011|emb|FN392321.1|	-	1228904	1234018	1234019-1234860	842	542.659	1225943-1228903	2961	286.06
PAS_chr1-4_0269	gi|238029138|emb|FN392319.1|	+	1892663	1895438	1892515-1892662	148	36.7432	1895439-1895554	116	744.397
PAS_chr2-1_0097	gi|238030677|emb|FN392320.1|	+	181250	183130	180526-181249	724	361.776	183131-183384	254	1048.65
PAS_chr2-1_0501	gi|238030677|emb|FN392320.1|	-	918607	921273	921274-921398	125	541.864	918562-918606	45	396.333
PAS_chr2-1_0623	gi|238030677|emb|FN392320.1|	+	1165333	1167336	1164835-1165332	498	151.697	1167337-1167475	139	1004.94
PAS_chr1-4_0529	gi|238029138|emb|FN392319.1|	+	2370291	2373308	2370189-2370290	102	160.814	2373309-2373615	307	995.801
PAS_chr2-1_0424	gi|238030677|emb|FN392320.1|	-	778979	781939	781940-781969	30	18.6	778536-778978	443	1121.77
PAS_chr3_0467	gi|238032011|emb|FN392321.1|	+	897081	898661	897037-897080	44	1295.25	898662-898696	35	2309.09
PAS_chr1-4_0242	gi|238029138|emb|FN392319.1|	-	1841670	1843016	1843017-1843077	61	51.0492	1841561-1841669	109	494.083
PAS_chr1-1_0336	gi|238029138|emb|FN392319.1|	+	1189866	1191725	1189653-1189865	213	61.3005	1191726-1191788	63	243.127
PAS_chr3_0344	gi|238032011|emb|FN392321.1|	-	675417	679229	679230-679256	27	13.4444	675372-675416	45	93.4667
PAS_chr2-1_0556	gi|238030677|emb|FN392320.1|	+	1027373	1028659	1027330-1027372	43	749.488	1028660-1028736	77	182.39
PAS_chr2-2_0075	gi|238030677|emb|FN392320.1|	-	2241269	2243407	2243408-2243477	70	133.271	2241100-2241268	169	297.13
PAS_chr3_1093	gi|238032011|emb|FN392321.1|	-	2115032	2117486	2117487-2117719	233	907.494	2114982-2115031	50	624.5
PAS_chr4_0325	gi|238033210|emb|FN392322.1|	+	658735	662652	658630-658734	105	164.724	662653-662703	51	69.8431
PAS_chr3_0383	gi|238032011|emb|FN392321.1|	-	747615	749321	749322-749362	41	94.3659	747579-747614	36	1368.33
PAS_chr4_0263	gi|238033210|emb|FN392322.1|	+	531660	534272	531653-531659	7	836.286	534273-534373	101	193.693
PAS_chr2-1_0373	gi|238030677|emb|FN392320.1|	-	694896	697181	697182-697288	107	7.54206	694889-694895	7	162
PAS_chr1-4_0617	gi|238029138|emb|FN392319.1|	-	2557770	2559593	2559594-2559616	23	199.304	2557513-2557769	257	126.572
PAS_chr3_0037	gi|238032011|emb|FN392321.1|	+	84001	85398	83966-84000	35	2843.2	85399-85493	95	10160.1
PAS_chr4_0765	gi|238033210|emb|FN392322.1|	+	1452892	1453833	1452862-1452891	30	68.8667	1453834-1453890	57	449.895
PAS_chr3_0757	gi|238032011|emb|FN392321.1|	-	1442398	1444086	1444087-1444109	23	32.087	1442380-1442397	18	363.5
PAS_chr3_0583	gi|238032011|emb|FN392321.1|	+	1105831	1108899	1105609-1105830	222	167.324	1108900-1108981	82	163.817
PAS_chr1-3_0167	gi|238029138|emb|FN392319.1|	+	311162	313192	311140-311161	22	14.9545	313193-313235	43	70.0465
PAS_chr3_0990	gi|238032011|emb|FN392321.1|	+	1912601	1914583	1912570-1912600	31	338.71	1914584-1914705	122	587.303
PAS_chr2-1_0780	gi|238030677|emb|FN392320.1|	+	1490114	1491451	1490062-1490113	52	16.8846	1491452-1492547	1096	804.827
PAS_chr2-2_0405	gi|238030677|emb|FN392320.1|	+	1635645	1637536	1634990-1635644	655	323.472	1637537-1638187	651	1462.17
PAS_chr3_0856	gi|238032011|emb|FN392321.1|	+	1663368	1666457	1663094-1663367	274	55.6606	1666458-1666611	154	1053.87
PAS_chr4_0600	gi|238033210|emb|FN392322.1|	-	1170680	1173028	1173029-1173466	438	133.523	1170645-1170679	35	107.429
PAS_chr3_0488	gi|238032011|emb|FN392321.1|	+	926526	930008	925357-926525	1169	621.487	930009-930055	47	559.553
PAS_chr2-2_0024	gi|238030677|emb|FN392320.1|	-	2344058	2347582	2347583-2348757	1175	790.633	2343992-2344057	66	247.455
PAS_chr3_0462	gi|238032011|emb|FN392321.1|	+	889696	892641	889600-889695	96	573.74	892642-892808	167	318.036
PAS_chr2-1_0591	gi|238030677|emb|FN392320.1|	-	1095273	1097186	1097187-1097990	804	110.861	1095195-1095272	78	405.141
PAS_chr3_0224	gi|238032011|emb|FN392321.1|	-	451071	453587	453588-453964	377	68.2865	451047-451070	24	372.792
PAS_chr1-4_0541	gi|238029138|emb|FN392319.1|	+	2399757	2404781	2399702-2399756	55	56.9091
PAS_chr3_0526	gi|238032011|emb|FN392321.1|	-	1009703	1010833	1010834-1011229	396	88.6414	1009576-1009702	127	382.276
PAS_chr3_0777	gi|238032011|emb|FN392321.1|	-	1490828	1492477	1492478-1493052	575	35.3565	1490599-1490827	229	268.183
PAS_chr4_0014	gi|238033210|emb|FN392322.1|	+	30313	32751				32752-32958	207	707.7
PAS_chr3_1135	gi|238032011|emb|FN392321.1|	+	2190750	2191027				2191028-2191196	169	944.178
PAS_chr2-1_0066	gi|238030677|emb|FN392320.1|	-	118734	123380	123381-123407	27	41.5926	118689-118733	45	729.089
PAS_chr1-3_0231	gi|238029138|emb|FN392319.1|	-	429532	430890	430891-430992	102	174.912	429199-429531	333	434.967
PAS_chr3_0954	gi|238032011|emb|FN392321.1|	+	1857537	1858622	1857507-1857536	30	42.4	1858623-1858674	52	227.404
PAS_chr2-1_0459	gi|238030677|emb|FN392320.1|	-	844395	848588	848589-848717	129	363.039	844239-844394	156	680.192
PAS_chr4_0900	gi|238033210|emb|FN392322.1|	-	1688719	1690557	1690558-1690612	55	138.345	1688412-1688718	307	130.726
PAS_chr1-3_0146	gi|238029138|emb|FN392319.1|	+	269012	270202	268912-269011	100	263.73	270203-270339	137	158.912
PAS_chr1-4_0249	gi|238029138|emb|FN392319.1|	+	1853491	1860196	1853452-1853490	39	2384.23	1860197-1860447	251	975.51
PAS_chr1-4_0409	gi|238029138|emb|FN392319.1|	-	2157259	2159841	2159842-2160140	299	104.92	2156902-2157258	357	1115.31
PAS_chr1-4_0413	gi|238029138|emb|FN392319.1|	-	2164152	2165678	2165679-2165857	179	226.134	2164001-2164151	151	452.093
PAS_chr1-4_0118	gi|238029138|emb|FN392319.1|	+	1623048	1626065	1623024-1623047	24	11.5	1626066-1626517	452	354.513
PAS_chr2-1_0868	gi|238030677|emb|FN392320.1|	-	1144913	1147795	1147796-1147836	41	19.878	1144579-1144912	334	198.94
PAS_chr3_0473	gi|238032011|emb|FN392321.1|	+	905336	905698	905227-905335	109	91.578	905699-905765	67	116.119
PAS_chr3_0354	gi|238032011|emb|FN392321.1|	+	698438	700133	698339-698437	99	105.707	700134-700287	154	1225.21
PAS_chr3_0065	gi|238032011|emb|FN392321.1|	-	137836	142920	142921-144123	1203	901.437	137642-137835	194	153.716
PAS_chr2-1_0795	gi|238030677|emb|FN392320.1|	-	1517836	1521246	1521247-1521541	295	103.081
PAS_chr2-2_0479	gi|238030677|emb|FN392320.1|	+	1938882	1940507	1938781-1938881	101	9.16832	1940508-1940596	89	182.978
PAS_chr4_0806	gi|238033210|emb|FN392322.1|	-	1526379	1528430	1528431-1528553	123	66.9024	1526372-1526378	7	192.143
PAS_chr2-1_0029	gi|238030677|emb|FN392320.1|	-	55127	57685	57686-57748	63	41.5238	55036-55126	91	826.549
PAS_chr1-1_0091	gi|238029138|emb|FN392319.1|	+	722604	724754	722496-722603	108	167.833	724755-724788	34	535.471
PAS_chr1-4_0535	gi|238029138|emb|FN392319.1|	+	2385319	2388549	2385279-2385318	40	31.15	2388550-2388620	71	44.9437
PAS_chr3_0285	gi|238032011|emb|FN392321.1|	+	562967	565384	562914-562966	53	73.6604	565385-565610	226	1069.92
PAS_chr4_0778	gi|238033210|emb|FN392322.1|	-	1476041	1478410	1478411-1478464	54	11.4259	1476010-1476040	31	1462.16
PAS_chr3_0073	gi|238032011|emb|FN392321.1|	+	158991	161210	158973-158990	18	57.2778	161211-161337	127	294.661
PAS_chr4_0022	gi|238033210|emb|FN392322.1|	+	50272	53898	50091-50271	181	399.652	53899-53971	73	593.288
PAS_chr3_1055	gi|238032011|emb|FN392321.1|	+	2026066	2033724	2025994-2026065	72	28.6111	2033725-2033873	149	591.584
PAS_chr3_1209	gi|238032011|emb|FN392321.1|	+	1319299	1321569	1318929-1319298	370	229.67	1321570-1321626	57	7301.35
PAS_chr4_0279	gi|238033210|emb|FN392322.1|	+	559692	563932	559621-559691	71	222.31	563933-563998	66	67.1061
PAS_chr3_0675	gi|238032011|emb|FN392321.1|	+	1296088	1297818	1296043-1296087	45	154.311	1297819-1298041	223	250.785
PAS_chr2-2_0246	gi|238030677|emb|FN392320.1|	+	1929454	1931781	1929439-1929453	15	120.533	1931782-1931818	37	75.7027
PAS_chr2-2_0115	gi|238030677|emb|FN392320.1|	-	2164080	2165681	2165682-2165798	117	161.701
PAS_chr2-1_0303	gi|238030677|emb|FN392320.1|	+	566442	567752	566362-566441	80	668.15	567753-569979	2227	234.946
PAS_chr3_0908	gi|238032011|emb|FN392321.1|	+	1765412	1767451	1765384-1765411	28	40.3214	1767452-1767470	19	73.5789
PAS_chr2-1_0203	gi|238030677|emb|FN392320.1|	-	377117	379411	379412-379478	67	1186.97	377084-377116	33	635.03
PAS_chr4_0119	gi|238033210|emb|FN392322.1|	+	231393	239202	231337-231392	56	72.6964	239203-239378	176	155.636
PAS_chr1-4_0417	gi|238029138|emb|FN392319.1|	-	2170704	2172514	2172515-2172532	18	22.5556	2170666-2170703	38	827.105
PAS_chr4_0903	gi|238033210|emb|FN392322.1|	-	1693758	1695620	1695621-1695798	178	57.2247	1693584-1693757	174	205.506
PAS_chr3_0173	gi|238032011|emb|FN392321.1|	+	353048	356629	353000-353047	48	25.9792	356630-356731	102	280.49
PAS_chr3_1145	gi|238032011|emb|FN392321.1|	-	27503	29677	29678-30018	341	43.9443	27231-27502	272	602.059
PAS_chr3_0838	gi|238032011|emb|FN392321.1|	-	1621111	1622142	1622143-1622173	31	17.1935	1621072-1621110	39	204.077
PAS_chr2-1_0586	gi|238030677|emb|FN392320.1|	+	1083396	1087019	1083375-1083395	21	18.7619	1087020-1087042	23	144.739
PAS_chr2-1_0285	gi|238030677|emb|FN392320.1|	+	535903	538352	535870-535902	33	41.7879	538353-538526	174	512.218
PAS_chr4_0404	gi|238033210|emb|FN392322.1|	-	804762	806801	806802-807071	270	233.896	804697-804761	65	994.738
PAS_chr1-4_0350	gi|238029138|emb|FN392319.1|	+	2056275	2057105	2056219-2056274	56	174.696	2057106-2057158	53	843.774
PAS_chr4_0316	gi|238033210|emb|FN392322.1|	+	634603	639669	634535-634602	68	29.8824	639670-639784	115	64.6261
PAS_chr2-1_0276	gi|238030677|emb|FN392320.1|	-	518367	520607	520608-520705	98	146.122	518320-518366	47	389.34
PAS_chr1-3_0081	gi|238029138|emb|FN392319.1|	-	150025	152073	152074-152233	160	382.363	149975-150024	50	454.14
PAS_chr3_0006	gi|238032011|emb|FN392321.1|	-	14281	15345	15346-17978	2633	248.675	13395-14280	886	229.13
PAS_chr2-1_0366	gi|238030677|emb|FN392320.1|	+	674845	678396	674454-674844	391	192.742	678397-678512	116	319.991
PAS_chr4_0654	gi|238033210|emb|FN392322.1|	+	1266285	1270047	1266168-1266284	117	230.282	1270048-1270084	37	284.459
PAS_chr1-4_0432	gi|238029138|emb|FN392319.1|	-	2197555	2202153	2202154-2202194	41	241.78	2197546-2197554	9	17
PAS_chr2-2_0230	gi|238030677|emb|FN392320.1|	-	1957199	1960159	1960160-1960232	73	1003.59	1957098-1957198	101	1552.72
PAS_chr4_0171	gi|238033210|emb|FN392322.1|	-	343318	346443	346444-346906	463	219.048	343303-343317	15	1669.87
PAS_chr2-2_0118	gi|238030677|emb|FN392320.1|	-	2158915	2161572	2161573-2161882	310	82.8419	2158863-2158914	52	694.615
PAS_chr4_0894	gi|238033210|emb|FN392322.1|	-	1678290	1681151	1681152-1681204	53	157.585	1678274-1678289	16	1039.19
PAS_chr2-1_0797	gi|238030677|emb|FN392320.1|	-	1523871	1526192	1526193-1526240	48	13.2708	1523748-1523870	123	516.48
PAS_chr2-2_0367	gi|238030677|emb|FN392320.1|	-	1697516	1700452	1700453-1700654	202	220.015	1697454-1697515	62	350.016
PAS_chr3_0622	gi|238032011|emb|FN392321.1|	-	1179154	1181711	1181712-1182240	529	61.1285	1179075-1179153	79	197.962
PAS_chr4_0526	gi|238033210|emb|FN392322.1|	-	1027431	1029539	1029540-1029725	186	152.366	1027421-1027430	10	472.6
PAS_chr1-4_0316	gi|238029138|emb|FN392319.1|	+	1993942	1996961	1993940-1993941	2	67	1996962-1997040	79	1267.18
PAS_chr1-1_0009	gi|238029138|emb|FN392319.1|	+	552345	556775	552282-552344	63	122.206	556776-556824	49	123.612
PAS_chr1-1_0294	gi|238029138|emb|FN392319.1|	+	1116529	1120149	1116435-1116528	94	52.7872	1120150-1120224	75	77.0933
PAS_chr1-3_0052	gi|238029138|emb|FN392319.1|	-	95232	96422	96423-96964	542	266.373	95106-95231	126	1690.19
PAS_chr1-3_0181	gi|238029138|emb|FN392319.1|	-	337444	341799	341800-341824	25	102.84	337328-337443	116	123.129
PAS_chr2-1_0078	gi|238030677|emb|FN392320.1|	+	138721	140799	138520-138720	201	412.786	140800-140980	181	201.939
PAS_chr4_0798	gi|238033210|emb|FN392322.1|	+	1513629	1516527	1513580-1513628	49	18.6939	1516528-1516601	74	1868.14
PAS_chr2-1_0435	gi|238030677|emb|FN392320.1|	-	802606	804975	804976-805024	49	291.796	802486-802605	120	707.558
PAS_chr3_0694	gi|238032011|emb|FN392321.1|	+	1321824	1326397	1321784-1321823	40	32.15	1326398-1326438	41	383.146
PAS_chr1-4_0693	gi|238029138|emb|FN392319.1|	-	1779790	1781124	1781125-1781156	32	39.3438	1779528-1779789	262	1150.94
PAS_chr3_0018	gi|238032011|emb|FN392321.1|	-	41112	42821	42822-42945	124	65.4677	40820-41111	292	151.918
PAS_chr4_0534	gi|238033210|emb|FN392322.1|	+	1048043	1051144	1047975-1048042	68	209.265	1051145-1051183	39	171.051
PAS_chr1-4_0666	gi|238029138|emb|FN392319.1|	-	1932902	1935736	1935737-1935872	136	387.801	1932790-1932901	112	68.7679
PAS_chr4_0054	gi|238033210|emb|FN392322.1|	+	111582	114773	110792-111581	790	34.4646	114774-114812	39	487.59
PAS_chr3_0360	gi|238032011|emb|FN392321.1|	+	705392	706903				706904-706999	96	436.604
PAS_chr2-1_0401	gi|238030677|emb|FN392320.1|	-	734985	738857	738858-738983	126	217.405	734982-734984	3	584.333
PAS_chr2-1_0661	gi|238030677|emb|FN392320.1|	-	1250369	1256005	1256006-1256352	347	979.164	1250283-1250368	86	1139.14
PAS_chr2-2_0130	gi|238030677|emb|FN392320.1|	-	2141295	2142371				2141237-2141294	58	112.517
PAS_chr4_0464	gi|238033210|emb|FN392322.1|	-	904746	907232	907233-907240	8	12.875	904685-904745	61	294.311
PAS_chr2-2_0131	gi|238030677|emb|FN392320.1|	-	2139070	2140602	2140603-2140709	107	3139.92	2139015-2139069	55	1568.84
PAS_chr2-2_0061	gi|238030677|emb|FN392320.1|	-	2264024	2269837	2269838-2269902	65	129	2263577-2264023	447	889.4
PAS_chr1-1_0145	gi|238029138|emb|FN392319.1|	-	831016	834081	834082-834116	35	85.6571	830947-831015	69	353.217
PAS_chr4_0026	gi|238033210|emb|FN392322.1|	-	57892	59430	59431-60171	741	427.298	57780-57891	112	50.7946
PAS_chr3_0574	gi|238032011|emb|FN392321.1|	+	1092941	1094023	1092909-1092940	32	52.9375	1094024-1094052	29	242.862
PAS_chr2-2_0005	gi|238030677|emb|FN392320.1|	+	2385053	2387233	2383800-2385052	1253	225.564	2387234-2387683	450	414.133
PAS_chr1-1_0106	gi|238029138|emb|FN392319.1|	-	749263	752181	752182-752214	33	35.3636	748917-749262	346	534.069
PAS_chr1-1_0360	gi|238029138|emb|FN392319.1|	+	1228043	1228972	1227966-1228042	77	98	1228973-1229038	66	152.106
PAS_chr4_0743	gi|238033210|emb|FN392322.1|	+	1416145	1417392	1416052-1416144	93	44.914	1417393-1417521	129	240.992
PAS_chr4_0647	gi|238033210|emb|FN392322.1|	-	1255297	1258542	1258543-1258775	233	144.704	1255253-1255296	44	87.2273
PAS_chr4_0710	gi|238033210|emb|FN392322.1|	+	1360783	1361850	1360769-1360782	14	32.2143	1361851-1362164	314	401.232
PAS_chr1-4_0570	gi|238029138|emb|FN392319.1|	+	2460033	2461646	2459179-2460032	854	41.9274	2461647-2461747	101	150.921
PAS_chr3_0858	gi|238032011|emb|FN392321.1|	-	1672893	1676657	1676658-1676951	294	257.051	1672771-1672892	122	152.041
PAS_chr4_0709	gi|238033210|emb|FN392322.1|	+	1357436	1360654	1357395-1357435	41	470.732	1360655-1360725	71	456.592
PAS_chr2-2_0032	gi|238030677|emb|FN392320.1|	-	2332275	2334575	2334576-2334618	43	116.488	2331577-2332274	698	874.135
PAS_chr3_1045	gi|238032011|emb|FN392321.1|	-	2010220	2013692	2013693-2013776	84	175.881	2010185-2010219	35	428.686
PAS_chr3_0243	gi|238032011|emb|FN392321.1|	+	490478	492508	490377-490477	101	346.554	492509-492699	191	1168.85
PAS_chr1-1_0172	gi|238029138|emb|FN392319.1|	+	877062	877409				877410-877462	53	997.34
PAS_chr1-1_0002	gi|238029138|emb|FN392319.1|	+	526519	529209	524668-526518	1851	332.498	529210-529907	698	2917.59
PAS_chr2-1_0214	gi|238030677|emb|FN392320.1|	+	398658	402401	398141-398657	517	25.3946	402402-402458	57	805.947
PAS_c034_0016	gi|238034182|emb|FN392323.1|	+	33059	36925	31920-33058	1139	333.081	36926-37945	1020	378.77
PAS_chr2-1_0473	gi|238030677|emb|FN392320.1|	-	876267	877664	877665-877881	217	44.5069	876246-876266	21	2787.67
PAS_chr1-3_0221	gi|238029138|emb|FN392319.1|	-	405553	408720	408721-408738	18	172.889	405516-405552	37	290.73
PAS_chr2-1_0442	gi|238030677|emb|FN392320.1|	-	815920	816783	816784-816822	39	50.7436	815871-815919	49	125.592
PAS_chr3_0152	gi|238032011|emb|FN392321.1|	+	307950	308396	306716-307949	1234	669.925	308397-308474	78	134.897
PAS_chr2-2_0430	gi|238030677|emb|FN392320.1|	+	1579925	1580983	1579872-1579924	53	165.453	1580984-1581229	246	164.037
PAS_chr3_0496	gi|238032011|emb|FN392321.1|	+	946671	949340	946640-946670	31	25.129	949341-949499	159	266.27
PAS_chr4_0732	gi|238033210|emb|FN392322.1|	+	1396026	1399514	1395716-1396025	310	472.484	1399515-1399825	311	270.859
PAS_chr2-1_0536	gi|238030677|emb|FN392320.1|	-	999138	999566	999567-999701	135	370	999004-999137	134	514.925
PAS_chr4_0434	gi|238033210|emb|FN392322.1|	+	855536	856402	855483-855535	53	44.1698	856403-856451	49	1158.33
PAS_chr2-2_0387	gi|238030677|emb|FN392320.1|	-	1660528	1665450	1665451-1665936	486	91.9136	1660405-1660527	123	339.228
PAS_chr2-1_0555	gi|238030677|emb|FN392320.1|	+	1025457	1027139	1025424-1025456	33	32.2727	1027140-1027202	63	506.651
PAS_chr2-1_0371	gi|238030677|emb|FN392320.1|	-	687712	692589	692590-692639	50	63.3	687635-687711	77	89.1429
PAS_chr3_0503	gi|238032011|emb|FN392321.1|	-	959753	962482				957113-959752	2640	495.57
PAS_chr1-4_0093	gi|238029138|emb|FN392319.1|	-	1576159	1578831	1578832-1579106	275	259.24	1576142-1576158	17	1059.41
PAS_chr4_0510	gi|238033210|emb|FN392322.1|	+	995984	998641	995813-995983	171	169.883	998642-998648	7	2061.43
PAS_chr2-1_0656	gi|238030677|emb|FN392320.1|	-	1239435	1242320	1242321-1242481	161	243.161	1239368-1239434	67	460.552
PAS_chr1-1_0174	gi|238029138|emb|FN392319.1|	+	878491	881691	878258-878490	233	54.6052	881692-882177	486	647.599
PAS_chr1-4_0338	gi|238029138|emb|FN392319.1|	+	2031599	2033248	2031328-2031598	271	368.255	2033249-2033479	231	73.1861
PAS_chr2-1_0757	gi|238030677|emb|FN392320.1|	-	1440711	1443821	1443822-1443989	168	65.631	1440407-1440710	304	1814.9
PAS_chr4_0568	gi|238033210|emb|FN392322.1|	-	1108704	1110236	1110237-1111328	1092	480.167	1108649-1108703	55	1202.85
PAS_chr2-1_0460	gi|238030677|emb|FN392320.1|	-	848853	851091	851092-851192	101	72.0693	848803-848852	50	10.02
PAS_chr4_0548	gi|238033210|emb|FN392322.1|	-	1075962	1077386	1077387-1077433	47	455.936	1075893-1075961	69	1081.54
PAS_chr4_0013	gi|238033210|emb|FN392322.1|	+	27648	30167	27347-27647	301	141.93	30168-30218	51	105.471
PAS_chr1-4_0184	gi|238029138|emb|FN392319.1|	-	1741076	1743667	1743668-1744055	388	906.24	1740215-1741075	861	725.107
PAS_chr2-1_0345	gi|238030677|emb|FN392320.1|	+	640879	645082	640823-640878	56	293.482	645083-645191	109	914.982
PAS_chr1-3_0071	gi|238029138|emb|FN392319.1|	+	132095	136741	132083-132094	12	34.5833	136742-136763	22	91.5
PAS_chr4_0871	gi|238033210|emb|FN392322.1|	+	1635239	1638838	1635077-1635238	162	269.444	1638839-1638849	11	279
PAS_chr1-4_0349	gi|238029138|emb|FN392319.1|	-	2053878	2056019	2056020-2056069	50	109.76	2053744-2053877	134	1267.6
PAS_chr1-1_0079	gi|238029138|emb|FN392319.1|	+	697016	698269	696985-697015	31	179.581	698270-698341	72	461.278
PAS_chr4_0167	gi|238033210|emb|FN392322.1|	+	331174	334809	331126-331173	48	201.854	334810-335719	910	1316.75
PAS_chr4_0313	gi|238033210|emb|FN392322.1|	-	623610	625871	625872-626842	971	89.448	623605-623609	5	1664.4
PAS_chr1-4_0619	gi|238029138|emb|FN392319.1|	+	2562106	2566659	2561851-2562105	255	465.761	2566660-2566684	25	471.32
PAS_chr2-1_0109	gi|238030677|emb|FN392320.1|	-	199543	201117	201118-201382	265	469.053	199479-199542	64	146.906
PAS_chr2-2_0038	gi|238030677|emb|FN392320.1|	-	2317599	2320145	2320146-2320367	222	636.032	2317593-2317598	6	1276.33
PAS_chr3_0713	gi|238032011|emb|FN392321.1|	+	1360013	1363588	1359859-1360012	154	75.6169	1363589-1363633	45	1534.38
PAS_chr1-3_0262	gi|238029138|emb|FN392319.1|	+	480240	482597	480230-480239	10	19.8	482598-483160	563	3162.56
PAS_chr3_1077	gi|238032011|emb|FN392321.1|	-	2075877	2083160	2083161-2083214	54	170.333	2075814-2075876	63	40.1905
PAS_chr1-4_0273	gi|238029138|emb|FN392319.1|	+	1899031	1901295	1898887-1899030	144	414.951	1901296-1901339	44	1106.41
PAS_chr4_0203	gi|238033210|emb|FN392322.1|	-	414815	417784	417785-418002	218	87	414690-414814	125	385.632
PAS_chr4_0678	gi|238033210|emb|FN392322.1|	-	1307800	1310757	1310758-1310952	195	195.128	1307512-1307799	288	342.927
PAS_chr1-1_0090	gi|238029138|emb|FN392319.1|	+	718642	722394				722395-722469	75	87.8267
PAS_chr2-2_0153	gi|238030677|emb|FN392320.1|	+	2097747	2100539	2096643-2097746	1104	115.495	2100540-2100758	219	113.014
PAS_chr1-1_0117	gi|238029138|emb|FN392319.1|	-	767249	770914	770915-771451	537	298.566	767241-767248	8	469.25
PAS_chr2-1_0256	gi|238030677|emb|FN392320.1|	+	480498	482750	479548-480497	950	154.386	482751-482905	155	240.058
PAS_chr1-1_0226	gi|238029138|emb|FN392319.1|	-	999638	1001317	1001318-1001410	93	9633.35	999471-999637	167	2188.48
PAS_chr3_0523	gi|238032011|emb|FN392321.1|	+	1001488	1006098	1001321-1001487	167	322.377
PAS_chr4_0640	gi|238033210|emb|FN392322.1|	+	1245183	1247498	1245132-1245182	51	34.0392	1247499-1247525	27	130.407
PAS_chr1-1_0264	gi|238029138|emb|FN392319.1|	-	1061582	1063144	1063145-1063155	11	63.1818	1061532-1061581	50	289.28
PAS_chr1-1_0089	gi|238029138|emb|FN392319.1|	+	717463	718425	717454-717462	9	25.2222	718426-718562	137	152.971
PAS_chr1-1_0035	gi|238029138|emb|FN392319.1|	-	608498	610612	610613-610621	9	7	608286-608497	212	129.425
PAS_chr2-1_0095	gi|238030677|emb|FN392320.1|	-	173188	177351	177352-177464	113	118.619	172192-173187	996	213.863
PAS_chr4_0363	gi|238033210|emb|FN392322.1|	-	734110	735945	735946-737200	1255	272.592	733492-734109	618	353.723
PAS_chr2-1_0127	gi|238030677|emb|FN392320.1|	-	241114	241869	241870-241882	13	12.3846	240899-241113	215	909.758
PAS_chr1-4_0283	gi|238029138|emb|FN392319.1|	+	1920255	1921277	1919920-1920254	335	406.743	1921278-1921397	120	1099.78
PAS_chr3_0322	gi|238032011|emb|FN392321.1|	-	634558	638845	638846-638910	65	375.877
PAS_chr2-1_0451	gi|238030677|emb|FN392320.1|	+	829439	829964				829965-830160	196	3207.56
PAS_chr2-1_0317	gi|238030677|emb|FN392320.1|	+	592019	594529	591583-592018	436	320.722	594530-594552	23	13.5217
PAS_chr4_0399	gi|238033210|emb|FN392322.1|	-	797604	799730	799731-799955	225	26.6978	797439-797603	165	45.8788
PAS_chr3_1043	gi|238032011|emb|FN392321.1|	+	2005955	2007796	2005867-2005954	88	70.5	2007797-2007882	86	90.4186
PAS_chr3_0705	gi|238032011|emb|FN392321.1|	-	1343894	1346470	1346471-1346600	130	148.8	1343820-1343893	74	412.324
PAS_chr1-3_0004	gi|238029138|emb|FN392319.1|	-	10239	11735	11736-11848	113	104.46	10152-10238	87	44.9655
PAS_chr1-1_0160	gi|238029138|emb|FN392319.1|	-	856216	857325	857326-857423	98	330.031	856165-856215	51	377.333
PAS_chr2-1_0519	gi|238030677|emb|FN392320.1|	-	956434	958623	958624-958803	180	1382.36	956374-956433	60	2452.05
PAS_chr2-1_0357	gi|238030677|emb|FN392320.1|	-	662140	663417	663418-663556	139	836.77	661955-662139	185	768.741
PAS_chr3_0560	gi|238032011|emb|FN392321.1|	-	1065668	1069953	1069954-1070003	50	89.7	1065573-1065667	95	488.484
PAS_chr1-4_0069	gi|238029138|emb|FN392319.1|	-	1537764	1540181	1540182-1540397	216	290.356	1537681-1537763	83	749.867
PAS_chr2-2_0149	gi|238030677|emb|FN392320.1|	-	2105423	2106871	2106872-2106918	47	12.5319	2105340-2105422	83	279.94
PAS_chr1-1_0409	gi|238029138|emb|FN392319.1|	-	1321019	1324342	1324343-1324568	226	71.7788	1320875-1321018	144	466.764
PAS_chr2-2_0270	gi|238030677|emb|FN392320.1|	+	1884518	1889458	1884289-1884517	229	14.3799	1889459-1889607	149	349.221
PAS_chr3_0431	gi|238032011|emb|FN392321.1|	-	838189	839649	839650-839722	73	137.849	836719-838188	1470	1670.87
PAS_chr1-4_0595	gi|238029138|emb|FN392319.1|	+	2519824	2523057	2519799-2519823	25	107.84	2523058-2523077	20	2507.3
PAS_chr2-2_0297	gi|238030677|emb|FN392320.1|	+	1819924	1827090	1819825-1819923	99	13.3939	1827091-1827116	26	364.308
PAS_chr3_0017	gi|238032011|emb|FN392321.1|	-	39926	40681				38817-39925	1109	81.0243
PAS_chr3_0452	gi|238032011|emb|FN392321.1|	+	872702	874414	872613-872701	89	57.7416	874415-874472	58	140.328
PAS_chr4_0032	gi|238033210|emb|FN392322.1|	-	66812	67773	67774-67814	41	5
PAS_chr3_0142	gi|238032011|emb|FN392321.1|	-	286223	287224	287225-287250	26	14.1154	284694-286222	1529	142.005
PAS_chr1-1_0207	gi|238029138|emb|FN392319.1|	-	956552	958732	958733-958814	82	39.1098	956541-956551	11	587.909
PAS_chr2-2_0346	gi|238030677|emb|FN392320.1|	-	1739867	1740274	1740275-1740305	31	34.2258	1739777-1739866	90	200.589
PAS_chr2-1_0041	gi|238030677|emb|FN392320.1|	+	72637	74013	72597-72636	40	195.15	74014-74119	106	1674.46
PAS_chr4_0770	gi|238033210|emb|FN392322.1|	-	1460435	1464355	1464356-1464365	10	17	1460341-1460434	94	441.968
PAS_chr2-1_0651	gi|238030677|emb|FN392320.1|	+	1228235	1232497	1228220-1228234	15	120.067	1232498-1232568	71	4988.46
PAS_chr2-1_0647	gi|238030677|emb|FN392320.1|	-	1219087	1222329	1222330-1222445	116	147.862	1218781-1219086	306	373.546
PAS_chr4_0200	gi|238033210|emb|FN392322.1|	+	406766	408994	406713-406765	53	38.9057	408995-409080	86	291.395
PAS_chr1-4_0074	gi|238029138|emb|FN392319.1|	-	1544969	1547233	1547234-1547587	354	415.701	1544858-1544968	111	1134.78
PAS_chr3_1199	gi|238032011|emb|FN392321.1|	-	1054973	1055521	1055522-1055552	31	1923.74	1054913-1054972	60	182.283
PAS_chr3_0236	gi|238032011|emb|FN392321.1|	-	475354	476346	476347-476428	82	72.5976	474812-475353	542	30.345
PAS_chr3_0821	gi|238032011|emb|FN392321.1|	-	1580789	1581631				1578782-1580788	2007	229.479
PAS_chr2-1_0408	gi|238030677|emb|FN392320.1|	+	749794	751530	749724-749793	70	87.5286	751531-751704	174	375.655
PAS_chr3_0129	gi|238032011|emb|FN392321.1|	+	261874	265197	259635-261873	2239	324.209	265198-265198	1	665
PAS_chr3_0039	gi|238032011|emb|FN392321.1|	+	86733	87860	86504-86732	229	84.1354	87861-87921	61	1457.28
PAS_chr2-1_0169	gi|238030677|emb|FN392320.1|	+	311994	312517	311848-311993	146	148.795	312518-312665	148	368.358
PAS_chr3_0232	gi|238032011|emb|FN392321.1|	+	470570	472141	470445-470569	125	1276.42	472142-472206	65	201.877
PAS_chr1-4_0634	gi|238029138|emb|FN392319.1|	+	2596878	2599673	2596822-2596877	56	136.268	2599674-2599722	49	567.796
PAS_chr1-4_0147	gi|238029138|emb|FN392319.1|	+	1678143	1679417	1678072-1678142	71	24.8028	1679418-1679484	67	712.313
PAS_chr4_0784	gi|238033210|emb|FN392322.1|	+	1487012	1487992	1486082-1487011	930	61.1333	1487993-1488645	653	129.894
PAS_chr1-4_0383	gi|238029138|emb|FN392319.1|	-	2113622	2117584	2117585-2117744	160	404.269	2113524-2113621	98	328.673
PAS_chr2-2_0217	gi|238030677|emb|FN392320.1|	+	1980934	1983873	1980814-1980933	120	326.133	1983874-1984033	160	215.15
PAS_chr1-1_0269	gi|238029138|emb|FN392319.1|	+	1070243	1076071	1070154-1070242	89	172.742	1076072-1076150	79	223.949
PAS_chr1-3_0271	gi|238029138|emb|FN392319.1|	-	492550	493866	493867-494006	140	149.736	492486-492549	64	68.0625
PAS_chr3_0080	gi|238032011|emb|FN392321.1|	-	179154	182531	182532-183586	1055	366.137	179116-179153	38	568.974
PAS_chr2-2_0108	gi|238030677|emb|FN392320.1|	-	2178215	2179420	2179421-2179728	308	51.7338	2178158-2178214	57	2569.82
PAS_chr1-1_0190	gi|238029138|emb|FN392319.1|	-	924624	926897	926898-927022	125	138.312	924006-924623	618	506.235
PAS_chr3_0728	gi|238032011|emb|FN392321.1|	+	1386526	1389987	1386185-1386525	341	65.1114	1389988-1390089	102	820.147
PAS_chr4_0856	gi|238033210|emb|FN392322.1|	+	1606412	1608544	1606391-1606411	21	35.9524	1608545-1608733	189	600.524
PAS_chr4_0465	gi|238033210|emb|FN392322.1|	+	907470	908939	907333-907469	137	32.3358	908940-908974	35	107.914
PAS_chr3_0181	gi|238032011|emb|FN392321.1|	+	371224	373119	371104-371223	120	664.233	373120-373170	51	232.431
PAS_chr2-2_0189	gi|238030677|emb|FN392320.1|	+	2029525	2030631	2029510-2029524	15	92.9333	2030632-2030742	111	12.982
PAS_chr2-2_0417	gi|238030677|emb|FN392320.1|	-	1605710	1606552	1606553-1607580	1028	409.776	1604218-1605709	1492	206.405
PAS_chr2-1_0709	gi|238030677|emb|FN392320.1|	-	1346342	1350043	1350044-1350308	265	303.691	1346310-1346341	32	1046.38
PAS_chr2-1_0744	gi|238030677|emb|FN392320.1|	-	1403897	1416346	1416347-1416390	44	17.0455
PAS_chr1-3_0015	gi|238029138|emb|FN392319.1|	-	27496	29475	29476-29839	364	166.162	27355-27495	141	43.9291
PAS_chr1-4_0511	gi|238029138|emb|FN392319.1|	+	2332444	2335611	2330973-2332443	1471	379.103	2335612-2335688	77	527.065
PAS_chr3_0953	gi|238032011|emb|FN392321.1|	-	1854330	1857302	1857303-1857338	36	482.889	1854203-1854329	127	1016.46
PAS_chr1-4_0606	gi|238029138|emb|FN392319.1|	-	2537542	2541597				2537405-2537541	137	106.701
PAS_chr2-1_0140	gi|238030677|emb|FN392320.1|	-	264385	266421	266422-266462	41	262.805	264335-264384	50	1060.24
PAS_chr2-1_0335	gi|238030677|emb|FN392320.1|	-	628940	630862	630863-631129	267	80.8277	628910-628939	30	539.633
PAS_chr1-4_0569	gi|238029138|emb|FN392319.1|	-	2457612	2458553	2458554-2458982	429	154.399	2457512-2457611	100	1254.38
PAS_chr2-1_0722	gi|238030677|emb|FN392320.1|	-	1368676	1371159	1371160-1371239	80	716.013	1368566-1368675	110	878.245
PAS_chr3_0279	gi|238032011|emb|FN392321.1|	-	550571	552928	552929-553132	204	671.294	550069-550570	502	2155.08
PAS_chr3_0943	gi|238032011|emb|FN392321.1|	-	1841748	1842725	1842726-1842935	210	1301.95	1841607-1841747	141	734.369
PAS_chr2-2_0222	gi|238030677|emb|FN392320.1|	+	1972474	1974570	1972433-1972473	41	204.927	1974571-1974621	51	440.882
PAS_chr1-3_0168	gi|238029138|emb|FN392319.1|	+	313396	318975	313376-313395	20	10.1	318976-319064	89	569.697
PAS_chr3_1160	gi|238032011|emb|FN392321.1|	+	363792	364988	363781-363791	11	6.09091	364989-365002	14	2680
PAS_chr2-2_0451	gi|238030677|emb|FN392320.1|	-	2312246	2314792	2314793-2315137	345	67.9623	2312193-2312245	53	130.226
PAS_chr1-3_0180	gi|238029138|emb|FN392319.1|	-	335028	337223	337224-337311	88	105.125	334931-335027	97	2394.4
PAS_chr1-3_0063	gi|238029138|emb|FN392319.1|	-	115746	118430	118431-118466	36	342.389	115624-115745	122	474.23
PAS_chr4_0656	gi|238033210|emb|FN392322.1|	+	1271535	1273532	1271500-1271534	35	38.6	1273533-1273686	154	156.448
PAS_chr1-1_0346	gi|238029138|emb|FN392319.1|	+	1205573	1209055	1205471-1205572	102	205.314	1209056-1209135	80	403.163
PAS_chr3_0376	gi|238032011|emb|FN392321.1|	-	735564	737525	737526-737656	131	278.496	735297-735563	267	198.258
PAS_chr2-1_0617	gi|238030677|emb|FN392320.1|	+	1157057	1160334	1157027-1157056	30	34.1667	1160335-1160365	31	48.4194
PAS_chr1-1_0353	gi|238029138|emb|FN392319.1|	+	1216369	1218029	1216083-1216368	286	45.5769	1218030-1218123	94	269.947
PAS_chr3_0969	gi|238032011|emb|FN392321.1|	+	1881100	1883550	1880749-1881099	351	29.735	1883551-1883630	80	2088.06
PAS_chr2-1_0215	gi|238030677|emb|FN392320.1|	-	404484	408575	408576-408632	57	231.825	404440-404483	44	214.841
PAS_chr1-4_0150	gi|238029138|emb|FN392319.1|	+	1682276	1684315	1681714-1682275	562	39.4537	1684316-1684426	111	659.441
PAS_chr4_0797	gi|238033210|emb|FN392322.1|	+	1510438	1513497	1510395-1510437	43	94.814	1513498-1513534	37	94.7838
PAS_chr4_0667	gi|238033210|emb|FN392322.1|	+	1289230	1291824	1289212-1289229	18	64.6667	1291825-1291869	45	248.311
PAS_chr1-4_0089	gi|238029138|emb|FN392319.1|	+	1569340	1571841	1569311-1569339	29	71.3448	1571842-1571909	68	797.779
PAS_chr3_0242	gi|238032011|emb|FN392321.1|	-	487726	490017	490018-490116	99	347.626	486905-487725	821	247.683
PAS_chr2-2_0282	gi|238030677|emb|FN392320.1|	-	1862622	1864365	1864366-1865252	887	473.435	1862559-1862621	63	100.984
PAS_chr3_1136	gi|238032011|emb|FN392321.1|	+	2191340	2194066	2191308-2191339	32	742.625	2194067-2194076	10	1764.6
PAS_chr2-1_0811	gi|238030677|emb|FN392320.1|	-	225734	229303	229304-229345	42	99.381	225646-225733	88	137.307
PAS_chr1-1_0120	gi|238029138|emb|FN392319.1|	-	776543	780752	780753-781445	693	335.659	776446-776542	97	36.7629
PAS_chr2-1_0304	gi|238030677|emb|FN392320.1|	-	570082	572415	572416-572437	22	76.5	570018-570081	64	683.562
PAS_chr4_0038	gi|238033210|emb|FN392322.1|	+	82481	85636	82466-82480	15	58.6667	85637-86303	667	699.84
PAS_chr2-2_0223	gi|238030677|emb|FN392320.1|	+	1970270	1972240	1969837-1970269	433	133.37	1972241-1972328	88	40.0227
PAS_chr1-4_0513	gi|238029138|emb|FN392319.1|	-	2338685	2342768				2338400-2338684	285	644.832
PAS_chr2-1_0418	gi|238030677|emb|FN392320.1|	+	768523	771636	768491-768522	32	83.375	771637-771769	133	40.2707
PAS_chr4_0606	gi|238033210|emb|FN392322.1|	+	1182268	1185384	1182059-1182267	209	219.761	1185385-1185546	162	87.3457
PAS_chr2-1_0629	gi|238030677|emb|FN392320.1|	+	1186170	1189436	1185910-1186169	260	112.565	1189437-1189450	14	379.786
PAS_chr2-1_0463	gi|238030677|emb|FN392320.1|	-	854992	856332	856333-856532	200	385.54	854943-854991	49	336
PAS_chr3_0015	gi|238032011|emb|FN392321.1|	-	33327	35351	35352-35386	35	157.543	33228-33326	99	42.1111
PAS_chr2-1_0812	gi|238030677|emb|FN392320.1|	-	229592	232117	232118-232190	73	26.3836	229494-229591	98	3357.68
PAS_chr1-1_0470	gi|238029138|emb|FN392319.1|	+	682104	684002	682013-682103	91	1248.36	684003-684123	121	2324.97
PAS_chr4_0332	gi|238033210|emb|FN392322.1|	-	679567	681078	681079-681150	72	63.6806	679540-679566	27	102.185
PAS_chr4_0612	gi|238033210|emb|FN392322.1|	+	1192485	1193543	1192425-1192484	60	135.283	1193544-1193625	82	237.976
PAS_chr1-4_0246	gi|238029138|emb|FN392319.1|	-	1848478	1850166	1850167-1850445	279	49.6953	1848301-1848477	177	72.8757
PAS_chr2-1_0358	gi|238030677|emb|FN392320.1|	-	663798	664970	664971-665064	94	125.851	663667-663797	131	95.3206
PAS_chr3_1042	gi|238032011|emb|FN392321.1|	+	2002922	2005798	2002905-2002921	17	88.8235	2005799-2005836	38	116.368
PAS_chr3_0532	gi|238032011|emb|FN392321.1|	+	1020626	1023652	1020239-1020625	387	120.388	1023653-1023713	61	860.279
PAS_c121_0007	gi|238029138|emb|FN392319.1|	+	2639704	2644320	2639359-2639703	345	237.145	2644321-2644357	37	983.649
PAS_chr4_0649	gi|238033210|emb|FN392322.1|	+	1259848	1261377	1259814-1259847	34	66.7647	1261378-1261397	20	897.2
PAS_chr1-3_0237	gi|238029138|emb|FN392319.1|	+	443467	446820	443060-443466	407	367.916	446821-446911	91	405.648
PAS_chr3_0464	gi|238032011|emb|FN392321.1|	-	893999	895111	895112-895425	314	130.376	893974-893998	25	393.96
PAS_chr1-1_0435	gi|238029138|emb|FN392319.1|	+	1360444	1362138	1359784-1360443	660	271.409	1362139-1362315	177	1056.61
PAS_chr1-4_0279	gi|238029138|emb|FN392319.1|	-	1908400	1912917	1912918-1913150	233	34.9399	1908375-1908399	25	853.44
PAS_chr4_0942	gi|238033210|emb|FN392322.1|	+	599257	600729	599144-599256	113	48.1416	600730-600783	54	14.2963
PAS_chr2-2_0145	gi|238030677|emb|FN392320.1|	-	2111973	2113822	2113823-2114164	342	31.9064	2111080-2111972	893	213.139
PAS_chr2-2_0076	gi|238030677|emb|FN392320.1|	-	2238113	2241043	2241044-2241075	32	60.5312	2238083-2238112	30	158.133
PAS_chr1-1_0279	gi|238029138|emb|FN392319.1|	+	1087998	1089533	1087936-1087997	62	159.742	1089534-1089616	83	31.5422
PAS_chr2-1_0574	gi|238030677|emb|FN392320.1|	-	1060725	1063400	1063401-1064710	1310	76.9366	1060563-1060724	162	765.722
PAS_c131_0004	gi|238032011|emb|FN392321.1|	-	2217212	2219875	2219876-2220009	134	60.9179	2217056-2217211	156	199.013
PAS_chr1-4_0582	gi|238029138|emb|FN392319.1|	-	2491328	2492572	2492573-2492731	159	13.1006	2491068-2491327	260	12.1038
PAS_chr2-1_0129	gi|238030677|emb|FN392320.1|	+	243124	244884	242321-243123	803	97.6737	244885-245148	264	246.758
PAS_chr1-1_0311	gi|238029138|emb|FN392319.1|	+	1146755	1147801	1146511-1146754	244	165.07	1147802-1147883	82	301.573
PAS_chr3_0148	gi|238032011|emb|FN392321.1|	+	298739	303589	298689-298738	50	67.04	303590-303596	7	310.857
PAS_chr1-1_0211	gi|238029138|emb|FN392319.1|	+	965178	974564	965123-965177	55	12.3273
PAS_chr4_0484	gi|238033210|emb|FN392322.1|	-	950727	953405	953406-953464	59	174.644	950440-950726	287	301.171
PAS_chr3_0347	gi|238032011|emb|FN392321.1|	+	684535	687855	684401-684534	134	67.8806	687856-687933	78	1283.03
PAS_chr3_0044	gi|238032011|emb|FN392321.1|	-	100280	110206	110207-110431	225	138.302	100147-100279	133	134.677
PAS_chr1-1_0444	gi|238029138|emb|FN392319.1|	+	1379579	1380814	1379540-1379578	39	244.179	1380815-1381420	606	918.028
PAS_chr3_1005	gi|238032011|emb|FN392321.1|	+	1938451	1940160	1938272-1938450	179	139.587	1940161-1940192	32	347.969
PAS_chr4_0761	gi|238033210|emb|FN392322.1|	+	1443178	1448550	1442857-1443177	321	19.6854	1448551-1448611	61	951.492
PAS_chr1-4_0177	gi|238029138|emb|FN392319.1|	+	1730514	1732820	1730093-1730513	421	102.468	1732821-1733448	628	2271.27
PAS_chr1-4_0497	gi|238029138|emb|FN392319.1|	-	2310011	2312569	2312570-2312824	255	420.831	2309893-2310010	118	46.322
PAS_chr1-1_0428	gi|238029138|emb|FN392319.1|	-	1347055	1350324	1350325-1351312	988	122.079	1346933-1347054	122	841.393
PAS_chr4_0320	gi|238033210|emb|FN392322.1|	-	647131	649668	649669-649834	166	324.627	647072-647130	59	42.5932
PAS_chr2-1_0531	gi|238030677|emb|FN392320.1|	-	981012	986672	986673-986718	46	87.6087	980891-981011	121	1059.84
PAS_chr2-2_0314	gi|238030677|emb|FN392320.1|	+	1783905	1787780	1783621-1783904	284	205.039	1787781-1787802	22	796.727
PAS_chr4_0288	gi|238033210|emb|FN392322.1|	-	579017	581017	581018-581369	352	493.418	578862-579016	155	2224.97
PAS_chr1-4_0472	gi|238029138|emb|FN392319.1|	+	2274063	2276477	2273984-2274062	79	104.747	2276478-2276610	133	284.361
PAS_chr2-2_0013	gi|238030677|emb|FN392320.1|	-	2369396	2372953	2372954-2372990	37	16.5946	2369201-2369395	195	148.503
PAS_chr1-4_0272	gi|238029138|emb|FN392319.1|	+	1897524	1898886	1897492-1897523	32	1746.66
PAS_chr1-1_0036	gi|238029138|emb|FN392319.1|	+	611271	612866	611227-611270	44	1846.2	612867-612910	44	3487.75
PAS_chr4_0382	gi|238033210|emb|FN392322.1|	+	768005	769636	767822-768004	183	95.388	769637-769716	80	1415.15
PAS_chr1-3_0083	gi|238029138|emb|FN392319.1|	+	154035	160655	153937-154034	98	23.4388	160656-160721	66	138.167
PAS_FragB_0013	gi|238029138|emb|FN392319.1|	+	2691322	2693625	2691214-2691321	108	464.889	2693626-2693650	25	973.84
PAS_chr4_0896	gi|238033210|emb|FN392322.1|	+	1683853	1685232	1683763-1683852	90	368.7	1685233-1685442	210	3861.91
PAS_chr1-4_0299	gi|238029138|emb|FN392319.1|	-	1965537	1967246	1967247-1968004	758	101.946	1965450-1965536	87	712.46
PAS_chr4_0173	gi|238033210|emb|FN392322.1|	+	350142	355640	349577-350141	565	157.566	355641-355764	124	373.75
PAS_chr3_0195	gi|238032011|emb|FN392321.1|	+	391466	393436	391224-391465	242	145.988	393437-393617	181	35.6354
PAS_chr3_1195	gi|238032011|emb|FN392321.1|	-	962741	964078	964079-964105	27	70.1111	962592-962740	149	73.953
PAS_chr2-1_0534	gi|238030677|emb|FN392320.1|	+	991707	996299	991639-991706	68	102.015	996300-996346	47	88.9149
PAS_chr1-1_0387	gi|238029138|emb|FN392319.1|	+	1275598	1277775	1275434-1275597	164	785.091	1277776-1278262	487	830.924
PAS_chr3_0782	gi|238032011|emb|FN392321.1|	+	1501900	1504281	1501878-1501899	22	63	1504282-1504319	38	138.605
PAS_chr2-2_0408	gi|238030677|emb|FN392320.1|	-	1629988	1631002	1631003-1631440	438	166.139	1629943-1629987	45	45.1556
PAS_chr1-4_0632	gi|238029138|emb|FN392319.1|	+	2592292	2595237	2591993-2592291	299	74.6388	2595238-2595357	120	142.292
PAS_chr3_0738	gi|238032011|emb|FN392321.1|	-	1406558	1408843	1408844-1408862	19	158.421	1406423-1406557	135	292.378
PAS_chr3_0931	gi|238032011|emb|FN392321.1|	-	1819137	1820768	1820769-1821441	673	54.8128	1818986-1819136	151	209.159
PAS_chr2-2_0409	gi|238030677|emb|FN392320.1|	-	1627639	1629888				1627250-1627638	389	59.2571
PAS_chr3_0960	gi|238032011|emb|FN392321.1|	+	1864267	1865061	1864175-1864266	92	567.424	1865062-1865175	114	1099.27
PAS_chr2-1_0311	gi|238030677|emb|FN392320.1|	-	582573	585695	585696-585981	286	62.958	582369-582572	204	892.672
PAS_chr3_0269	gi|238032011|emb|FN392321.1|	-	535660	537251	537252-537282	31	348.774	535421-535659	239	336.636
PAS_chr2-1_0799	gi|238030677|emb|FN392320.1|	+	1528158	1533625				1533626-1533994	369	1151.09
PAS_chr3_0442	gi|238032011|emb|FN392321.1|	+	859462	859935	859364-859461	98	17.1327	859936-860036	101	440.149
PAS_chr1-3_0159	gi|238029138|emb|FN392319.1|	-	297025	299673	299674-300196	523	213.027	296965-297024	60	579.6
PAS_chr4_0137	gi|238033210|emb|FN392322.1|	-	270109	272389	272390-272555	166	238.861	270043-270108	66	73.2727
PAS_chr1-4_0431	gi|238029138|emb|FN392319.1|	-	2195014	2196654	2196655-2197145	491	22.5988	2194823-2195013	191	22.4346
PAS_FragB_0057	gi|238029138|emb|FN392319.1|	-	2763489	2766356				2763404-2763488	85	50.1412
PAS_chr3_0576	gi|238032011|emb|FN392321.1|	-	1095358	1097507	1097508-1097569	62	2178.65	1095215-1095357	143	2838.1
PAS_chr2-2_0467	gi|238030677|emb|FN392320.1|	+	2068472	2071238	2068438-2068471	34	10.9412	2071239-2071464	226	405.673
PAS_chr2-1_0404	gi|238030677|emb|FN392320.1|	+	744022	745716	743730-744021	292	97.3699	745717-745814	98	547.184
PAS_chr3_0754	gi|238032011|emb|FN392321.1|	-	1436215	1439433	1439434-1439442	9	10.6667	1436155-1436214	60	334.717
PAS_chr2-1_0057	gi|238030677|emb|FN392320.1|	-	102265	106845	106846-106854	9	5	102196-102264	69	248.246
PAS_chr3_0593	gi|238032011|emb|FN392321.1|	-	1122585	1124303	1124304-1124381	78	152.487	1122554-1122584	31	96.0968
PAS_chr1-3_0045	gi|238029138|emb|FN392319.1|	+	83814	86840	83616-83813	198	784.601	86841-87089	249	187.53
PAS_chr4_0369	gi|238033210|emb|FN392322.1|	+	743945	747127	743880-743944	65	303.323	747128-747293	166	50.4337
PAS_chr2-1_0014	gi|238030677|emb|FN392320.1|	-	28006	29259	29260-29887	628	132.763	27470-28005	536	66.3451
PAS_chr4_0091	gi|238033210|emb|FN392322.1|	+	176150	178186	176100-176149	50	265.52	178187-178199	13	1013.62
PAS_chr1-4_0325	gi|238029138|emb|FN392319.1|	+	2011685	2014459	2011544-2011684	141	404.702	2014460-2014472	13	447.231
PAS_chr1-4_0133	gi|238029138|emb|FN392319.1|	+	1650258	1653758	1649589-1650257	669	728.677	1653759-1653981	223	941.462
PAS_chr1-4_0128	gi|238029138|emb|FN392319.1|	-	1636335	1641138	1641139-1641234	96	93.4583	1636159-1636334	176	273.534
PAS_chr2-2_0196	gi|238030677|emb|FN392320.1|	-	2015829	2017922	2017923-2017957	35	48.5429	2015611-2015828	218	1345.35
PAS_chr1-3_0184	gi|238029138|emb|FN392319.1|	+	348309	350630	348278-348308	31	49.0323
PAS_chr3_0706	gi|238032011|emb|FN392321.1|	-	1346696	1348015	1348016-1348208	193	85.6839	1346622-1346695	74	105.676
PAS_chr4_0163	gi|238033210|emb|FN392322.1|	-	322193	326464	326465-326559	95	88.7474	322148-322192	45	48.8444
PAS_chr3_0352	gi|238032011|emb|FN392321.1|	+	696575	697663	696564-696574	11	6.90909	697664-697675	12	325.583
PAS_chr2-2_0088	gi|238030677|emb|FN392320.1|	+	2217057	2218291	2216168-2217056	889	769.431	2218292-2218446	155	1717.83
PAS_chr3_1175	gi|238032011|emb|FN392321.1|	-	574232	578197	578198-578251	54	35.8148	574144-574231	88	229.716
PAS_chr1-1_0053	gi|238029138|emb|FN392319.1|	-	644709	648005	648006-648910	905	271.94	644383-644708	326	720.107
PAS_chr1-4_0302	gi|238029138|emb|FN392319.1|	+	1970208	1971398	1969889-1970207	319	584.997	1971399-1971512	114	1370.37
PAS_chr2-1_0537	gi|238030677|emb|FN392320.1|	+	999949	1002381	999831-999948	118	165.5	1002382-1002588	207	1046.24
PAS_chr3_0701	gi|238032011|emb|FN392321.1|	+	1334353	1336500	1334343-1334352	10	39.7	1336501-1336593	93	407.376
PAS_chr1-3_0216	gi|238029138|emb|FN392319.1|	+	396823	399285	396724-396822	99	101.182	399286-399371	86	426.256
PAS_chr4_0978	gi|238033210|emb|FN392322.1|	-	1115362	1116596	1116597-1116682	86	23.8372	1114870-1115361	492	266.087
PAS_chr2-2_0232	gi|238030677|emb|FN392320.1|	+	1952752	1956108	1952054-1952751	698	177.287	1956109-1956129	21	559.333
PAS_chr4_0194	gi|238033210|emb|FN392322.1|	+	397051	399768	396786-397050	265	442.442	399769-399801	33	30.9091
PAS_chr4_0129	gi|238033210|emb|FN392322.1|	+	257962	258660	257881-257961	81	317.679	258661-258704	44	17.6364
PAS_chr2-1_0377	gi|238030677|emb|FN392320.1|	-	703305	705768				703274-703304	31	183.29
PAS_chr4_0124	gi|238033210|emb|FN392322.1|	-	247340	250051	250052-250092	41	6.21951	246825-247339	515	6075.95
PAS_chr3_1002	gi|238032011|emb|FN392321.1|	+	1933734	1934483	1933701-1933733	33	13.2121	1934484-1935480	997	1340.3
PAS_chr1-1_0238	gi|238029138|emb|FN392319.1|	-	1016989	1020018	1020019-1020157	139	94.0144	1016827-1016988	162	338.654
PAS_chr1-3_0261	gi|238029138|emb|FN392319.1|	-	477935	480061	480062-480110	49	1027.29	477908-477934	27	585.889
PAS_chr2-1_0297	gi|238030677|emb|FN392320.1|	-	547796	550216	550217-550284	68	22.6176	547788-547795	8	278.125
PAS_chr3_0536	gi|238032011|emb|FN392321.1|	-	1027812	1029632				1027627-1027811	185	457.119
PAS_chr2-2_0250	gi|238030677|emb|FN392320.1|	+	1924293	1925408	1924114-1924292	179	66.6425	1925409-1925516	108	412.157
PAS_chr4_0703	gi|238033210|emb|FN392322.1|	-	1350389	1352074	1352075-1352115	41	339.634	1350332-1350388	57	27.9474
PAS_chr4_0239	gi|238033210|emb|FN392322.1|	+	482791	486267	482709-482790	82	167.256	486268-486363	96	128.823
PAS_chr2-2_0186	gi|238030677|emb|FN392320.1|	+	2034088	2035818	2033758-2034087	330	973.455	2035819-2036016	198	3577.82
PAS_chr3_0131	gi|238032011|emb|FN392321.1|	+	266154	266723	266101-266153	53	94.7736	266724-266849	126	84.5397
PAS_chr2-1_0453	gi|238030677|emb|FN392320.1|	-	831497	832984	832985-833239	255	431.031	831480-831496	17	396.235
PAS_chr1-1_0111	gi|238029138|emb|FN392319.1|	-	757456	759591	759592-759725	134	666.746	757398-757455	58	756.5
PAS_chr4_0572	gi|238033210|emb|FN392322.1|	+	1116938	1118314	1116837-1116937	101	359.238	1118315-1118416	102	39.3824
PAS_chr2-1_0108	gi|238030677|emb|FN392320.1|	-	197175	199376	199377-199397	21	36.5238	197171-197174	4	434.25
PAS_chr1-4_0492	gi|238029138|emb|FN392319.1|	-	2299840	2301363	2301364-2301561	198	737.707	2299794-2299839	46	11831.7
PAS_chr2-1_0869	gi|238030677|emb|FN392320.1|	+	1151443	1153419				1153420-1153476	57	205.825
PAS_chr1-1_0483	gi|238029138|emb|FN392319.1|	-	945238	949854	949855-949956	102	71.2059	944915-945237	323	618.765
PAS_chr4_0250	gi|238033210|emb|FN392322.1|	-	505948	507969	507970-508264	295	23.261	505875-505947	73	153.781
PAS_chr4_0969	gi|238033210|emb|FN392322.1|	+	976339	978207	975454-976338	885	348.877	978208-978306	99	104.141
PAS_chr4_0186	gi|238033210|emb|FN392322.1|	-	378776	382834	382835-382887	53	30.5283	378636-378775	140	109.307
PAS_chr2-2_0493	gi|238030677|emb|FN392320.1|	+	1736954	1738315	1736890-1736953	64	314.266	1738316-1738377	62	1014.4
PAS_chr1-3_0135	gi|238029138|emb|FN392319.1|	-	244941	247916	247917-248084	168	296.56	244874-244940	67	750.552
PAS_chr4_0311	gi|238033210|emb|FN392322.1|	+	621195	622319	620967-621194	228	626.886	622320-622413	94	403.521
PAS_chr1-4_0336	gi|238029138|emb|FN392319.1|	-	2029163	2030962	2030963-2031088	126	119.397	2029133-2029162	30	125.6
PAS_chr4_0494	gi|238033210|emb|FN392322.1|	-	969039	970943	970944-971071	128	11.0469
PAS_chr1-1_0004	gi|238029138|emb|FN392319.1|	-	536447	539260	539261-539326	66	105.742
PAS_chr4_0269	gi|238033210|emb|FN392322.1|	-	539945	542752	542753-543288	536	61.916	539912-539944	33	299.061
PAS_chr4_0764	gi|238033210|emb|FN392322.1|	-	1451286	1452761				1451220-1451285	66	64.9848
PAS_chr3_0812	gi|238032011|emb|FN392321.1|	+	1562821	1564149	1562782-1562820	39	8.97436	1564150-1564297	148	138.331
PAS_chr1-4_0213	gi|238029138|emb|FN392319.1|	-	1795143	1797443	1797444-1798403	960	452.567	1795104-1795142	39	164.205
PAS_chr3_0220	gi|238032011|emb|FN392321.1|	-	440370	444494	444495-444516	22	16.1818	440364-440369	6	371
PAS_chr2-1_0050	gi|238030677|emb|FN392320.1|	+	88960	92829	88865-88959	95	57.2105	92830-93080	251	5250.25
PAS_FragB_0058	gi|238029138|emb|FN392319.1|	+	2766459	2772613				2772614-2772667	54	26.1481
PAS_chr3_0306	gi|238032011|emb|FN392321.1|	+	608614	610404	608285-608613	329	866.052	610405-610469	65	2689.75
PAS_chr3_0815	gi|238032011|emb|FN392321.1|	-	1569077	1571593	1571594-1571641	48	403.833	1569072-1569076	5	962.2
PAS_chr1-4_0285	gi|238029138|emb|FN392319.1|	+	1923601	1928451	1923432-1923600	169	140.769	1928452-1928595	144	329.319
PAS_chr1-3_0064	gi|238029138|emb|FN392319.1|	+	118586	120469	118565-118585	21	53.1905	120470-120473	4	402.5
PAS_chr4_0076	gi|238033210|emb|FN392322.1|	+	148211	151861	147725-148210	486	252.074	151862-153019	1158	369.355
PAS_chr4_0980	gi|238033210|emb|FN392322.1|	+	1292180	1295089	1291925-1292179	255	87.0157	1295090-1295127	38	297.658
PAS_chr4_0941	gi|238033210|emb|FN392322.1|	-	594985	596148	596149-596222	74	1312.77	594930-594984	55	465.818
PAS_chr1-1_0065	gi|238029138|emb|FN392319.1|	-	667300	669432	669433-669447	15	40.5333	667271-667299	29	11.0345
PAS_chr1-3_0044	gi|238029138|emb|FN392319.1|	+	80453	83500	80411-80452	42	236.476	83501-83573	73	26.5068
PAS_chr4_0035	gi|238033210|emb|FN392322.1|	-	71514	76160	76161-76169	9	40.7778	71484-71513	30	414.767
PAS_chr3_0959	gi|238032011|emb|FN392321.1|	-	1863527	1863925	1863926-1864004	79	170.684
PAS_chr2-1_0413	gi|238030677|emb|FN392320.1|	-	757616	760132	760133-760253	121	70.2562	757546-757615	70	927.929
PAS_chr1-1_0297	gi|238029138|emb|FN392319.1|	-	1122649	1123953	1123954-1124006	53	141.566	1122583-1122648	66	370.273
PAS_chr2-1_0048	gi|238030677|emb|FN392320.1|	+	79295	81538	79241-79294	54	66.8148	81539-81654	116	55.2155
PAS_chr3_0180	gi|238032011|emb|FN392321.1|	+	369087	370631	368984-369086	103	604.68	370632-370931	300	357.173
PAS_chr3_0823	gi|238032011|emb|FN392321.1|	-	1586520	1592186	1592187-1592749	563	442.321	1586486-1586519	34	1594.76
PAS_chr2-1_0267	gi|238030677|emb|FN392320.1|	+	502751	505384	502733-502750	18	42.9444	505385-505442	58	162.483
PAS_c131_0019	gi|238032011|emb|FN392321.1|	+	2241563	2242147	2239638-2241562	1925	223.802	2242148-2242795	648	258.61
PAS_chr1-1_0363	gi|238029138|emb|FN392319.1|	-	1231595	1236598	1236599-1236963	365	39.6356	1231509-1231594	86	301.081
PAS_chr2-2_0143	gi|238030677|emb|FN392320.1|	-	2115995	2118799	2118800-2118901	102	11.4412	2115771-2115994	224	370.723
PAS_chr4_0019	gi|238033210|emb|FN392322.1|	+	43060	45330	42972-43059	88	102.898
PAS_chr1-3_0073	gi|238029138|emb|FN392319.1|	+	139578	140063	139555-139577	23	33.9565	140064-140335	272	78.2426
PAS_chr4_0583	gi|238033210|emb|FN392322.1|	+	1138197	1140719	1137913-1138196	284	279	1140720-1140992	273	652.784
PAS_chr3_0568	gi|238032011|emb|FN392321.1|	+	1079704	1084935	1079309-1079703	395	1289.1	1084936-1085042	107	780.168
PAS_chr4_0717	gi|238033210|emb|FN392322.1|	-	1371610	1374115	1374116-1374140	25	27.64	1371534-1371609	76	58.3026
PAS_chr4_0837	gi|238033210|emb|FN392322.1|	+	1581324	1581995	1581238-1581323	86	35.9186	1581996-1582051	56	49.4821
PAS_chr1-1_0025	gi|238029138|emb|FN392319.1|	-	582462	585524	585525-585850	326	58.3804	582426-582461	36	201.667
PAS_chr1-4_0341	gi|238029138|emb|FN392319.1|	+	2037157	2038724	2036985-2037156	172	44.2965	2038725-2038802	78	422.821
PAS_chr1-4_0503	gi|238029138|emb|FN392319.1|	+	2320228	2322759	2320184-2320227	44	223.977	2322760-2322809	50	1057.78
PAS_chr1-4_0649	gi|238029138|emb|FN392319.1|	-	2622934	2625453	2625454-2625501	48	623.667	2622862-2622933	72	168.903
PAS_chr1-4_0422	gi|238029138|emb|FN392319.1|	+	2179232	2180124	2179185-2179231	47	68.383	2180125-2180159	35	3028.34
PAS_chr2-1_0462	gi|238030677|emb|FN392320.1|	-	853636	854826	854827-854908	82	91.3902	853566-853635	70	345.657
PAS_chr2-1_0532	gi|238030677|emb|FN392320.1|	+	986887	990498	986829-986886	58	88.2069	990499-990517	19	566.474
PAS_chr1-4_0466	gi|238029138|emb|FN392319.1|	-	2265505	2266674	2266675-2266713	39	26.0513	2264722-2265504	783	167.845
PAS_chr1-1_0339	gi|238029138|emb|FN392319.1|	+	1193933	1195246	1193894-1193932	39	1670.21	1195247-1195589	343	1255.34
PAS_chr1-4_0380	gi|238029138|emb|FN392319.1|	+	2106044	2109091	2105858-2106043	186	370.43	2109092-2109139	48	262.208
PAS_chr2-1_0160	gi|238030677|emb|FN392320.1|	-	289344	291650	291651-291759	109	302.092	288984-289343	360	4151.32
PAS_chr1-4_0020	gi|238029138|emb|FN392319.1|	-	1443917	1448479	1448480-1448587	108	252.778	1443896-1443916	21	329.81
PAS_chr1-1_0451	gi|238029138|emb|FN392319.1|	+	1390637	1393735	1390491-1390636	146	77.7123	1393736-1394411	676	1020.5
PAS_FragB_0012	gi|238029138|emb|FN392319.1|	-	2684345	2689024	2689025-2689210	186	226.758	2684214-2684344	131	3771.57
PAS_chr3_1186	gi|238032011|emb|FN392321.1|	+	757649	761806	757602-757648	47	72	761807-762083	277	39.9747
PAS_chr1-3_0183	gi|238029138|emb|FN392319.1|	-	343920	348086	348087-348143	57	533.982	343879-343919	41	147.268
PAS_chr2-1_0697	gi|238030677|emb|FN392320.1|	-	1321132	1325619	1325620-1325679	60	11.65	1318678-1321131	2454	391.637
PAS_chr1-4_0609	gi|238029138|emb|FN392319.1|	-	2544555	2546927				2544446-2544554	109	430.862
PAS_chr3_0805	gi|238032011|emb|FN392321.1|	-	1551721	1554549	1554550-1554797	248	17.5806	1551321-1551720	400	167.325
PAS_chr2-2_0045	gi|238030677|emb|FN392320.1|	-	2296092	2301491				2295997-2296091	95	214.789
PAS_chr3_0005	gi|238032011|emb|FN392321.1|	+	11166	12779	6882-11165	4284	320.358	12780-13165	386	653.658
PAS_chr4_0379	gi|238033210|emb|FN392322.1|	+	759224	761038	759171-759223	53	19.9057	761039-761166	128	252.367
PAS_chr4_0795	gi|238033210|emb|FN392322.1|	+	1507564	1509642	1507003-1507563	561	103.367	1509643-1509754	112	287.723
PAS_chr1-4_0661	gi|238029138|emb|FN392319.1|	-	1783192	1786095	1786096-1786141	46	483	1783092-1783191	100	241.79
PAS_chr1-4_0424	gi|238029138|emb|FN392319.1|	+	2182730	2185711	2182628-2182729	102	127.451	2185712-2185783	72	510.986
PAS_chr2-1_0190	gi|238030677|emb|FN392320.1|	+	353842	357573	353556-353841	286	44.2762	357574-357777	204	615.029
PAS_chr3_0594	gi|238032011|emb|FN392321.1|	+	1124974	1126833	1124921-1124973	53	995.17	1126834-1126906	73	1494.75
PAS_chr3_0962	gi|238032011|emb|FN392321.1|	+	1865691	1867151	1865664-1865690	27	11.1481	1867152-1867291	140	414.729
PAS_chr3_1158	gi|238032011|emb|FN392321.1|	-	347027	349222	349223-349335	113	197.389	346948-347026	79	157.025
PAS_chr2-2_0190	gi|238030677|emb|FN392320.1|	-	2026682	2029381	2029382-2029428	47	46.8085	2026627-2026681	55	140.145
PAS_chr4_0660	gi|238033210|emb|FN392322.1|	-	1276882	1278012	1278013-1278202	190	32.5632
PAS_chr1-3_0174	gi|238029138|emb|FN392319.1|	-	329272	330336	330337-330362	26	13.2692	328981-329271	291	125.199
PAS_chr4_0431	gi|238033210|emb|FN392322.1|	-	843539	849475	849476-850410	935	421.803	843487-843538	52	235.308
PAS_chr3_0265	gi|238032011|emb|FN392321.1|	-	525717	529153	529154-529184	31	27.6129	525665-525716	52	267.885
PAS_chr3_0127	gi|238032011|emb|FN392321.1|	-	253092	255248	255249-255325	77	369.701	253028-253091	64	3411.47
PAS_chr3_0320	gi|238032011|emb|FN392321.1|	-	630044	633178	633179-633574	396	81.6136	630024-630043	20	691.75
PAS_chr2-1_0475	gi|238030677|emb|FN392320.1|	+	878787	879890	878466-878786	321	591.308	879891-880080	190	467.505
PAS_chr1-1_0314	gi|238029138|emb|FN392319.1|	-	1151978	1156054	1156055-1156088	34	62.6176	1151911-1151977	67	620.224
PAS_chr3_0134	gi|238032011|emb|FN392321.1|	-	271593	273898	273899-274721	823	342.847	270791-271592	802	793.561
PAS_chr2-1_0496	gi|238030677|emb|FN392320.1|	+	909283	911967	909203-909282	80	215.562	911968-912166	199	243.492
PAS_chr2-1_0186	gi|238030677|emb|FN392320.1|	+	349435	350884	349389-349434	46	1026.61	350885-350966	82	264.049
PAS_chr2-1_0469	gi|238030677|emb|FN392320.1|	+	866221	868857	865906-866220	315	209	868858-868895	38	372.763
PAS_chr3_0309	gi|238032011|emb|FN392321.1|	+	613730	615778	613666-613729	64	102.891	615779-615820	42	637.405
PAS_chr2-1_0707	gi|238030677|emb|FN392320.1|	-	1342507	1344690	1344691-1345057	367	279.501	1342108-1342506	399	97.7318
PAS_chr1-1_0356	gi|238029138|emb|FN392319.1|	-	1221581	1222522				1221554-1221580	27	13.3333
PAS_chr3_0618	gi|238032011|emb|FN392321.1|	-	1173431	1174261	1174262-1174705	444	854.038	1170572-1173430	2859	389.776
PAS_chr3_0913	gi|238032011|emb|FN392321.1|	-	1771367	1775287	1775288-1775320	33	194.576	1771262-1771366	105	329.457
PAS_chr4_0653	gi|238033210|emb|FN392322.1|	-	1264670	1265989	1265990-1266026	37	30.5946	1264625-1264669	45	77.1778
PAS_chr1-4_0097	gi|238029138|emb|FN392319.1|	-	1586983	1587300	1587301-1587814	514	96.0603	1585589-1586982	1394	337.127
PAS_chr4_0721	gi|238033210|emb|FN392322.1|	+	1377945	1379639	1377364-1377944	581	207.098	1379640-1379918	279	149.746
PAS_chr2-2_0332	gi|238030677|emb|FN392320.1|	-	1756029	1758116	1758117-1758330	214	559.449	1755999-1756028	30	1171.23
PAS_chr1-3_0215	gi|238029138|emb|FN392319.1|	+	394737	396632	394324-394736	413	35.9274	396633-396691	59	412.475
PAS_chr2-2_0060	gi|238030677|emb|FN392320.1|	+	2270575	2272942	2270460-2270574	115	64.6	2272943-2272996	54	191.13
PAS_chr2-2_0471	gi|238030677|emb|FN392320.1|	+	2037275	2040717	2037239-2037274	36	19.8333	2040718-2040810	93	133.441
PAS_chr3_0605	gi|238032011|emb|FN392321.1|	-	1140738	1144228	1144229-1144280	52	79.3654	1140627-1140737	111	899.613
PAS_chr3_0672	gi|238032011|emb|FN392321.1|	+	1288462	1290951	1288423-1288461	39	33.6667	1290952-1290974	23	89.8261
PAS_chr3_0985	gi|238032011|emb|FN392321.1|	+	1904057	1905007	1903842-1904056	215	243.953	1905008-1905105	98	42.0612
PAS_chr4_0831	gi|238033210|emb|FN392322.1|	-	1563689	1567258	1567259-1567298	40	181.8	1563630-1563688	59	37.9322
PAS_chr2-1_0627	gi|238030677|emb|FN392320.1|	+	1180814	1183540	1180573-1180813	241	8.92116	1183541-1183547	7	599.286
PAS_chr2-2_0100	gi|238030677|emb|FN392320.1|	+	2188986	2191889	2188921-2188985	65	132.077	2191890-2191953	64	38.5938
PAS_chr1-3_0206	gi|238029138|emb|FN392319.1|	-	383439	385151	385152-385334	183	115.448	383222-383438	217	436.839
PAS_chr3_0893	gi|238032011|emb|FN392321.1|	+	1736089	1738140	1736013-1736088	76	247.303	1738141-1738625	485	506.678
PAS_chr3_0929	gi|238032011|emb|FN392321.1|	+	1810921	1815273	1810876-1810920	45	30.8444	1815274-1815320	47	438.489
PAS_chr4_0751	gi|238033210|emb|FN392322.1|	-	1424823	1426913	1426914-1426945	32	229.281	1424698-1424822	125	316.664
PAS_chr2-1_0599	gi|238030677|emb|FN392320.1|	+	1112231	1117801	1111807-1112230	424	717.59	1117802-1118838	1037	1575.54
PAS_chr1-1_0278	gi|238029138|emb|FN392319.1|	+	1086194	1087765	1086156-1086193	38	42.3421	1087766-1087813	48	17.6042
PAS_chr3_1024	gi|238032011|emb|FN392321.1|	-	1965276	1971692	1971693-1971870	178	95.9607	1965140-1965275	136	2775.23
PAS_chr1-4_0571	gi|238029138|emb|FN392319.1|	+	2462834	2474311	2462741-2462833	93	81.7419	2474312-2474358	47	307.681
PAS_chr1-3_0054	gi|238029138|emb|FN392319.1|	+	100843	103344	100484-100842	359	275.552	103345-103427	83	61.7831
PAS_chr1-1_0196	gi|238029138|emb|FN392319.1|	+	932568	934997	932470-932567	98	69.2857	934998-935035	38	441.5
PAS_chr1-1_0171	gi|238029138|emb|FN392319.1|	-	875528	876658	876659-876877	219	123.205	875289-875527	239	70.8117
PAS_chr1-3_0197	gi|238029138|emb|FN392319.1|	-	367154	368302	368303-368337	35	101.486	366538-367153	616	1115.28
