# Supplementary material for: Comprehensive structural annotation of Pichia pastoris transcriptome and the response to various carbon sources using deep paired-end RNA sequencing
Source: BMC Genomics. 2012 Dec 31;13:738. doi: 10.1186/1471-2164-13-738 (PMC3547764; doi:10.1186/1471-2164-13-738)
Supplement: Additional file 2 — Table S1. Summary of sequencing and reads mapping. Table S2. Gene expression level. Table S3. Overlapping transcripts in intergenic regions. Table S4. UTR annotation in P. pastoris by RNA-Seq data. Table S5. uATGs in P. pastoris. Table S6. uORFs in P. pastoris. Table S7. Novel transcripts in P. pastoris. Table S8. New exons in P. pastoris. Table S9. AS events in P. pastoris. Table S10. Differentially expressed genes between P. pastoris SDEM and SDEG. Table S11. Primer list and the IRES sequences. [file 1471-2164-13-738-S2.zip › Additional File 2/Table S5 uATGs in P. pastoris.xlsx]

## Sheet: uATG
Genes	Contig	Strans	Gene_Start	Gene_End	Start_code_start	UTR_end	uATG_len	UTR_length	uATG_Seq
PAS_chr2-2_0480	gi|238030677|emb|FN392320.1|	+	1934060	1935019	1934042	1934059	18	36	ATGATAAAGAGTCTAAAA
PAS_chr2-2_0217	gi|238030677|emb|FN392320.1|	+	1980934	1983873	1980907	1980933	27	120	ATGTATAATATATGCCCTCGGCTGTCT
PAS_chr4_0606	gi|238033210|emb|FN392322.1|	+	1182268	1185384	1182163	1182267	105	209	ATGATTTATCACGTGATACATCTTCTCGTTCTTCCACGTACTAACAACATAACAGTCTGGCCAAACACTCCTTTCTACTCAAGATCTCTGGACATCGCAGCTACG
PAS_chr1-4_0097	gi|238029138|emb|FN392319.1|	-	1586983	1587300	1587309	1587301	9	514	TCTCCTCAT
PAS_chr3_0856	gi|238032011|emb|FN392321.1|	+	1663368	1666457	1663338	1663367	30	274	ATGAGTGTAAGTGTTCTTTCTCACAAAAAA
PAS_chr2-1_0466	gi|238030677|emb|FN392320.1|	+	858759	860813	858708	858758	51	242	ATGATGTGCACCCTATTTCTTATCGCGACTCTCTCAAGCCTTCTCCTCCAC
PAS_chr4_0399	gi|238033210|emb|FN392322.1|	-	797604	799730	799754	799731	24	225	TGTTTTACCTTTTTGCGCTATCAT
PAS_chr2-2_0037	gi|238030677|emb|FN392320.1|	+	2320602	2327225	2320569	2320601	33	89	ATGTCAAGTGATAGCTTGGCTACAACGTCCGAA
PAS_chr3_0891	gi|238032011|emb|FN392321.1|	+	1733289	1735535	1733259	1733288	30	306	ATGATATATGTCTGTCTAATATGGCTGTTT
PAS_chr1-1_0139	gi|238029138|emb|FN392319.1|	+	816454	820704	816340	816453	114	220	ATGCTCCGTAGGATCGCGTGCAGTCCACATTTTCTTCCCTTTATCGCGTCTCTCCTAACATCAACAAACTTTCCTAAACACAAACAAATACCAAGTATCTCCTTTGCAACTAAC
PAS_chr2-2_0011	gi|238030677|emb|FN392320.1|	+	2374399	2375646	2374258	2374398	141	164	ATGTTGATTCTAGTTGAAGAATGCCTATGCGAAGATGAGTATGATCTTTGTAGTTCAACAATACTTGAATTACTGAACTGTCCATTCTATCAAGAATTATGCACCTATGTTGCTCACTACGATTGCCTGACTGTTCAGAAC
PAS_chr2-2_0270	gi|238030677|emb|FN392320.1|	+	1884518	1889458	1884392	1884517	126	229	ATGCACCCACTGCAAACTTTCTCTCTGCTCATCGCAGTCGAGAAAATCATCCTTACATCACTATCGTGCTCATGTAATCTTGTTTACGCACGAAATCTTTCTCTTCGAAATAACAAGCACCAAACA
PAS_chr1-1_0025	gi|238029138|emb|FN392319.1|	-	582462	585524	585548	585525	24	326	AAAGAATATATAAAGTACTTTCAT
PAS_chr2-2_0367	gi|238030677|emb|FN392320.1|	-	1697516	1700452	1700557	1700453	105	202	GTGAGTAGTTACTATATCAAGCGGAGCCAAAGTTAAGACCTCCCTGTAATGAGTAACTTGCAAATCTTGATTTGGAGTGAAAAAAAAAAAAATCATTTCGAGCAT
PAS_chr2-2_0282	gi|238030677|emb|FN392320.1|	-	1862622	1864365	1864458	1864366	93	887	ATGAACTGTATACTTTAAACTGATATGAAAAATTCGTCCCAAATGCTGGTACTTTATAATCAGTCGAAATCGTGGCCAACTGACCATCTTCAT
