# Supplementary material for: Comprehensive structural annotation of Pichia pastoris transcriptome and the response to various carbon sources using deep paired-end RNA sequencing
Source: BMC Genomics. 2012 Dec 31;13:738. doi: 10.1186/1471-2164-13-738 (PMC3547764; doi:10.1186/1471-2164-13-738)
Supplement: Additional file 2 — Table S1. Summary of sequencing and reads mapping. Table S2. Gene expression level. Table S3. Overlapping transcripts in intergenic regions. Table S4. UTR annotation in P. pastoris by RNA-Seq data. Table S5. uATGs in P. pastoris. Table S6. uORFs in P. pastoris. Table S7. Novel transcripts in P. pastoris. Table S8. New exons in P. pastoris. Table S9. AS events in P. pastoris. Table S10. Differentially expressed genes between P. pastoris SDEM and SDEG. Table S11. Primer list and the IRES sequences. [file 1471-2164-13-738-S2.zip › Additional File 2/Table S6 uORFs in P. pastoris.xlsx]

## Sheet: uORF
Genes	Contig	Strans	Gene_start	Gene_end	uORF_start	uORF_end	uORF_len	uORF_end_to_gene_start_Distance	UTR_length	uORF_seq
PAS_chr3_0816	gi|238032011|emb|FN392321.1|	-	1571898	1575308	1575322	1575408	87	13	129	CTAGAAAATTATTAGGAGGAACAAAAATGTTTTGATTTTGTGTTGTTGAAAAGGGAACAAAACGCGTGGACGTGTTGTAGTTGTCAT
PAS_chr3_0058	gi|238032011|emb|FN392321.1|	+	127260	128649	127180	127257	78	2	110	ATGGACTGTGTGTTAGAATATCTGTCTCTCATTCATTCGCGGATTTTATTCAGTCACCTCTCTTACTTCACCAGTTGA
PAS_chr4_0621	gi|238033210|emb|FN392322.1|	+	1209018	1211378	1208710	1208799	90	218	316	ATGGGGCATCTCATGCCAAGACCTGGCATGCTTCTCGGATTATGCAAAGACTGCATAGTACATCTACCAGTTAAGATTCGTGAAGAATGA
PAS_chr2-2_0110	gi|238030677|emb|FN392320.1|	-	2176176	2176988	2177012	2177053	42	23	185	TTATCTTTGACTGGTGGAGGTATGATTAAGCCTTGCGCGCAT
PAS_chr3_0777	gi|238032011|emb|FN392321.1|	-	1490828	1492477	1492668	1492679	12	190	575	CTATGACCCCAT
PAS_chr3_1055	gi|238032011|emb|FN392321.1|	+	2026066	2033724	2025998	2026009	12	56	72	ATGTATTGCTAG
PAS_chr2-2_0410	gi|238030677|emb|FN392320.1|	-	1622712	1625159	1625175	1625222	48	15	147	TTAAAGATAGGCAAATGATTGCAGTTTTAAAGAAGCAAAATCGCGCAT
PAS_chr2-1_0506	gi|238030677|emb|FN392320.1|	+	926087	927451	926003	926035	33	51	189	ATGAAAATCGACAAGAGTAGAAATTTCCTTTAA
PAS_chr1-4_0074	gi|238029138|emb|FN392319.1|	-	1544969	1547233	1547268	1547333	66	34	354	CTAAGTTGGGGAACATCGTAATAAATATATAGAGCTGTGATGGGATGCCTTAAAAAAATAGGTCAT
PAS_chr1-3_0206	gi|238029138|emb|FN392319.1|	-	383439	385151	385183	385269	87	31	183	TTATTGAGCGAGTTGAGTATTAAATACGAACGAAAAAGGATGTACGATAAAGATAGCAGATAAATTCGGTCGCGCCGTCTGAGGCAT
PAS_chr1-4_0645	gi|238029138|emb|FN392319.1|	+	2616966	2618621	2616738	2616806	69	159	235	ATGACGAAAGTCAATGATATGCTTCCTGTGACATTTGTTTGTAGAGACGCAGATCTTGCTGGATCTTGA
PAS_chr4_0761	gi|238033210|emb|FN392322.1|	+	1443178	1448550	1442893	1442910	18	267	321	ATGAGCCTCATTATGTAA
PAS_chr1-4_0441	gi|238029138|emb|FN392319.1|	+	2221476	2224184	2220934	2221002	69	473	543	ATGTTGTGGGGTAGGAAGGTTGTGAAAGAGGCTCAAAATAGAGAATCGAATGAATGGAAAAGCTTCTGA
PAS_chr3_0464	gi|238032011|emb|FN392321.1|	-	893999	895111	895272	895280	9	160	314	TTAACACAT
PAS_chr4_0137	gi|238033210|emb|FN392322.1|	-	270109	272389	272475	272510	36	85	166	CTAGAGATCCGGTCCTAGTAAAGCTCTTCCCTCCAT
PAS_chr1-4_0651	gi|238029138|emb|FN392319.1|	+	2627420	2629354	2627222	2627257	36	162	299	ATGGATATTAGAGGTGATTCAAAACCTCCCTTCTAG
PAS_chr1-1_0194	gi|238029138|emb|FN392319.1|	-	929927	931159	931234	931287	54	74	212	TCAAAGGTGCTCCAGGATTCGCAAACTACTTGCCCAAGGTTTGCCCGAGGTCAT
PAS_chr4_0783	gi|238033210|emb|FN392322.1|	-	1483780	1485645	1485743	1485799	57	97	162	TTATTTATATACCAGTATGGTGGAGGAGTCGGCAAAGTACCCCAAGTTTCTCCCCAT
PAS_chr4_0832	gi|238033210|emb|FN392322.1|	+	1567715	1572226	1567632	1567679	48	35	111	ATGGAAAGTGCAGGAAAATATAAAAGAGAGTGGAGCTGCCCTCTGTAA
PAS_chr4_0250	gi|238033210|emb|FN392322.1|	-	505948	507969	508070	508084	15	100	295	TCAGGTGCAGTACAT
PAS_chr4_0277	gi|238033210|emb|FN392322.1|	+	554321	557053	554199	554273	75	47	267	ATGACATATGATTATATAATCATATTTTGCAGATTAGTCGCTCAATCTCAGAATATGTTAATGGAACAGGGCTGA
PAS_chr1-4_0518	gi|238029138|emb|FN392319.1|	-	2352153	2353883	2354017	2354037	21	133	386	TCAACCTGCAAGATAAAGCAT
PAS_chr4_0441	gi|238033210|emb|FN392322.1|	-	868455	871775	871944	871970	27	168	213	TTAAGAGATCACACTTCCTTTCCTCAT
PAS_chr2-1_0592	gi|238030677|emb|FN392320.1|	+	1098167	1104607	1098146	1098166	21	0	48	ATGCTTAAACTCGACAAATAA
PAS_FragB_0075	gi|238029138|emb|FN392319.1|	-	2727224	2730211	2730307	2730330	24	95	587	TTAAGGATAAAAGCGTCCGTCCAT
PAS_chr2-1_0052	gi|238030677|emb|FN392320.1|	-	94422	95816	95899	95970	72	82	185	TTAGCAACTTTGTGAGCAGCTGGGGGATTGTGTGTGGTGATAATTTCGGCACCCAGAATAATGAAAGATCAT
PAS_chr2-2_0038	gi|238030677|emb|FN392320.1|	-	2317599	2320145	2320195	2320245	51	49	222	TTAGAATTGCAAAGTGTTAAATGATCTTCTTTGAAACCAGGTGGGTCTCAT
PAS_chr2-1_0453	gi|238030677|emb|FN392320.1|	-	831497	832984	833044	833091	48	59	255	CTACGGGGTACAACCCTTCGCTCTACCTGAAGAAGTTTTAATTTTCAT
PAS_chr2-2_0213	gi|238030677|emb|FN392320.1|	+	1989267	1991366	1989176	1989214	39	52	181	ATGATGGATCAAAATCGCGCGCCAGTCCTTTCAAAATAA
PAS_chr2-1_0373	gi|238030677|emb|FN392320.1|	-	694896	697181	697187	697207	21	5	107	TTAGCAATTTTTGCGTAACAT
PAS_chr1-4_0288	gi|238029138|emb|FN392319.1|	+	1936179	1938584	1936116	1936127	12	51	124	ATGAATATTTAG
PAS_chr1-1_0255	gi|238029138|emb|FN392319.1|	-	1047580	1052490	1052657	1052707	51	166	267	TCAAACCTGTTTCAGTCTTGTTTGTTCCCATATCAAATAATGGTGAGTCAT
PAS_chr2-1_0014	gi|238030677|emb|FN392320.1|	-	28006	29259	29400	29432	33	140	628	CTAATCCGTCCTAATGTTTGTAAATCGAGCCAT
PAS_chr4_0404	gi|238033210|emb|FN392322.1|	-	804762	806801	807004	807048	45	202	270	TCAGTTCTGACCTCGGAATTTTAAGTGTGCGAAATATAAACACAT
PAS_chr2-1_0807	gi|238030677|emb|FN392320.1|	+	83824	88701	83758	83796	39	27	204	ATGCAATCTTCCGAGGTAACTACTTATCTTGAGAGCTGA
PAS_chr3_0506	gi|238032011|emb|FN392321.1|	-	968316	972953	973000	973023	24	46	602	CTAGATGGATGAGACTTGAGTCAT
PAS_chr3_0931	gi|238032011|emb|FN392321.1|	-	1819137	1820768	1821020	1821046	27	251	673	TCAATTTAAGGACTTGAGTGCGTCCAT
PAS_chr2-1_0492	gi|238030677|emb|FN392320.1|	-	903884	905917	905919	906038	120	1	176	TTATTGCAAATTCTTGCGAAGGGAGAATACTTTGCTGGGAAAATTCGCAGAGGGCAGCGTAGTTGTTTTATGGAAGGTAAAAGAGGAGAAAAGGGAAAAAGAGAAAGAGGTCAGATGCAT
PAS_chr1-3_0081	gi|238029138|emb|FN392319.1|	-	150025	152073	152162	152233	72	88	160	TCAGGTACAGCAAGTTTGGGGTGCAAGTGAGGTTAAAACTCCGGAGAAGTGATAGTTACCGAGATCCGACAT
PAS_chr1-4_0470	gi|238029138|emb|FN392319.1|	-	2270524	2272392	2272494	2272547	54	101	278	TTACGTAGAAGAGTATTCGCGTAAGTGAAATAATTCACAGTCCAAATGAAACAT
PAS_chr2-2_0108	gi|238030677|emb|FN392320.1|	-	2178215	2179420	2179457	2179468	12	36	308	TCAGAGGTTCAT
PAS_chr2-1_0311	gi|238030677|emb|FN392320.1|	-	582573	585695	585785	585847	63	89	286	TTATACGGAGTTTTTTGCTTTTTCTGTTTGTGGGGGAAAAAAATGACTTAAGAGATGCCTCAT
PAS_chr1-1_0387	gi|238029138|emb|FN392319.1|	+	1275598	1277775	1275539	1275580	42	17	164	ATGGATCATATGAAAAGACTGAACAAATTGAGAAGGAATTAG
PAS_chr4_0916	gi|238033210|emb|FN392322.1|	-	120724	122877	123091	123159	69	213	395	TCACGATGAGAACGTTATTACATTCAATAGATCACTGGAATACCCAAATGCCCTCGGCAAAAACACCAT
PAS_chr1-1_0130	gi|238029138|emb|FN392319.1|	+	802100	805153	801743	801784	42	315	431	ATGAAATTAACACCCTTCTCAGAGTGGACTGAATCGACCTAA
PAS_chr2-1_0190	gi|238030677|emb|FN392320.1|	+	353842	357573	353561	353590	30	251	286	ATGACTCGAATTCGTCTCCCAAAAGGGTAA
PAS_chr3_1024	gi|238032011|emb|FN392321.1|	-	1965276	1971692	1971842	1971853	12	149	178	TTAATTGGACAT
PAS_chr2-1_0025	gi|238030677|emb|FN392320.1|	-	44617	49095	49143	49235	93	47	287	TTACGTAAAAATGGAAACTTTGAACGGCTCTTTCAATTCGAGGGATGTTGGATGTTTGACGCTGACGGAGGCGGGGTGGGTGTCTAGTGTCAT
PAS_chr4_0510	gi|238033210|emb|FN392322.1|	+	995984	998641	995839	995919	81	64	171	ATGTATTTTGTATGGTCGCGCATACGCTTATCACTTTCCTATCAAACACCAACACTCCACGCCATCTCTACTCTATTATAA
PAS_chr2-2_0332	gi|238030677|emb|FN392320.1|	-	1756029	1758116	1758236	1758271	36	119	214	TTATAGGGAAGAAGGGTTTTCGCGATAATGTGACAT
PAS_chr1-1_0010	gi|238029138|emb|FN392319.1|	-	557993	559849	559907	560029	123	57	566	TTAAAGATCAAGTAATGTTCTACCTACAAAAGATAAAGATGACCTTAATGTTTTTAGCGAGGTATAGCTGGGAGTCCCAAAGAAGTAGCTAGGGCGGTGAGAGGATTTTTTTCTCGTGCGCAT
PAS_chr3_0042	gi|238032011|emb|FN392321.1|	-	90461	94483	94489	94560	72	5	130	CTAGAGGAATGGCGATGAGATAGATAGATTGTTATCCAGGTAAGGAATGATACAAACAGTCACGTGACACAT
PAS_chr4_0100	gi|238033210|emb|FN392322.1|	-	197500	199758	200069	200077	9	310	743	TCAAAACAT
PAS_chr1-4_0497	gi|238029138|emb|FN392319.1|	-	2310011	2312569	2312751	2312777	27	181	255	CTAAATCTGGGCTAGGCCGGTAAACAT
PAS_chr3_0841	gi|238032011|emb|FN392321.1|	+	1626575	1628401	1626448	1626465	18	109	130	ATGTCTAATATGTCATAA
PAS_chr1-1_0471	gi|238029138|emb|FN392319.1|	-	702026	704648	704708	704791	84	59	437	TTACAATACAAGACAATAGGAGATGAGATGAGCTACAGAAGTTTCCCTTGCAAGACTTGGTTCGCGAGATCTCCTTCCAATCAT
PAS_chr1-1_0303	gi|238029138|emb|FN392319.1|	-	1133222	1136086	1136173	1136184	12	86	616	TCACGTTGCCAT
PAS_chr3_0799	gi|238032011|emb|FN392321.1|	+	1530065	1533496	1529956	1529988	33	76	141	ATGTCATACACCCGCCGCGCATTCGCATTATGA
PAS_chr2-1_0475	gi|238030677|emb|FN392320.1|	+	878787	879890	878477	878593	117	193	321	ATGGGTTCTGATCTGCCTTCTGGCCATGGAATTTCTGCTAGACAGAATGACTGTTACCCTCTTGATCTGCTACATTTGTGTCACATGAAAGTGCTGAGTCCACTTCAGAGCCCATAA
PAS_chr1-4_0656	gi|238029138|emb|FN392319.1|	+	1672448	1675078	1672088	1672102	15	345	461	ATGCATTTTCCATAA
PAS_chr3_0858	gi|238032011|emb|FN392321.1|	-	1672893	1676657	1676836	1676916	81	178	294	TCACATGCTTATCACCCGAATCACCCGCTGATGAGCGAGAACCTTCTTTGTTGGGGAAAGCACTCTGAAATATAAAAACAT
PAS_chr3_0039	gi|238032011|emb|FN392321.1|	+	86733	87860	86504	86590	87	142	229	ATGTTAAAGCATTTTTTATTTGTATTTTTGATTGTAGTTTACCTCTGCCAAGTGTATAGCTCTTTGGGCCATATTGCCTTCCAATAG
PAS_chr3_0018	gi|238032011|emb|FN392321.1|	-	41112	42821	42883	42891	9	61	124	TCAATTCAT
PAS_chr4_0900	gi|238033210|emb|FN392322.1|	-	1688719	1690557	1690597	1690605	9	39	55	CTATGGCAT
PAS_chr1-1_0053	gi|238029138|emb|FN392319.1|	-	644709	648005	648241	648333	93	235	905	TTAAGTGGAAACTTGATTTTTTTTTCTTCGACCTGACGATTCTTTTCGATCCAGTGAGCGAACCGGCGAGCGAGGGAAATGTGAAGTGTGCAT
PAS_chr2-1_0812	gi|238030677|emb|FN392320.1|	-	229592	232117	232129	232146	18	11	73	TTAGTGGCTGGCTCCCAT
PAS_chr1-1_0409	gi|238029138|emb|FN392319.1|	-	1321019	1324342	1324423	1324434	12	80	226	CTACCACAACAT
PAS_chr2-1_0030	gi|238030677|emb|FN392320.1|	-	57904	59400	59501	59605	105	100	371	CTACACAAAAAAACGACTTGCAATTCTGCCACCTAAACAGTTCAGTACTACGGACCTTAGTAGATTGCCAATTGTTGTGCTTGCTCCGCACGATTGATACCTCAT
PAS_chr4_0546	gi|238033210|emb|FN392322.1|	+	1071945	1075100	1071845	1071874	30	70	167	ATGTATTTTTTCAATCGAAAAATTATCTGA
PAS_chr3_0896	gi|238032011|emb|FN392321.1|	-	1744031	1746481	1746495	1746548	54	13	325	TCAGTAGCAAAGACTAGTGTGGAAGGGGCTGTTTTTCCTGCCCGTAATATCCAT
PAS_chr4_0379	gi|238033210|emb|FN392322.1|	+	759224	761038	759186	759209	24	14	53	ATGCTAGTGTTCCTACAAAACTAA
PAS_chr2-2_0408	gi|238030677|emb|FN392320.1|	-	1629988	1631002	1631032	1631079	48	29	438	TTAAGGAATCAGTAGCAAAGAGAAAAGTAATTCGAGAGATATAGCCAT
PAS_chr3_1005	gi|238032011|emb|FN392321.1|	+	1938451	1940160	1938347	1938391	45	59	179	ATGTATCATATCTCTCTAATTATTTACGTTCGCGGTTACTGCTAA
PAS_chr1-1_0368	gi|238029138|emb|FN392319.1|	+	1244048	1247071	1243970	1244017	48	30	93	ATGGATAGGACACTACCATCAAATGCAATACAACTGAGATTAGTGTAA
PAS_chr4_0871	gi|238033210|emb|FN392322.1|	+	1635239	1638838	1635107	1635187	81	51	162	ATGTTAGTGAATTGGGAGGAAGATACAAATCAGGAGGATTTTGACGACTCTTCGCGTTTTCCAGGATACATAATCAGTTAG
PAS_chr3_0805	gi|238032011|emb|FN392321.1|	-	1551721	1554549	1554571	1554579	9	21	248	TTACAACAT
PAS_chr3_1158	gi|238032011|emb|FN392321.1|	-	347027	349222	349243	349266	24	20	113	CTAGTGCACTAAGCTGAAGATCAT
PAS_chr3_0823	gi|238032011|emb|FN392321.1|	-	1586520	1592186	1592501	1592539	39	314	563	TCAAAAATTGGGCTCAAGATAATCTCCACAAATAAACAT
PAS_chr1-4_0338	gi|238029138|emb|FN392319.1|	+	2031599	2033248	2031334	2031390	57	208	271	ATGACTTGTGCGATCCTCGGTCAACTCGTTCCGTGCACCCATTCCACCCCGGGCTGA
PAS_chr1-4_0302	gi|238029138|emb|FN392319.1|	+	1970208	1971398	1969890	1969901	12	306	319	ATGAAAGAGTAA
PAS_chr2-2_0061	gi|238030677|emb|FN392320.1|	-	2264024	2269837	2269854	2269871	18	16	65	TTAACAGCCAGGAACCAT
PAS_chr3_0668	gi|238032011|emb|FN392321.1|	-	1278879	1281932	1282014	1282109	96	81	253	TTACCGAGAGAAGAGTTCCAGGTTATATAGATCGTAACTAGGCACACGCTTGCGTTCAGCCTGACACCACACCCCTTGTCGCGGAAGTTTCCCCAT
PAS_chr2-1_0562	gi|238030677|emb|FN392320.1|	-	1042653	1045721	1045965	1045991	27	243	377	TTAGTTGCAGGGAACCAAGGGGAGCAT
PAS_chr4_0487	gi|238033210|emb|FN392322.1|	-	956789	960256	960408	960440	33	151	669	CTAGTTCTGTGTATCAAATGGGAAAAAATTCAT
PAS_chr3_0583	gi|238032011|emb|FN392321.1|	+	1105831	1108899	1105652	1105696	45	134	222	ATGCTTCAGATGCAGAGACCCTGTTGTAGCAGGGCAAAGGCTTAG
PAS_chr1-4_0660	gi|238029138|emb|FN392319.1|	-	1724574	1726805	1726879	1726887	9	73	91	TTAAATCAT
PAS_chr3_0008	gi|238032011|emb|FN392321.1|	-	20160	21622	21666	21686	21	43	91	TTATATACTATCTTTCCTCAT
PAS_chr4_0600	gi|238033210|emb|FN392322.1|	-	1170680	1173028	1173378	1173389	12	349	438	TTAAGGGTGCAT
PAS_chr2-1_0200	gi|238030677|emb|FN392320.1|	+	372275	374335	372171	372179	9	95	189	ATGTTCTAG
PAS_chr4_0606	gi|238033210|emb|FN392322.1|	+	1182268	1185384	1182076	1182126	51	141	209	ATGCAGATCTTCTCGTACTTGTACTATATTAAAACGTATAATCAACCATAG
PAS_chr4_0837	gi|238033210|emb|FN392322.1|	+	1581324	1581995	1581238	1581258	21	65	86	ATGCAAAAAAGGCTTACATAA
PAS_chr3_0298	gi|238032011|emb|FN392321.1|	-	590012	593641	593686	593712	27	44	966	TTAGTTGTTTCGAAAATAAGCGTGCAT
PAS_chr1-1_0393	gi|238029138|emb|FN392319.1|	-	1286615	1289476	1289561	1289611	51	84	608	CTAATTGTGTGAAATGTTGGCTGTGGGAAACCTGATGCAGAAGTGAAGCAT
PAS_chr3_0969	gi|238032011|emb|FN392321.1|	+	1881100	1883550	1880752	1880853	102	246	351	ATGGCTCTTGCATTACGTCGCTTGAACTACAGTCGTCGTCAGCGTTGTTTACCTCTGGACGAAATCGATGGTGAAATGCTACATAGGGAATGTTGTTCTTAG
PAS_chr4_0295	gi|238033210|emb|FN392322.1|	-	586315	589158	589234	589254	21	75	250	TCAATAATTCGCGAAGGCCAT
PAS_chr4_0526	gi|238033210|emb|FN392322.1|	-	1027431	1029539	1029623	1029712	90	83	186	CTAAAAATGGAACCCCTTCCAGGCACCCTTCGAGAGATCAGTTTCAAGATAGCACCTTACTCTTTGGAAAGGGTGTACAGTCGATTCCAT
PAS_chr3_1145	gi|238032011|emb|FN392321.1|	-	27503	29677	29755	29787	33	77	341	TTATAACGCCGAAATGTGACGCAAACTTTGCAT
PAS_chr1-1_0190	gi|238029138|emb|FN392319.1|	-	924624	926897	926917	926946	30	19	125	TCACTTACGATCCGATATCTCTCCTAGCAT
PAS_chr1-4_0097	gi|238029138|emb|FN392319.1|	-	1586983	1587300	1587325	1587369	45	24	514	CTATCTCGTAATATTGCGGATGTAATTTTTCAGTATCAGGTACAT
PAS_chr1-4_0279	gi|238029138|emb|FN392319.1|	-	1908400	1912917	1912960	1913022	63	42	233	TTACAATGCACTGTTTACGTCAATTAATGTGTTGAGTCTGGCCAAGATTTTTGACCGCAACAT
PAS_chr4_0269	gi|238033210|emb|FN392322.1|	-	539945	542752	542764	542862	99	11	536	TTAGTGACAGGAGCTTAAATTATTTTTCTTAGAGATGAGAGTTCTTAATCTAGTATATTGGGGCGGCGAGAAGTCACTACAAGGTCGTTGTGTAGCCAT
PAS_chr4_0540	gi|238033210|emb|FN392322.1|	+	1060038	1062701	1059812	1059820	9	217	242	ATGTCGTAA
PAS_chr3_0306	gi|238032011|emb|FN392321.1|	+	608614	610404	608318	608398	81	215	329	ATGATTTATCTTGAACCACTTTCGCCTTTTAACCTTTGCATCTATTTATTACCGGTGCATTTACATCTCTCATCTTTGTAG
PAS_chr4_0833	gi|238033210|emb|FN392322.1|	+	1574853	1576949	1574824	1574850	27	2	103	ATGACAAGTAATTTTGAAGTGCTATAA
PAS_chr4_0643	gi|238033210|emb|FN392322.1|	+	1251330	1253174	1251020	1251028	9	301	333	ATGCTTTAA
PAS_chr3_0662	gi|238032011|emb|FN392321.1|	-	1270447	1272348	1272613	1272621	9	264	759	TCAGATCAT
PAS_chr2-1_0169	gi|238030677|emb|FN392320.1|	+	311994	312517	311853	311969	117	24	146	ATGGCCAGAGGACCAACTGGGACCTTCTACGATCCACCCACCAGGTCTTCGCCTGGAAATATTCTGTTCGCGCGACCTTGGATGGAGAACCTGGCTTTTCGCATAGCAAGCAGTTAA
PAS_chr2-2_0437	gi|238030677|emb|FN392320.1|	+	1564268	1568845	1564147	1564155	9	112	245	ATGCAGTAG
PAS_chr1-1_0117	gi|238029138|emb|FN392319.1|	-	767249	770914	770956	771063	108	41	537	TTAAAAGGAGGCTATGTCGTGGGAGTGATTAGATGAAAAGATAAAAGCACCGAAACGTGAGAAGCTGCAGGGGATCCTCGGGGAGGCGACCCTGGGCGGAGCGCCCAT
PAS_chr3_1093	gi|238032011|emb|FN392321.1|	-	2115032	2117486	2117636	2117680	45	149	233	CTAGCTCTGGCTGCAAAATGGATAAATGTGTCGGTACACTACCAT
PAS_chr4_0419	gi|238033210|emb|FN392322.1|	-	823173	825629	825713	825727	15	83	344	CTAAGGGGTATACAT
PAS_chr3_0184	gi|238032011|emb|FN392321.1|	-	377187	378769	378899	378976	78	129	219	TTAAGAATATGGATTCTGAGAACCGAATGGGAGAAACCTACGTGGAGTACTCCTGTTTATCACAACTGCTAGCTCCAT
PAS_chr3_0002	gi|238032011|emb|FN392321.1|	-	4131	5918	5929	5961	33	10	74	TTAACTTCGAAATATGTAGATACACTGGTACAT
PAS_chr1-4_0413	gi|238029138|emb|FN392319.1|	-	2164152	2165678	2165769	2165777	9	90	179	CTACTGCAT
PAS_chr3_1209	gi|238032011|emb|FN392321.1|	+	1319299	1321569	1318954	1319043	90	255	370	ATGGAGAAACTAGTTTGTGTATATTTTTGTCATCTTCCTTTCCCAACGATAAGGAAGTGTAGTGAATGTACGGGCTTTCTCACCCAATAA
PAS_chr1-1_0238	gi|238029138|emb|FN392319.1|	-	1016989	1020018	1020060	1020149	90	41	139	CTAGATAGAGAAAAGAGAACCCAAAAATCTTAGAGAAAAAAATGCTACGAAATAAAAGTCGCGTTTCGTTATCCTGATCTCTCTTCGCAT
PAS_chr4_0013	gi|238033210|emb|FN392322.1|	+	27648	30167	27363	27371	9	276	301	ATGAACTAG
PAS_chr2-1_0516	gi|238030677|emb|FN392320.1|	+	948873	951542	948675	948731	57	141	297	ATGTTCAAGCCAGGATTAGTAACTCACGTAGAGCTACGTCCTAATCGTTTAGAGTGA
PAS_chr3_0660	gi|238032011|emb|FN392321.1|	-	1263917	1268797	1268847	1268909	63	49	150	TCAGGAGAAGGAGGGATCTTTCAAAAAAAAAACCGGGGCGTTAACGCGTCCTCTATCGCGCAT
PAS_chr1-1_0336	gi|238029138|emb|FN392319.1|	+	1189866	1191725	1189662	1189691	30	174	213	ATGATGAGGGAAGAAAAATTTTGGACCTGA
PAS_chr1-1_0358	gi|238029138|emb|FN392319.1|	+	1224647	1225858	1224205	1224309	105	337	455	ATGGTTTTGAAAGAGTTTATCCGAGCAACTGATGCGCACTCACAGCCGAATCTGAAAACTGGTGGGAGTTTAGTGGAATTTCGGTGGGAATGGGGGATGCATTAA
PAS_chr2-2_0466	gi|238030677|emb|FN392320.1|	+	2081216	2082901	2080965	2080997	33	218	300	ATGGCTAGACAAGCGTTAAGAGTCACTCTTTGA
PAS_chr1-1_0421	gi|238029138|emb|FN392319.1|	-	1338068	1339186	1339350	1339379	30	163	196	TCAAGACAAGATAATATTAAACCAATTCAT
PAS_chr4_0399	gi|238033210|emb|FN392322.1|	-	797604	799730	799751	799783	33	20	225	TCATCGGCTGTCCCAACCTGTATATATATACAT
PAS_chr2-2_0223	gi|238030677|emb|FN392320.1|	+	1970270	1972240	1969921	1969974	54	295	433	ATGCTGGGTACCCAGATGAGCTGGTCCCAACTATTGGATTACACACCGAACTAA
PAS_chr1-1_0363	gi|238029138|emb|FN392319.1|	-	1231595	1236598	1236793	1236873	81	194	365	TTAACCACCACCAACTAGGGTTGCAGAGAATTGTAGGGAATTGGAGAACCAACTAGCAACCTGAAAACTTAGGCTGATCAT
PAS_chr4_0288	gi|238033210|emb|FN392322.1|	-	579017	581017	581304	581315	12	286	352	CTAAGTCTCCAT
PAS_chr2-1_0463	gi|238030677|emb|FN392320.1|	-	854992	856332	856399	856515	117	66	200	TCAGTTGTTGTGGCTTTGAGGAGAAAACTGGCCAAATATAGGCGGCAATGCGCGCACAAATAGATTCTGGACGGGAGTATATCCAATTGGAGTAGGAAAGAATATGACTGGCTGCAT
PAS_chr4_0062	gi|238033210|emb|FN392322.1|	+	123739	126957	123727	123738	12	0	68	ATGAAGTACTAA
PAS_chr2-2_0349	gi|238030677|emb|FN392320.1|	+	1731763	1736091	1731545	1731646	102	116	233	ATGCAGATAGTCAAAGTGGTTGGGATATACATATCTAATGCTGGGGCCAAATTTGTACTCTCTCTGGATGTATCTGGATGGCAGATTACTAAGAAAAGTTGA
PAS_chr1-3_0156	gi|238029138|emb|FN392319.1|	-	294882	295748	295798	295827	30	49	221	TTACCATCGCGAGAAGGTGGGAGGGCGCAT
PAS_chr2-2_0459	gi|238030677|emb|FN392320.1|	-	2222835	2225081	2225083	2225220	138	1	188	TTAGAGCAGTATCTGCGCTATATTATTGAAATTAAGGTAAAGAAAAGGGAATGTGACCCCAAAATTGGTATTTAGTCGGAGGACGAGAAGATTTGGAATGCTATAAGAGAAAATACAACTGGTGTAGCTTGTAATCAT
PAS_chr2-1_0360	gi|238030677|emb|FN392320.1|	-	666916	668013	668117	668125	9	103	202	TTACATCAT
PAS_chr3_0532	gi|238032011|emb|FN392321.1|	+	1020626	1023652	1020285	1020299	15	326	387	ATGTTATCTATTTGA
PAS_chr2-1_0709	gi|238030677|emb|FN392320.1|	-	1346342	1350043	1350069	1350086	18	25	265	TCAATGAATGGTCAACAT
PAS_chr2-1_0197	gi|238030677|emb|FN392320.1|	+	366517	368091	366073	366141	69	375	465	ATGAACATAGTAAGGTCTGACATGCTGGAAGTTGTAGACTCCTCCATGGACCGTAGAATCTTTAATTGA
PAS_chr3_0205	gi|238032011|emb|FN392321.1|	-	406092	408645	408681	408788	108	35	182	TTAAGTACGCGTCTGAAAAATAGCCACGATGAGGTGGTGTTCGGGTCCAATAAAAGAAAGCTCATTGGTGATGAGCTTGTGAAATCTTGGATTTATTGCTGTATTCAT
PAS_chr4_0721	gi|238033210|emb|FN392322.1|	+	1377945	1379639	1377400	1377459	60	485	581	ATGGCAAAGCGATGTGGTGAGAGCGATTCCTGGAGAACATCAGAGAAGGTTCGGGGCTAG
PAS_chr2-2_0250	gi|238030677|emb|FN392320.1|	+	1924293	1925408	1924129	1924263	135	29	179	ATGAAGCCGGTCAATAGTAAGAAAAGCAAGAAGATGCGATTCTCTTCAGATGTTAGATGGACGACACATAGATGCGCGATCCTCTTGGATCAAAGTGGAAACAGAGATGAGGAAGCCTTATTCTTAGATTCGTAG
PAS_FragB_0012	gi|238029138|emb|FN392319.1|	-	2684345	2689024	2689147	2689191	45	122	186	TCAAAAAGGTGGGTAGATCAGATATTGAGCACAACTGTTGACCAT
PAS_chr2-1_0357	gi|238030677|emb|FN392320.1|	-	662140	663417	663476	663508	33	58	139	TTAGTTGTGTTTGCGCGTGTGTTGTGGGCCCAT
PAS_chr3_0622	gi|238032011|emb|FN392321.1|	-	1179154	1181711	1181723	1181737	15	11	529	TCAAGTAAGAGTCAT
PAS_chr2-1_0526	gi|238030677|emb|FN392320.1|	-	968612	970174	970311	970319	9	136	373	TTAATGCAT
PAS_chr1-4_0431	gi|238029138|emb|FN392319.1|	-	2195014	2196654	2196733	2196741	9	78	491	TCAAGGCAT
PAS_chr3_0883	gi|238032011|emb|FN392321.1|	+	1722558	1725317	1722469	1722495	27	62	160	ATGGCGCACGCTCCTCCCACTGCGTAA
PAS_chr4_0196	gi|238033210|emb|FN392322.1|	-	402351	403886	403937	404047	111	50	343	TTAAAGTTTTTGGGTAGTGTGCAGGCAACCAAGAAAAGACTCTAGGAGGGCGCTGGGAAGTAACTGCTTAAAGGGGATCGCTATGAAGAATTCCTTGTTTAATTCGGGCAT
PAS_chr4_0790	gi|238033210|emb|FN392322.1|	+	1499066	1502320	1498602	1498616	15	449	505	ATGAGTTCAGTTTGA
PAS_chr3_0134	gi|238032011|emb|FN392321.1|	-	271593	273898	274035	274094	60	136	823	TTATCGCCGAAGATGATCAGCGCTTTGTGGCGCGTCTCCGTAGGCCACACCGCTAGCCAT
PAS_chr2-1_0599	gi|238030677|emb|FN392320.1|	+	1112231	1117801	1111869	1111931	63	299	424	ATGACCAGGAAAACCGAATTGGTTTTGGCAGGATTTGACAATAAGGGCCATTTCGAGTACTAA
PAS_chr1-1_0451	gi|238029138|emb|FN392319.1|	+	1390637	1393735	1390535	1390597	63	39	146	ATGTTCACGCTCGCGATTGTCGCGGAAGATCAAGTCTTCATGTACATGTTGTTTATCGAATAG
PAS_chr1-3_0231	gi|238029138|emb|FN392319.1|	-	429532	430890	430895	430939	45	4	102	TTATCCACCTGAAAGATGTCCCGCTCTATATATAAGACAGCTCAT
PAS_chr2-1_0780	gi|238030677|emb|FN392320.1|	+	1490114	1491451	1490067	1490105	39	8	52	ATGCTCGAAGGACTCCTACAAAAGAGTGATCATATTTGA
PAS_chr2-1_0050	gi|238030677|emb|FN392320.1|	+	88960	92829	88895	88918	24	41	95	ATGGCAATACTAAAAAACCTCTAA
PAS_chr3_0943	gi|238032011|emb|FN392321.1|	-	1841748	1842725	1842785	1842838	54	59	210	TCAAAGTTTATATAGGGTCCCATGAAACCTTTCGAGACAAGACGGAAAAATCAT
PAS_chr3_1184	gi|238032011|emb|FN392321.1|	-	737866	739095	739109	739171	63	13	820	TCAAGAGTTAGCACCGCAAAAAGTCAAGAGGTTCCTACCTTTATACGACAGGGAGGACTGCAT
PAS_chr2-1_0756	gi|238030677|emb|FN392320.1|	+	1435535	1439866	1435279	1435293	15	241	344	ATGAAAAAGAAATAA
PAS_chr2-1_0280	gi|238030677|emb|FN392320.1|	+	526185	530594	525839	525898	60	286	379	ATGAGCATTGACTACAGCCACTTATTCCACCTGTGTCAGCTGGAATGTAAACATTGGTAG
PAS_chr1-1_0318	gi|238029138|emb|FN392319.1|	-	1159386	1162895	1162899	1162907	9	3	688	TTAATCCAT
PAS_chr2-2_0295	gi|238030677|emb|FN392320.1|	+	1832433	1837148	1832233	1832244	12	188	255	ATGATTTTGTAA
PAS_chr2-1_0109	gi|238030677|emb|FN392320.1|	-	199543	201117	201184	201216	33	66	265	TTAAAATGCAGCCGAAGTTTTCAGATCGGGCAT
PAS_chr3_0728	gi|238032011|emb|FN392321.1|	+	1386526	1389987	1386226	1386306	81	219	341	ATGACCCCCGTGGGTTGTCCAAAGCAGAGAAACAGTTTAACTGTTAGTTGGCCTGTTTCGGATTTACCATTCCGAGTCTAG
PAS_chr1-1_0311	gi|238029138|emb|FN392319.1|	+	1146755	1147801	1146544	1146564	21	190	244	ATGAAGGTTGCGCTCAGTTAA
PAS_chr2-2_0145	gi|238030677|emb|FN392320.1|	-	2111973	2113822	2114044	2114070	27	221	342	CTAAGCAGCGTTCAGTTGATCTGCCAT
PAS_chr2-2_0060	gi|238030677|emb|FN392320.1|	+	2270575	2272942	2270486	2270527	42	47	115	ATGCCATCCCGGAGTAGCCTCGTGCATCCAAAGTTAGTTTAA
PAS_chr2-1_0795	gi|238030677|emb|FN392320.1|	-	1517836	1521246	1521297	1521317	21	50	295	TCAGAGTTTCAGGGAGGTCAT
PAS_chr2-2_0118	gi|238030677|emb|FN392320.1|	-	2158915	2161572	2161702	2161740	39	129	310	TCAAACACGTAGACACGTTGAAAAACTGCAAACGAGCAT
PAS_chr2-2_0387	gi|238030677|emb|FN392320.1|	-	1660528	1665450	1665545	1665571	27	94	486	TTAGGCCTTCACAAAATTTTCTTTCAT
PAS_chr4_0337	gi|238033210|emb|FN392322.1|	-	689274	691001	691062	691109	48	60	448	TTAGAAGAGACGCACTAACAAGCTTTCTATCAACGTGGGAGTCTTCAT
PAS_chr1-4_0541	gi|238029138|emb|FN392319.1|	+	2399757	2404781	2399718	2399744	27	12	55	ATGACATTTGCTCTACGAAGTCTCTAA
PAS_chr2-1_0661	gi|238030677|emb|FN392320.1|	-	1250369	1256005	1256246	1256314	69	240	347	TCAGAAAACGAAAGAAAACCTTTTGTCTGGTCTGGCCGGATGTTTGTAAAAAAGGGAAGGAAAGTTCAT
PAS_chr2-1_0317	gi|238030677|emb|FN392320.1|	+	592019	594529	591590	591640	51	378	436	ATGGGAATTATATTATTTATTACCATATTTATAAAAATGACTGATATATAA
PAS_chr2-1_0591	gi|238030677|emb|FN392320.1|	-	1095273	1097186	1097222	1097233	12	35	804	TCAGCTATACAT
PAS_chr3_0089	gi|238032011|emb|FN392321.1|	+	196924	198018	196725	196871	147	52	241	ATGGCTCACACATGGGGGGTCCACGAATCCCGTCTTTCGCTATTTTCCATCCAATCGAGCAAATCCGTCATACAATTACTAAGGCATGCAGGGAAGCTTCTGACTCCACGATTTCAAGGTGAGCCATTAAATTTAACCACGTTGTGA
PAS_chr2-2_0186	gi|238030677|emb|FN392320.1|	+	2034088	2035818	2033811	2033879	69	208	330	ATGATAGTCTGTGCTATCAGCTCTCTTTTTTTTGTTGCTGTAGAATTTACCGTGCTAGCAACCTTTTAA
PAS_chr3_0891	gi|238032011|emb|FN392321.1|	+	1733289	1735535	1733026	1733136	111	152	306	ATGCATCAACTGCATTGGTCTAAGCTAATTACCTACAGAGCTTTTGCCTCCTTTTCAATTGTTTTTTTGTGCTATTTTGATATACGTGTCATCTATAATTTACATAGTTAG
PAS_chr3_0365	gi|238032011|emb|FN392321.1|	-	713546	715489	715698	715766	69	208	563	TCAGACTGATGAAGCTAAACTGTGGTTACCACGAACTGGTTGTCGAAGTTGATTGGTCTCAGATTGCAT
PAS_chr1-1_0174	gi|238029138|emb|FN392319.1|	+	878491	881691	878275	878310	36	180	233	ATGGTTGTTATTATGTATCGTGACGAAGATCATTAG
PAS_chr1-1_0139	gi|238029138|emb|FN392319.1|	+	816454	820704	816252	816260	9	193	220	ATGACTTGA
PAS_chr1-3_0100	gi|238029138|emb|FN392319.1|	-	187594	193169	193195	193269	75	25	122	TTACGGGACTGAAATATGAATCTGGTAAACTACGGAGCGCGAATGATGGAAGCTTGAGCGTGCCAAGGAAAACAT
PAS_chr1-3_0005	gi|238029138|emb|FN392319.1|	+	12198	13325	12110	12145	36	52	144	ATGAGAGAGACTGGAATGCTTAATTTGACAACATAA
PAS_chr1-4_0309	gi|238029138|emb|FN392319.1|	-	1980656	1983070	1983078	1983095	18	7	581	CTACAAGCTAATTGTCAT
PAS_chr3_0568	gi|238032011|emb|FN392321.1|	+	1079704	1084935	1079368	1079427	60	276	395	ATGAAAAACAACGAGAACACCCTACACACAAGCCTCTCCAGCTGGCAACCATCTTCCTGA
PAS_chr3_0370	gi|238032011|emb|FN392321.1|	-	724700	726679	726736	726792	57	56	462	TCAACTTATATGGGATCGGATGGTTCTGAGATGTGGAAATGGTGTTAAGACTTCCAT
PAS_chr3_0266	gi|238032011|emb|FN392321.1|	-	529727	531373	531426	531440	15	52	318	TCAAAACCAATTCAT
PAS_chr2-1_0627	gi|238030677|emb|FN392320.1|	+	1180814	1183540	1180585	1180599	15	214	241	ATGAAATCGTCCTAG
PAS_chr4_0917	gi|238033210|emb|FN392322.1|	+	144128	145489	143935	143943	9	184	307	ATGACGTAG
PAS_chr4_0927	gi|238033210|emb|FN392322.1|	+	434760	436598	434627	434653	27	106	239	ATGGAATCACAGCTTCAAACCAATTAA
PAS_chr2-2_0115	gi|238030677|emb|FN392320.1|	-	2164080	2165681	2165699	2165761	63	17	117	TTAAAGTTTATGGCCGGAGTATTTATGGCTTTTCACCTGATGGGGAGCAAAACGAAGGTACAT
PAS_chr2-2_0011	gi|238030677|emb|FN392320.1|	+	2374399	2375646	2374278	2374295	18	103	164	ATGCCTATGCGAAGATGA
PAS_chr1-3_0052	gi|238029138|emb|FN392319.1|	-	95232	96422	96684	96710	27	261	542	CTATATTCCCTGTAGGCTTCGAATCAT
PAS_c121_0015	gi|238029138|emb|FN392319.1|	-	2655371	2658595	2658649	2658657	9	53	175	TTAGTACAT
PAS_chr1-4_0581	gi|238029138|emb|FN392319.1|	-	2489295	2489862	2489866	2489901	36	3	767	CTATGACGGCAAAATGTGAGACCGAAGCTTACTCAT
PAS_chr3_0271	gi|238032011|emb|FN392321.1|	+	538327	540128	538025	538108	84	218	396	ATGATTGATAAATTTCGAGGCAAAGGTGGGGGAGAGGTGGATGATTCCAGAAGCAACCTTGGCAAAGGGTTGCCTTGCTCATGA
PAS_chr1-4_0184	gi|238029138|emb|FN392319.1|	-	1741076	1743667	1743684	1743803	120	16	388	CTAGGAAAATTCCCTATAACAACCAACGAGACAAGTTAACTTGATAAATGCGTCGATTTCACTACTGGAGGTTGGTATCCTTTGAATTAAATGAAAGTATAAAAAATTGGTCGTGTGCAT
PAS_chr2-2_0451	gi|238030677|emb|FN392320.1|	-	2312246	2314792	2314929	2314943	15	136	345	TTAGACGCAGATCAT
PAS_chr2-2_0270	gi|238030677|emb|FN392320.1|	+	1884518	1889458	1884293	1884370	78	147	229	ATGGCATTTATGCTTGAAAGAACTTTGGAGTATTGTTCAAAGAGACAAGCTTTCGGTCTTTTCGAACGCCAGATCTAA
PAS_chr3_0784	gi|238032011|emb|FN392321.1|	+	1505477	1507423	1505295	1505399	105	77	188	ATGGTTTTCCTGGCGACTGCCAACCTCGTCAATAAGCTTGATTTATTAACCATTGCCCCCATTGAGAGTTCATCAATAATTGAGGCAAACCTAGCACTACCATGA
PAS_chr3_0646	gi|238032011|emb|FN392321.1|	-	1228904	1234018	1234058	1234105	48	39	842	TTATCTGTAACCTGCGCGGCTGGAGATGGTATGTAGTACGTAGTGCAT
PAS_chr1-4_0047	gi|238029138|emb|FN392319.1|	+	1496126	1498952	1495614	1495673	60	452	564	ATGTGTATAAGTCTCGCAATGAAACAAATGTTCTGGGAGATGGATCGTTGCTCAATATGA
PAS_c121_0007	gi|238029138|emb|FN392319.1|	+	2639704	2644320	2639380	2639448	69	255	345	ATGTTTACTTTGTGCCTTTTGACACTCTGTTTCGGTTGTCAGACGGCTGTTAAAGTCAGTACTACATGA
PAS_chr1-1_0353	gi|238029138|emb|FN392319.1|	+	1216369	1218029	1216089	1216121	33	247	286	ATGAGCTTGAGACTCTGTTCCGAAACACGCTAA
PAS_chr1-4_0380	gi|238029138|emb|FN392319.1|	+	2106044	2109091	2105918	2105965	48	78	186	ATGGAAATTGAACCAGACTCTCTAACTATAACACATAACTTCTTCTAG
PAS_chr4_0332	gi|238033210|emb|FN392322.1|	-	679567	681078	681087	681137	51	8	72	CTAACCAAAGGTATAGACAGCTAAACAAAGAAGAGGAGCGTAAGAGGGCAT
PAS_chr3_0428	gi|238032011|emb|FN392321.1|	-	834712	835011	835104	835139	36	92	249	TTACTCTCTGGAATAGTTCGCTCTCCCGCCCAGCAT
PAS_chr4_0090	gi|238033210|emb|FN392322.1|	+	175190	175936	175069	175179	111	10	211	ATGTATAGGTATGCTTGTAATCCAGAATCTCACAACTTCAATGTAGGTTCCATTTTTTTTCTCGTTACCAAATCTCACATATTTTTCACTTGCAATCCTAAAACTACTTGA
PAS_chr2-1_0335	gi|238030677|emb|FN392320.1|	-	628940	630862	630947	631003	57	84	267	TCAGGGGACGGGGAAATGAAAGATGTCTACAGTAGCACCCCGCCTAGGGTATTCCAT
PAS_chr2-1_0129	gi|238030677|emb|FN392320.1|	+	243124	244884	242903	242926	24	197	803	ATGCAAAAACCGCACCGGGTCTGA
PAS_chr3_0758	gi|238032011|emb|FN392321.1|	-	1444785	1448693	1448748	1448807	60	54	358	CTAACGAAGCTTTGGGAAAAAGTTTGGCTTGGAATTTAATGTGTTTTGTTTACTAGGCAT
PAS_chr3_0195	gi|238032011|emb|FN392321.1|	+	391466	393436	391224	391268	45	197	242	ATGTTATCAACTGACATGTCCAGCTGCATAGTCTTAATTACCTAG
PAS_chr1-4_0435	gi|238029138|emb|FN392319.1|	-	2205931	2209206	2209219	2209260	42	12	81	TTAGTGAATGATTGTTCTGTGTATGTGTAGTCTGTACCCCAT
PAS_chr1-3_0159	gi|238029138|emb|FN392319.1|	-	297025	299673	299716	299760	45	42	523	TTAGTTTACTGAGGTGATCTGGCGTAAACACGACCTTAGGTGCAT
PAS_chr1-4_0703	gi|238029138|emb|FN392319.1|	-	2478163	2480007	2480045	2480053	9	37	98	TTAGCACAT
PAS_chr3_0421	gi|238032011|emb|FN392321.1|	-	819979	822840	822949	823038	90	108	747	CTATATTGTAAGAGGGAAGAGGCTTGGGAACCGCGTAGCCCGCGACAAGACCTGCCTAGAAATAATGGGTTGTGCACTACAGACAACCAT
PAS_chr2-1_0629	gi|238030677|emb|FN392320.1|	+	1186170	1189436	1185942	1186028	87	141	260	ATGCTCTGGTCCCTGGTAGTTGTTTTCAGTTTTCGATGTGTTCCTTTTAATTTGTATAAGCTTAATACCCTAATCATCAGCATTTGA
PAS_chr1-4_0319	gi|238029138|emb|FN392319.1|	-	1998904	2002518	2002649	2002669	21	130	240	TCACATGATATCCGAGGGCAT
PAS_chr4_0583	gi|238033210|emb|FN392322.1|	+	1138197	1140719	1137985	1138038	54	158	284	ATGCAGGAGAAAAATTGTTCCAGAACGGAACAATGCAAATTCAAAACTGCTTAA
PAS_chr1-4_0285	gi|238029138|emb|FN392319.1|	+	1923601	1928451	1923442	1923453	12	147	169	ATGATTGTATGA
PAS_chr3_0599	gi|238032011|emb|FN392321.1|	+	1131621	1133006	1131505	1131552	48	68	143	ATGGAACGCGGTCTGCTACTTAATCTTTTTTCTACCGTGTTTCTCTAA
PAS_chr4_0194	gi|238033210|emb|FN392322.1|	+	397051	399768	396815	396931	117	119	265	ATGGATACACGCTGGGTTGAAATTCTGTATCAATTTGACTCTCAATGTCTTAATTGTCTGCAATTTGCAGTGAGTACGGGCGATAATGTCACTCCCAGATGGTCGTGCACTAGTTAG
PAS_chr2-1_0137	gi|238030677|emb|FN392320.1|	-	259820	262673	262742	262750	9	68	146	TTAGCACAT
PAS_chr4_0849	gi|238033210|emb|FN392322.1|	-	1594666	1596309	1596329	1596358	30	19	106	TTAGGTTTTTACACGACTTTTTGTCTTCAT
PAS_chr2-1_0329	gi|238030677|emb|FN392320.1|	-	620382	623015	623020	623034	15	4	116	TCAGTTCTTTTCCAT
PAS_chr3_0618	gi|238032011|emb|FN392321.1|	-	1173431	1174261	1174426	1174554	129	164	444	CTAAATTGTTTCTGTTCCCCGTGAGCCCAAAAAAAAATTAAGGAGTAGATTAAATGGAGTCAAAAAATTAATGTAGAAGAAGTAGATAGTGGGAAACCCTTCCCACTTAGTAAGTTGGACGTTATGCAT
PAS_chr3_1001	gi|238032011|emb|FN392321.1|	-	1931351	1933138	1933180	1933200	21	41	217	CTACCCAAGATTTGACCACAT
PAS_c157_0001	gi|238034217|emb|FN392324.1|	-	9771	10835	10858	10899	42	22	421	TTAATGATATGAATTACTATTTGCGAGGAAATTGATACTCAT
PAS_chr1-1_0263	gi|238029138|emb|FN392319.1|	-	1059842	1061035	1061075	1061176	102	39	244	CTAGGCGAAATAAGATTGCCTGGTAACATGGCGAAACAGAGAGCCACTAAGAACAACTTTTTGATCCTTTGATAAATAATTGATGAGTTGATGGCTGACCAT
PAS_chr3_0224	gi|238032011|emb|FN392321.1|	-	451071	453587	453654	453701	48	66	377	TTAGGAGGATTTGAAATTAAAGTTAATGGGATGGAACAGGCCGACCAT
PAS_FragB_0045	gi|238029138|emb|FN392319.1|	-	2741895	2743025	2743039	2743068	30	13	375	CTAATTCTCTCCTTCTCTAGCGCCGCACAT
PAS_chr2-2_0202	gi|238030677|emb|FN392320.1|	-	2007954	2009510	2009586	2009597	12	75	438	CTAATAGTTCAT
PAS_chr1-3_0054	gi|238029138|emb|FN392319.1|	+	100843	103344	100562	100576	15	266	359	ATGTTAGCACAATAA
PAS_chr1-4_0312	gi|238029138|emb|FN392319.1|	-	1987995	1990190	1990315	1990395	81	124	418	TTATGTAATAACAATACTGTCAAATCTAACTGTGTGGAGCAATCTTAGTGACGAGTAATGGAAACAGTGTTGGGCCCTCAT
PAS_chr2-1_0473	gi|238030677|emb|FN392320.1|	-	876267	877664	877671	877739	69	6	217	TTAAGGACGAGGAAAAAATGGATGGGATGAGATGACGCATAAACCACAAAGGAGGAGTATCAAGCTCAT
PAS_chr1-3_0194	gi|238029138|emb|FN392319.1|	-	363027	364304	364532	364546	15	227	313	CTACTGGTATTTCAT
PAS_c131_0004	gi|238032011|emb|FN392321.1|	-	2217212	2219875	2219889	2219912	24	13	134	TTAGTTTTTTGCAGAGATTACCAT
PAS_chr3_0094	gi|238032011|emb|FN392321.1|	+	202296	205295	202223	202246	24	49	197	ATGAGATTACCCAGCTCAAAATAG
PAS_chr4_0313	gi|238033210|emb|FN392322.1|	-	623610	625871	626253	626336	84	381	971	TCACCTAGACTGCGTTTGTTTCACCGAAAACAACCTTGATTTGAAATTTGAAAGGTTGTGGAGTTCGAAGGAGTTGCCTTGCAT
PAS_chr2-1_0073	gi|238030677|emb|FN392320.1|	-	132422	133921	134063	134194	132	141	494	TCAGGAATTCTTACCGTAATCAGTTTTAAGTAGGAAAATTACCTCGCGAAGGAGATCAGGGGAAGCCTGGGGACGGAAGTGACAATTCTTAGGTCTTAAGGTACCAAAATCCGGGCTACTCTTGCGCAACAT
PAS_chr1-1_0056	gi|238029138|emb|FN392319.1|	+	652629	654872	652563	652586	24	42	104	ATGTCTCTTCTGGTTAATTTTTGA
PAS_chr1-4_0619	gi|238029138|emb|FN392319.1|	+	2562106	2566659	2561858	2561875	18	230	255	ATGAAATCATCCGGTTAA
PAS_chr1-4_0105	gi|238029138|emb|FN392319.1|	-	1599806	1603292	1603351	1603401	51	58	195	CTAGCGCGCGTGGAAGGTAGGGGGGATTTGTACTTGCAATGTGTCTCCCAT
PAS_chr4_0282	gi|238033210|emb|FN392322.1|	-	568021	570396	570455	570517	63	58	226	TTATTCGCGATCAATCTTGAGCTTAGGGGACGAGATGGAGAAGTGACTGAGAGAGTAAGACAT
PAS_chr1-4_0569	gi|238029138|emb|FN392319.1|	-	2457612	2458553	2458693	2458755	63	139	429	TTATTTTTCCCCGCAAAAATGGGTTTTTTGTATTTGTTGTTCTGAATTGCCTGTTTCGAACAT
PAS_chr4_0325	gi|238033210|emb|FN392322.1|	+	658735	662652	658663	658689	27	45	105	ATGAAAGTTTCCCCTCTGTCTTGCTAA
PAS_chr4_0967	gi|238033210|emb|FN392322.1|	-	930242	932371	932399	932437	39	27	158	TTAAGGATGATACTGGTATAATGTAAGGCTAGACACCAT
PAS_chr4_0743	gi|238033210|emb|FN392322.1|	+	1416145	1417392	1416059	1416142	84	2	93	ATGGAAATGTCAGAGATCCCGCCTCAGTTTAAAATGATGAAAAAAAAAAATATCCAATTTGAACCCACCACCCAACCAACCTGA
PAS_chr4_0494	gi|238033210|emb|FN392322.1|	-	969039	970943	970975	971055	81	31	128	CTAGAAGGAAGAATCGAGGGTGAGGTGGAAGGGAGTAACGAAACGGAATCTACTTGAACTGGGCGAGAAGGCCGTGTACAT
PAS_chr3_0846	gi|238032011|emb|FN392321.1|	-	1636515	1639499	1639587	1639604	18	87	337	CTAGAGGGTGGAAAGCAT
PAS_chr1-4_0213	gi|238029138|emb|FN392319.1|	-	1795143	1797443	1797637	1797657	21	193	960	TCAGTGACTATGAATAAGCAT
PAS_chr4_0889	gi|238033210|emb|FN392322.1|	-	1668741	1670801	1670887	1670931	45	85	497	TCAAGCGCGAATTGACTTGTTTCCTGAACAGGATATTGCCAGCAT
PAS_chr1-4_0150	gi|238029138|emb|FN392319.1|	+	1682276	1684315	1681780	1681821	42	454	562	ATGTTGCACGGAGTATCATTTGTAAGCATGAAATCAGTCTAA
PAS_chr2-2_0094	gi|238030677|emb|FN392320.1|	-	2205425	2208562	2208648	2208698	51	85	178	TCAATTACCCAATTGGGATGTAATTATAATGTTGACAAAATAAAGGTACAT
PAS_chr4_0941	gi|238033210|emb|FN392322.1|	-	594985	596148	596168	596197	30	19	74	TCAGACGAAACGAAGTAAACTGCAGTACAT
PAS_chr3_0985	gi|238032011|emb|FN392321.1|	+	1904057	1905007	1903857	1903886	30	170	215	ATGCCAATAACGTTCTCTTTCCCCAGATGA
PAS_chr1-1_0025	gi|238029138|emb|FN392319.1|	-	582462	585524	585570	585659	90	45	326	TCAGCAAGGCAAGATGGGAGGAAGGACCAGAGTACCCCTTGATGTCAGTCGTGAGATAGCTTTCTCGCAAACTCTCACTAGTTCAGCCAT
PAS_chr2-2_0367	gi|238030677|emb|FN392320.1|	-	1697516	1700452	1700570	1700578	9	117	202	TTATGTCAT
PAS_chr3_0412	gi|238032011|emb|FN392321.1|	+	803200	806157	802931	802954	24	245	272	ATGGTAGCATCAAATCACGGGTAA
PAS_chr4_0311	gi|238033210|emb|FN392322.1|	+	621195	622319	620994	621020	27	174	228	ATGGTATCACCTTGTACCAGTTGTTAG
PAS_chr2-1_0214	gi|238030677|emb|FN392320.1|	+	398658	402401	398170	398310	141	347	517	ATGAAAGTTTCTGGAGTACGATCTCGCGAAATAAATTTATCACTGAGCAGTACCTGTATGCATACGCATACATGTAGCCTCTTGGTTGTGAGTTCCAACAGTGGGAGCATGAGTAATAGGGTTTCCCTGGAAGCTTGCTAG
PAS_chr1-3_0022	gi|238029138|emb|FN392319.1|	+	39526	42300	39049	39117	69	408	545	ATGGATTTTACACCAAAGTCGAATATGATAGAAAGGTGGGGGGTGACAGTCACGATGAAGCCTCTCTAG
PAS_chr1-4_0066	gi|238029138|emb|FN392319.1|	+	1532069	1535155	1531664	1531714	51	354	465	ATGAATCACTTTGGCAAATTATTGCAGGATCTAAGGCGCTGCAAATTATAA
PAS_chr4_0647	gi|238033210|emb|FN392322.1|	-	1255297	1258542	1258701	1258727	27	158	233	TTATAGAAAATGGATCCTAAGGGACAT
PAS_chr1-3_0225	gi|238029138|emb|FN392319.1|	-	414994	420189	420268	420345	78	78	446	TCATGTTTGTGTCAATAGAGAGTTGATGTTGTGCGGCGAGCTTTGTATGCATAACAGGCATAATGTTTGGCTTAGCAT
PAS_chr4_0026	gi|238033210|emb|FN392322.1|	-	57892	59430	59478	59498	21	47	741	TTATAGAGATGACAGTGACAT
PAS_chr1-4_0299	gi|238029138|emb|FN392319.1|	-	1965537	1967246	1967593	1967676	84	346	758	TCACAAGGAGAGGGGAGGGAAACTAGGGGGTTGAGGGGGTGATTTCCGTGTGGGCCAGCGCAGAAGCTGCGCGAGATTACGCAT
PAS_chr4_0678	gi|238033210|emb|FN392322.1|	-	1307800	1310757	1310799	1310846	48	41	195	TCAAAAGAAATTCGCGATTTCCCCAACTACGCGAATACAGGACGTCAT
PAS_chr1-4_0409	gi|238029138|emb|FN392319.1|	-	2157259	2159841	2159878	2159979	102	36	299	CTACTGTTTGTGTGCCGATAACCAAAATCTGACAGAGTCCAAAGGAAAACAAAGTCTGATCACACGACACAATGTATTTTTCCCCTTTTGGCGCGAGATCAT
PAS_chr1-4_0177	gi|238029138|emb|FN392319.1|	+	1730514	1732820	1730101	1730145	45	368	421	ATGACGAGAAGGGACAGTGGGGGAGGTTTGCACTCTGGTTTGTAG
PAS_chr3_0526	gi|238032011|emb|FN392321.1|	-	1009703	1010833	1010913	1010927	15	79	396	TTATGAGACTTTCAT
PAS_chr1-3_0015	gi|238029138|emb|FN392319.1|	-	27496	29475	29483	29521	39	7	364	TTATGAGGTGGTTAAAGGACTTTCTTTTTCTATGTGCAT
PAS_chr1-3_0018	gi|238029138|emb|FN392319.1|	-	33147	35351	35357	35404	48	5	944	CTAATAGCTACGTAAAGTAAAGCTGAAGAGAAAGTATAGCGGGGGCAT
PAS_chr3_0279	gi|238032011|emb|FN392321.1|	-	550571	552928	553085	553123	39	156	204	CTAGATCAGAGATGATGACAGGTGATAAATGATCTCCAT
PAS_chr2-1_0040	gi|238030677|emb|FN392320.1|	-	70761	72305	72314	72337	24	8	282	TCAGAGATTGGGCGTGAGGAGCAT
PAS_chr3_0320	gi|238032011|emb|FN392321.1|	-	630044	633178	633181	633189	9	2	396	TTATGGCAT
PAS_FragD_0018	gi|238033210|emb|FN392322.1|	-	1749754	1754762	1754834	1754869	36	71	192	CTACAACTCAATATTGATTACGTAAGTTAAGCTCAT
PAS_chr2-1_0366	gi|238030677|emb|FN392320.1|	+	674845	678396	674501	674512	12	332	391	ATGGCTGAATGA
PAS_chr3_0732	gi|238032011|emb|FN392321.1|	-	1394459	1397257	1397259	1397297	39	1	77	TTAGCGGCAAATCAAGTTGAAATTCTGATCCCCAGTCAT
PAS_chr4_0978	gi|238033210|emb|FN392322.1|	-	1115362	1116596	1116603	1116617	15	6	86	TCATGTCCCCCACAT
PAS_chr1-3_0271	gi|238029138|emb|FN392319.1|	-	492550	493866	493921	493989	69	54	140	CTAAACCCTTCTTTTCTTCCCCACTACTGCCTTCCTTAAACAATATGAAACCTGATCTCTATAAGCCAT
PAS_chr2-1_0550	gi|238030677|emb|FN392320.1|	-	1018795	1020897	1020983	1021012	30	85	401	TTATAATATTAGTTGGATGGTTATATACAT
PAS_chr2-2_0314	gi|238030677|emb|FN392320.1|	+	1783905	1787780	1783827	1783886	60	18	284	ATGCAAGAATATAAACCCCAAACCCCAAGGCCTACCTTTCACAGAAGAAGCCACCACTAG
PAS_chr4_0501	gi|238033210|emb|FN392322.1|	-	984311	986434	986548	986574	27	113	148	CTATGCTGATCGTATAGTTTGTATCAT
PAS_chr1-3_0237	gi|238029138|emb|FN392319.1|	+	443467	446820	443069	443086	18	380	407	ATGCCAAATTTTATGTAA
PAS_chr1-4_0582	gi|238029138|emb|FN392319.1|	-	2491328	2492572	2492652	2492666	15	79	159	TTATAGGAGACTCAT
PAS_chr1-1_0120	gi|238029138|emb|FN392319.1|	-	776543	780752	780802	780900	99	49	693	TCAATTAGTGTTGAAGGGGAAAACGAGACGGAAGCAATTAGATAATGGTAAGTTATTTGCTCTTAGACTATTGCTCTTTGAAATATTAACGGAGATCAT
PAS_chr2-2_0282	gi|238030677|emb|FN392320.1|	-	1862622	1864365	1864476	1864499	24	110	887	TCACAATTCAATGCCAAGAGACAT
PAS_chr2-1_0582	gi|238030677|emb|FN392320.1|	-	1074568	1078857	1078897	1078932	36	39	310	CTAGATTTTAGAGATAATTTTTTTTATCTTTTCCAT
PAS_chr1-3_0215	gi|238029138|emb|FN392319.1|	+	394737	396632	394396	394473	78	263	413	ATGCCTACTCGCCTCATATTCACTCACTTCCAGCAAGCTCTTAACTACCTGCCGCTTTGCGGCTTTACAGTGTACTGA
PAS_chr1-1_0428	gi|238029138|emb|FN392319.1|	-	1347055	1350324	1350381	1350407	27	56	988	TTAGCGCGAAGGGTCTTGTCTCGGCAT
PAS_chr1-3_0307	gi|238029138|emb|FN392319.1|	-	455818	458397	458542	458556	15	144	293	TCAAAAAGGGACCAT
PAS_chr1-4_0283	gi|238029138|emb|FN392319.1|	+	1920255	1921277	1919958	1920071	114	183	335	ATGCCCCACCACATTCCTCCATACCTTTTGTCCTTTTCTTTTCAGTTCTATTTCAATGTCTTTATTTTTTTTTGTTATCCTACTAAATTTTACTCTGTCCTATCATTTAGGTGA
PAS_chr4_0499	gi|238033210|emb|FN392322.1|	-	979794	982997	983021	983035	15	23	313	CTAATTGATTTGCAT
