# Supplementary material for: Comprehensive structural annotation of Pichia pastoris transcriptome and the response to various carbon sources using deep paired-end RNA sequencing
Source: BMC Genomics. 2012 Dec 31;13:738. doi: 10.1186/1471-2164-13-738 (PMC3547764; doi:10.1186/1471-2164-13-738)
Supplement: Additional file 2 — Table S1. Summary of sequencing and reads mapping. Table S2. Gene expression level. Table S3. Overlapping transcripts in intergenic regions. Table S4. UTR annotation in P. pastoris by RNA-Seq data. Table S5. uATGs in P. pastoris. Table S6. uORFs in P. pastoris. Table S7. Novel transcripts in P. pastoris. Table S8. New exons in P. pastoris. Table S9. AS events in P. pastoris. Table S10. Differentially expressed genes between P. pastoris SDEM and SDEG. Table S11. Primer list and the IRES sequences. [file 1471-2164-13-738-S2.zip › Additional File 2/Table S8 New exons in P. pastoris.xls]

## Sheet: AllTissue.newExon
					Start of new exon	End of new exon	Reads Number per bp in new exon	Size of new exon (bp)
Genes	Contig	Strand	Start	End
PAS_chr2-1_0186	gi|238030677|emb|FN392320.1|	+	349435	350884	349460	349515	9.96429	56
PAS_chr2-1_0451	gi|238030677|emb|FN392320.1|	+	829439	829964	829580	829628	1111.84	49
PAS_chr3_0245	gi|238032011|emb|FN392321.1|	+	493629	498158	494012	494087	11.3947	76
PAS_chr4_0246	gi|238033210|emb|FN392322.1|	+	501177	502241	501191	501406	25.2593	216
