# Supplementary material for: Comprehensive structural annotation of Pichia pastoris transcriptome and the response to various carbon sources using deep paired-end RNA sequencing
Source: BMC Genomics. 2012 Dec 31;13:738. doi: 10.1186/1471-2164-13-738 (PMC3547764; doi:10.1186/1471-2164-13-738)
Supplement: Additional file 2 — Table S1. Summary of sequencing and reads mapping. Table S2. Gene expression level. Table S3. Overlapping transcripts in intergenic regions. Table S4. UTR annotation in P. pastoris by RNA-Seq data. Table S5. uATGs in P. pastoris. Table S6. uORFs in P. pastoris. Table S7. Novel transcripts in P. pastoris. Table S8. New exons in P. pastoris. Table S9. AS events in P. pastoris. Table S10. Differentially expressed genes between P. pastoris SDEM and SDEG. Table S11. Primer list and the IRES sequences. [file 1471-2164-13-738-S2.zip › Additional File 2/Table S9 AS events in P. pastoris.xls]

## Sheet: ES
List of genes undergoing alternative splicing.
1) events of exon skipping
Genes	Contig	Strand	Start	End	Event			Junction reads
		strand	start	end	constitutive exon 1	inclusive exon	constitutive exon 2	Crossovering constitutive exon 1 and inclusive exon	Crossovering constitutive exon 2 and inclusive exon	Crossovering constitutive exon 2 and constitutive exon 1
PAS_c131_0001	gi|238032011|emb|FN392321.1|	-	2211603	2212170	2211603-2211786	2211845-2212034	2212086-2212170	3566	905	5
PAS_chr3_0097	gi|238032011|emb|FN392321.1|	+	210605	211930	210605-210856	211437-211663	211720-211930	764	4579	5

## Sheet: IR
2) events of intron retention
Genes	Chromosome	Strand	Start	End	Event retained intron	Junction Reads	Coverage depth
PAS_FragB_0033	gi|238029138|emb|FN392319.1|	+	2719186	2719475	2719226-2719281	115	120.518
PAS_FragD_0013	gi|238033210|emb|FN392322.1|	-	1759852	1760378	1760136-1760326	2726	34.2932
PAS_FragD_0018	gi|238033210|emb|FN392322.1|	-	1749754	1754762	1754659-1754717	348	4.25424
PAS_c034_0031	gi|238034182|emb|FN392323.1|	+	63931	64667	64001-64068	1339	32.6176
PAS_c121_0002	gi|238029138|emb|FN392319.1|	-	2629401	2630864	2630771-2630827	64	11.7193
PAS_c121_0008	gi|238029138|emb|FN392319.1|	-	2644358	2646914	2646790-2646886	85	13.8969
PAS_c131_0001	gi|238032011|emb|FN392321.1|	-	2211603	2212170	2211787-2211844	3566	178.034
PAS_c131_0001	gi|238032011|emb|FN392321.1|	-	2211603	2212170	2212035-2212085	905	88.6275
PAS_chr1-1_0019	gi|238029138|emb|FN392319.1|	+	572961	574425	573190-573343	2703	400.864
PAS_chr1-1_0034	gi|238029138|emb|FN392319.1|	-	607555	608285	608185-608237	163	19.3774
PAS_chr1-1_0050	gi|238029138|emb|FN392319.1|	+	639010	640492	639060-639120	642	74.7377
PAS_chr1-1_0076	gi|238029138|emb|FN392319.1|	-	690342	691027	690602-690894	1147	106.853
PAS_chr1-1_0077	gi|238029138|emb|FN392319.1|	+	691405	694458	691441-691494	64	16.2222
PAS_chr1-1_0124	gi|238029138|emb|FN392319.1|	+	789405	789747	789412-789475	31	57.0312
PAS_chr1-1_0129	gi|238029138|emb|FN392319.1|	-	799498	800832	800536-800594	1264	37.2034
PAS_chr1-1_0129	gi|238029138|emb|FN392319.1|	-	799498	800832	800680-800749	2032	37.2143
PAS_chr1-1_0180	gi|238029138|emb|FN392319.1|	-	892887	893536	893441-893517	479	11.8831
PAS_chr1-1_0182	gi|238029138|emb|FN392319.1|	-	896767	897723	897001-897060	109	20.3333
PAS_chr1-1_0185	gi|238029138|emb|FN392319.1|	-	902874	903430	903360-903421	5	9.67742
PAS_chr1-1_0195	gi|238029138|emb|FN392319.1|	-	931372	932326	932228-932306	733	218.646
PAS_chr1-1_0204	gi|238029138|emb|FN392319.1|	-	953823	954729	954562-954655	28	218.809
PAS_chr1-1_0205	gi|238029138|emb|FN392319.1|	-	954946	955348	955154-955205	806	190.385
PAS_chr1-1_0234	gi|238029138|emb|FN392319.1|	-	1012542	1012899	1012683-1012734	461	9.80769
PAS_chr1-1_0268	gi|238029138|emb|FN392319.1|	+	1068987	1070153	1069017-1069067	18	41.5882
PAS_chr1-1_0304	gi|238029138|emb|FN392319.1|	+	1136703	1137794	1136766-1136843	1232	49.7051
PAS_chr1-1_0313	gi|238029138|emb|FN392319.1|	+	1150530	1151910	1150546-1150618	738	90.1233
PAS_chr1-1_0337	gi|238029138|emb|FN392319.1|	-	1191789	1192202	1192037-1192195	713	75.1698
PAS_chr1-1_0365	gi|238029138|emb|FN392319.1|	-	1239617	1240978	1240827-1240901	18	18.3467
PAS_chr1-1_0405	gi|238029138|emb|FN392319.1|	-	1313906	1314360	1314287-1314351	138	11.2769
PAS_chr1-1_0410	gi|238029138|emb|FN392319.1|	-	1324569	1324904	1324685-1324752	33	14.6765
PAS_chr1-1_0445	gi|238029138|emb|FN392319.1|	-	1381421	1381862	1381609-1381669	264	10.1148
PAS_chr1-1_0487	gi|238029138|emb|FN392319.1|	+	1058281	1059008	1058290-1058497	85	40.8365
PAS_chr1-3_0039	gi|238029138|emb|FN392319.1|	-	70518	71642	71531-71584	104	6.94444
PAS_chr1-3_0066	gi|238029138|emb|FN392319.1|	-	121654	124280	124194-124255	287	6.85484
PAS_chr1-3_0074	gi|238029138|emb|FN392319.1|	+	140637	142182	140647-140743	54	221.155
PAS_chr1-3_0075	gi|238029138|emb|FN392319.1|	+	142625	142855	142662-142718	352	28.2105
PAS_chr1-3_0077	gi|238029138|emb|FN392319.1|	+	143548	144219	143582-143665	255	466.048
PAS_chr1-3_0080	gi|238029138|emb|FN392319.1|	+	149341	149974	149401-149461	49	10.7869
PAS_chr1-3_0087	gi|238029138|emb|FN392319.1|	-	165520	165801	165699-165755	373	451.614
PAS_chr1-3_0101	gi|238029138|emb|FN392319.1|	-	193424	194230	194144-194212	523	20.1739
PAS_chr1-3_0116	gi|238029138|emb|FN392319.1|	+	223276	224018	223328-223386	196	93.7288
PAS_chr1-3_0117	gi|238029138|emb|FN392319.1|	+	224173	224477	224218-224282	4475	34.7231
PAS_chr1-3_0136	gi|238029138|emb|FN392319.1|	+	248240	250629	248272-248333	171	6.20968
PAS_chr1-3_0140	gi|238029138|emb|FN392319.1|	+	253340	253855	253503-253559	279	17.8596
PAS_chr1-3_0158	gi|238029138|emb|FN392319.1|	+	296677	296964	296755-296808	119	18.6852
PAS_chr1-3_0187	gi|238029138|emb|FN392319.1|	-	353182	354477	354349-354402	77	60.4444
PAS_chr1-3_0232	gi|238029138|emb|FN392319.1|	+	434139	435239	434162-434215	50	112.093
PAS_chr1-3_0294	gi|238029138|emb|FN392319.1|	-	144273	145461	145318-145375	224	52.4138
PAS_chr1-3_0300	gi|238029138|emb|FN392319.1|	-	266471	267147	266843-267105	2523	31.384
PAS_chr1-3_0309	gi|238029138|emb|FN392319.1|	+	483919	485007	483995-484054	884	249.767
PAS_chr1-3_0310	gi|238029138|emb|FN392319.1|	-	491053	492424	492352-492403	46	22.0192
PAS_chr1-3_0312	gi|238029138|emb|FN392319.1|	+	509334	509574	509473-509524	4514	142.5
PAS_chr1-4_0002	gi|238029138|emb|FN392319.1|	+	1409376	1409864	1409425-1409478	3583	173.296
PAS_chr1-4_0043	gi|238029138|emb|FN392319.1|	-	1490397	1491148	1490981-1491129	2292	158.329
PAS_chr1-4_0063	gi|238029138|emb|FN392319.1|	-	1527782	1529067	1528211-1528461	5051	372.394
PAS_chr1-4_0063	gi|238029138|emb|FN392319.1|	-	1527782	1529067	1528938-1529021	4097	599.417
PAS_chr1-4_0094	gi|238029138|emb|FN392319.1|	-	1579107	1580184	1580029-1580116	647	60.7955
PAS_chr1-4_0121	gi|238029138|emb|FN392319.1|	-	1628452	1628899	1628702-1628758	801	24
PAS_chr1-4_0121	gi|238029138|emb|FN392319.1|	-	1628452	1628899	1628801-1628858	102	45.431
PAS_chr1-4_0125	gi|238029138|emb|FN392319.1|	-	1633397	1634912	1634770-1634854	626	51.5412
PAS_chr1-4_0162	gi|238029138|emb|FN392319.1|	-	1705574	1706260	1706137-1706202	2843	133.424
PAS_chr1-4_0218	gi|238029138|emb|FN392319.1|	+	1802671	1803806	1802677-1802729	46	463.434
PAS_chr1-4_0234	gi|238029138|emb|FN392319.1|	-	1834756	1835730	1835598-1835678	1130	67.5062
PAS_chr1-4_0237	gi|238029138|emb|FN392319.1|	-	1838322	1838668	1838502-1838572	450	49.5493
PAS_chr1-4_0238	gi|238029138|emb|FN392319.1|	+	1838832	1839352	1838913-1838983	772	46.5634
PAS_chr1-4_0262	gi|238029138|emb|FN392319.1|	+	1877743	1878806	1877831-1877889	688	49.7458
PAS_chr1-4_0265	gi|238029138|emb|FN392319.1|	-	1887617	1888426	1888352-1888417	369	24.5152
PAS_chr1-4_0275	gi|238029138|emb|FN392319.1|	-	1902019	1902686	1902324-1902667	4335	44.7587
PAS_chr1-4_0282	gi|238029138|emb|FN392319.1|	+	1919077	1919919	1919181-1919426	1538	210.309
PAS_chr1-4_0297	gi|238029138|emb|FN392319.1|	-	1955192	1956092	1956017-1956077	500	130.115
PAS_chr1-4_0318	gi|238029138|emb|FN392319.1|	+	1997860	1998856	1997911-1997962	188	27.8846
PAS_chr1-4_0341	gi|238029138|emb|FN392319.1|	+	2037157	2038724	2037614-2037672	145	12.4237
PAS_chr1-4_0352	gi|238029138|emb|FN392319.1|	+	2058093	2058880	2058205-2058431	2791	459.388
PAS_chr1-4_0379	gi|238029138|emb|FN392319.1|	+	2103705	2104912	2103750-2103802	122	169.434
PAS_chr1-4_0384	gi|238029138|emb|FN392319.1|	-	2117968	2118888	2118647-2118700	2564	133.204
PAS_chr1-4_0384	gi|238029138|emb|FN392319.1|	-	2117968	2118888	2118769-2118840	569	117.056
PAS_chr1-4_0422	gi|238029138|emb|FN392319.1|	+	2179232	2180124	2179239-2179549	486	105.061
PAS_chr1-4_0460	gi|238029138|emb|FN392319.1|	-	2255103	2255915	2255802-2255855	107	8.38889
PAS_chr1-4_0465	gi|238029138|emb|FN392319.1|	+	2262569	2263499	2262622-2262682	1300	37
PAS_chr1-4_0473	gi|238029138|emb|FN392319.1|	+	2276611	2278181	2277530-2277585	68	1226.55
PAS_chr1-4_0564	gi|238029138|emb|FN392319.1|	+	2452430	2453283	2452970-2453034	120	77.4615
PAS_chr1-4_0575	gi|238029138|emb|FN392319.1|	+	2480983	2481353	2481069-2481166	513	46.2347
PAS_chr1-4_0594	gi|238029138|emb|FN392319.1|	-	2517564	2519622	2519467-2519572	118	12.0566
PAS_chr1-4_0600	gi|238029138|emb|FN392319.1|	+	2530164	2530574	2530309-2530380	850	48.7639
PAS_chr1-4_0602	gi|238029138|emb|FN392319.1|	+	2533072	2533885	2533089-2533170	54	80.5
PAS_chr1-4_0641	gi|238029138|emb|FN392319.1|	+	2608861	2610639	2608877-2608939	99	34.7143
PAS_chr1-4_0674	gi|238029138|emb|FN392319.1|	-	2087778	2088089	2088012-2088062	6150	61.4118
PAS_chr2-1_0021	gi|238030677|emb|FN392320.1|	-	38470	39639	39156-39578	6	396.057
PAS_chr2-1_0043	gi|238030677|emb|FN392320.1|	+	75124	76250	75179-75318	326	73.9071
PAS_chr2-1_0046	gi|238030677|emb|FN392320.1|	+	77696	78083	77734-77794	2090	165.295
PAS_chr2-1_0099	gi|238030677|emb|FN392320.1|	+	183904	184891	183935-183989	88	82.4727
PAS_chr2-1_0104	gi|238030677|emb|FN392320.1|	-	190625	191148	190925-190977	1258	123.925
PAS_chr2-1_0138	gi|238030677|emb|FN392320.1|	+	262820	263159	262847-262919	87	7.20548
PAS_chr2-1_0165	gi|238030677|emb|FN392320.1|	+	303127	305095	303145-303211	38	8.20896
PAS_chr2-1_0186	gi|238030677|emb|FN392320.1|	+	349435	350884	349460-349562	404	16.3592
PAS_chr2-1_0188	gi|238030677|emb|FN392320.1|	+	351947	352760	351991-352051	730	34.1475
PAS_chr2-1_0191	gi|238030677|emb|FN392320.1|	+	357778	359236	357835-357946	1226	92.9375
PAS_chr2-1_0218	gi|238030677|emb|FN392320.1|	-	412670	413169	413063-413157	1309	965.874
PAS_chr2-1_0231	gi|238030677|emb|FN392320.1|	-	436024	437696	437114-437436	395	81.13
PAS_chr2-1_0245	gi|238030677|emb|FN392320.1|	-	462568	463860	463783-463842	6	56.9833
PAS_chr2-1_0277	gi|238030677|emb|FN392320.1|	+	520940	521727	520958-521022	982	6.70769
PAS_chr2-1_0279	gi|238030677|emb|FN392320.1|	+	524046	525805	524130-524230	152	34.8812
PAS_chr2-1_0365	gi|238030677|emb|FN392320.1|	+	673798	674453	673850-673908	1531	172.017
PAS_chr2-1_0369	gi|238030677|emb|FN392320.1|	-	683375	685749	685637-685698	155	14.5968
PAS_chr2-1_0376	gi|238030677|emb|FN392320.1|	+	700204	701057	700284-700501	3693	78.9128
PAS_chr2-1_0393	gi|238030677|emb|FN392320.1|	-	724955	725304	725223-725278	39	105.268
PAS_chr2-1_0431	gi|238030677|emb|FN392320.1|	+	789586	790083	789966-790021	897	39.625
PAS_chr2-1_0449	gi|238030677|emb|FN392320.1|	-	827978	828696	828563-828639	7441	18.5065
PAS_chr2-1_0450	gi|238030677|emb|FN392320.1|	-	828847	829334	829098-829162	405	34.5385
PAS_chr2-1_0450	gi|238030677|emb|FN392320.1|	-	828847	829334	829250-829303	345	5.75926
PAS_chr2-1_0460	gi|238030677|emb|FN392320.1|	-	848853	851091	850931-850985	87	6.6
PAS_chr2-1_0461	gi|238030677|emb|FN392320.1|	+	851343	852165	851364-851421	61	7.2931
PAS_chr2-1_0467	gi|238030677|emb|FN392320.1|	-	860910	861195	861123-861186	13	2.04688
PAS_chr2-1_0470	gi|238030677|emb|FN392320.1|	-	870048	871679	871291-871359	2	172.638
PAS_chr2-1_0474	gi|238030677|emb|FN392320.1|	+	878057	878465	878085-878142	185	67.6724
PAS_chr2-1_0484	gi|238030677|emb|FN392320.1|	-	889514	890101	890015-890071	128	43.0351
PAS_chr2-1_0541	gi|238030677|emb|FN392320.1|	-	1005828	1007723	1007642-1007692	20	15.5294
PAS_chr2-1_0565	gi|238030677|emb|FN392320.1|	+	1050161	1050469	1050166-1050216	115	37.4706
PAS_chr2-1_0568	gi|238030677|emb|FN392320.1|	+	1054480	1054954	1054491-1054545	142	120.527
PAS_chr2-1_0584	gi|238030677|emb|FN392320.1|	-	1081236	1081770	1081659-1081725	8068	230.806
PAS_chr2-1_0595	gi|238030677|emb|FN392320.1|	+	1107991	1108575	1108043-1108099	104	6.4386
PAS_chr2-1_0612	gi|238030677|emb|FN392320.1|	+	1148337	1148581	1148366-1148424	2799	14.6271
PAS_chr2-1_0631	gi|238030677|emb|FN392320.1|	-	1191152	1193092	1193021-1193071	42	20.2157
PAS_chr2-1_0644	gi|238030677|emb|FN392320.1|	+	1214975	1215920	1215005-1215056	352	85.1923
PAS_chr2-1_0650	gi|238030677|emb|FN392320.1|	-	1227471	1227973	1227875-1227939	30	4.89231
PAS_chr2-1_0679	gi|238030677|emb|FN392320.1|	-	1293942	1296111	1296014-1296065	1640	82.1346
PAS_chr2-1_0714	gi|238030677|emb|FN392320.1|	-	1357097	1357623	1357533-1357585	577	19.9434
PAS_chr2-1_0717	gi|238030677|emb|FN392320.1|	-	1361182	1361510	1361410-1361501	161	31.7826
PAS_chr2-1_0808	gi|238030677|emb|FN392320.1|	-	170844	172191	172120-172180	6	69.0164
PAS_chr2-1_0833	gi|238030677|emb|FN392320.1|	+	776747	777157	776781-776834	319	3.72222
PAS_chr2-1_0840	gi|238030677|emb|FN392320.1|	-	795783	796550	796460-796519	209	9.23333
PAS_chr2-1_0850	gi|238030677|emb|FN392320.1|	+	869035	869878	869081-869279	383	19.6583
PAS_chr2-1_0892	gi|238030677|emb|FN392320.1|	-	801278	802485	802401-802456	437	639.321
PAS_chr2-1_0893	gi|238030677|emb|FN392320.1|	+	645192	645668	645205-645255	25	397.706
PAS_chr2-2_0040	gi|238030677|emb|FN392320.1|	-	2310497	2312067	2311979-2312034	20	45.1964
PAS_chr2-2_0050	gi|238030677|emb|FN392320.1|	-	2285850	2288638	2288473-2288558	167	11.6744
PAS_chr2-2_0078	gi|238030677|emb|FN392320.1|	+	2233662	2234325	2233711-2233762	466	20.9038
PAS_chr2-2_0091	gi|238030677|emb|FN392320.1|	+	2211604	2212329	2211613-2211666	20	89.5926
PAS_chr2-2_0102	gi|238030677|emb|FN392320.1|	-	2186150	2186707	2186555-2186632	185	292.462
PAS_chr2-2_0109	gi|238030677|emb|FN392320.1|	+	2177457	2178157	2177766-2177953	8531	66.6649
PAS_chr2-2_0123	gi|238030677|emb|FN392320.1|	+	2153184	2153583	2153374-2153431	999	8.41379
PAS_chr2-2_0147	gi|238030677|emb|FN392320.1|	-	2109545	2110209	2110030-2110094	465	16.5385
PAS_chr2-2_0148	gi|238030677|emb|FN392320.1|	+	2107651	2109431	2107727-2108250	3412	52.9523
PAS_chr2-2_0152	gi|238030677|emb|FN392320.1|	+	2100759	2103026	2100952-2101008	22	383.211
PAS_chr2-2_0160	gi|238030677|emb|FN392320.1|	-	2086398	2088029	2087762-2087980	3	71.1005
PAS_chr2-2_0165	gi|238030677|emb|FN392320.1|	+	2077317	2079282	2077433-2077886	5038	139.079
PAS_chr2-2_0190	gi|238030677|emb|FN392320.1|	-	2026682	2029381	2029306-2029365	134	9.56667
PAS_chr2-2_0224	gi|238030677|emb|FN392320.1|	-	1969266	1969760	1969676-1969726	386	44.2941
PAS_chr2-2_0229	gi|238030677|emb|FN392320.1|	-	1962003	1962545	1962471-1962536	216	782.864
PAS_chr2-2_0291	gi|238030677|emb|FN392320.1|	+	1843987	1844324	1844088-1844146	515	25.2712
PAS_chr2-2_0306	gi|238030677|emb|FN392320.1|	-	1799862	1803541	1803471-1803526	55	10.5357
PAS_chr2-2_0347	gi|238030677|emb|FN392320.1|	+	1738527	1739277	1738534-1738591	32	38.7414
PAS_chr2-2_0352	gi|238030677|emb|FN392320.1|	+	1727931	1728565	1727969-1728024	97	26.8929
PAS_chr2-2_0359	gi|238030677|emb|FN392320.1|	-	1717129	1717925	1717810-1717868	230	122.271
PAS_chr2-2_0405	gi|238030677|emb|FN392320.1|	+	1635645	1637536	1635672-1635775	38	118.885
PAS_chr2-2_0414	gi|238030677|emb|FN392320.1|	-	1615026	1618696	1618409-1618509	846	17.5446
PAS_chr2-2_0425	gi|238030677|emb|FN392320.1|	+	1587097	1588202	1587116-1587180	2633	196.431
PAS_chr2-2_0445	gi|238030677|emb|FN392320.1|	-	1552582	1553653	1553533-1553587	1692	64.7455
PAS_chr3_0056	gi|238032011|emb|FN392321.1|	+	126206	126521	126368-126419	939	14.8846
PAS_chr3_0059	gi|238032011|emb|FN392321.1|	-	128696	129052	128939-128989	207	26.2549
PAS_chr3_0097	gi|238032011|emb|FN392321.1|	+	210605	211930	210857-211436	764	811.671
PAS_chr3_0097	gi|238032011|emb|FN392321.1|	+	210605	211930	211664-211719	4579	315.589
PAS_chr3_0106	gi|238032011|emb|FN392321.1|	-	218966	219460	219334-219447	144	67.2281
PAS_chr3_0113	gi|238032011|emb|FN392321.1|	+	231895	232724	231925-231980	155	13.3571
PAS_chr3_0134	gi|238032011|emb|FN392321.1|	-	271593	273898	272859-272911	324	387.585
PAS_chr3_0161	gi|238032011|emb|FN392321.1|	-	322043	322314	322199-322266	4289	86.4412
PAS_chr3_0167	gi|238032011|emb|FN392321.1|	-	344017	344693	344595-344650	1855	144.036
PAS_chr3_0170	gi|238032011|emb|FN392321.1|	-	349336	349838	349760-349812	1064	83.0377
PAS_chr3_0184	gi|238032011|emb|FN392321.1|	-	377187	378769	377363-377466	48	122.798
PAS_chr3_0191	gi|238032011|emb|FN392321.1|	+	387257	387831	387431-387507	632	1155.95
PAS_chr3_0238	gi|238032011|emb|FN392321.1|	+	481331	481917	481337-481395	7	34.4237
PAS_chr3_0244	gi|238032011|emb|FN392321.1|	-	492700	493115	493004-493062	231	12.8475
PAS_chr3_0245	gi|238032011|emb|FN392321.1|	+	493629	498158	493706-493808	530	35.2233
PAS_chr3_0245	gi|238032011|emb|FN392321.1|	+	493629	498158	494011-494087	843	14.4935
PAS_chr3_0258	gi|238032011|emb|FN392321.1|	+	514810	516121	514846-514897	701	38.9231
PAS_chr3_0261	gi|238032011|emb|FN392321.1|	+	520684	521806	520746-520845	811	83.43
PAS_chr3_0269	gi|238032011|emb|FN392321.1|	-	535660	537251	536587-536653	156	11.0896
PAS_chr3_0274	gi|238032011|emb|FN392321.1|	-	542341	543042	542952-543008	68	13.1053
PAS_chr3_0316	gi|238032011|emb|FN392321.1|	+	624226	625249	624262-624313	205	47.2308
PAS_chr3_0317	gi|238032011|emb|FN392321.1|	+	625496	626894	625555-625624	375	14.8143
PAS_chr3_0343	gi|238032011|emb|FN392321.1|	+	672548	673711	672653-672709	112	37.7719
PAS_chr3_0359	gi|238032011|emb|FN392321.1|	-	704742	705322	705225-705280	391	57.6786
PAS_chr3_0458	gi|238032011|emb|FN392321.1|	+	884875	886195	884891-885047	225	10.0191
PAS_chr3_0520	gi|238032011|emb|FN392321.1|	+	997770	998201	997821-997886	580	46.8939
PAS_chr3_0525	gi|238032011|emb|FN392321.1|	+	1009271	1009575	1009305-1009372	482	442.912
PAS_chr3_0576	gi|238032011|emb|FN392321.1|	-	1095358	1097507	1096781-1097034	6004	58.2087
PAS_chr3_0576	gi|238032011|emb|FN392321.1|	-	1095358	1097507	1097172-1097426	832	47.0196
PAS_chr3_0596	gi|238032011|emb|FN392321.1|	-	1128441	1128839	1128681-1128815	572	61.5926
PAS_chr3_0652	gi|238032011|emb|FN392321.1|	+	1243070	1243885	1243081-1243131	7	6.54902
PAS_chr3_0655	gi|238032011|emb|FN392321.1|	+	1251207	1252395	1251593-1251654	1615	28.4677
PAS_chr3_0663	gi|238032011|emb|FN392321.1|	+	1273311	1274006	1273319-1273378	45	11.8
PAS_chr3_0690	gi|238032011|emb|FN392321.1|	+	1314532	1315498	1314557-1314641	124	16.7647
PAS_chr3_0704	gi|238032011|emb|FN392321.1|	+	1343065	1343819	1343098-1343159	1152	98.5323
PAS_chr3_0726	gi|238032011|emb|FN392321.1|	+	1382514	1383038	1382617-1382670	176	114.87
PAS_chr3_0729	gi|238032011|emb|FN392321.1|	+	1390450	1391376	1390460-1390510	10	16.5098
PAS_chr3_0745	gi|238032011|emb|FN392321.1|	-	1423035	1423277	1423184-1423243	599	33.0833
PAS_chr3_0764	gi|238032011|emb|FN392321.1|	+	1459697	1460759	1459839-1459899	243	82.5902
PAS_chr3_0821	gi|238032011|emb|FN392321.1|	-	1580789	1581631	1581527-1581586	339	5.85
PAS_chr3_0823	gi|238032011|emb|FN392321.1|	-	1586520	1592186	1589076-1589162	387	12.7241
PAS_chr3_0824	gi|238032011|emb|FN392321.1|	-	1592750	1593262	1592987-1593064	1968	104.59
PAS_chr3_0859	gi|238032011|emb|FN392321.1|	+	1676952	1677650	1677025-1677084	1776	89.0833
PAS_chr3_0925	gi|238032011|emb|FN392321.1|	+	1798876	1802830	1798913-1798979	123	9.14925
PAS_chr3_0950	gi|238032011|emb|FN392321.1|	+	1851096	1851962	1851111-1851164	51	82.2407
PAS_chr3_0997	gi|238032011|emb|FN392321.1|	+	1925991	1927244	1926036-1926422	711	17.4238
PAS_chr3_1010	gi|238032011|emb|FN392321.1|	+	1945105	1946931	1945629-1945679	905	92.098
PAS_chr3_1015	gi|238032011|emb|FN392321.1|	+	1952478	1952840	1952556-1952612	857	176.333
PAS_chr3_1028	gi|238032011|emb|FN392321.1|	-	1980650	1981903	1981772-1981885	1585	63.9386
PAS_chr3_1040	gi|238032011|emb|FN392321.1|	-	2001200	2001745	2001669-2001731	79	36.7302
PAS_chr3_1048	gi|238032011|emb|FN392321.1|	-	2014485	2015038	2014938-2015023	1774	92.0698
PAS_chr3_1056	gi|238032011|emb|FN392321.1|	-	2033874	2034404	2034296-2034358	6	144.111
PAS_chr3_1114	gi|238032011|emb|FN392321.1|	-	2155274	2155711	2155556-2155615	7206	52.7667
PAS_chr3_1117	gi|238032011|emb|FN392321.1|	-	2159291	2159628	2159524-2159585	98	25.5645
PAS_chr3_1166	gi|238032011|emb|FN392321.1|	+	457382	458996	457488-457560	19	129.123
PAS_chr3_1169	gi|238032011|emb|FN392321.1|	+	467747	469127	467763-468020	531	97.5736
PAS_chr3_1181	gi|238032011|emb|FN392321.1|	+	707697	708175	707812-707870	215	310.559
PAS_chr3_1236	gi|238032011|emb|FN392321.1|	-	1751359	1752036	1751898-1751981	432	111.857
PAS_chr3_1237	gi|238032011|emb|FN392321.1|	-	1759203	1759673	1759434-1759487	110	3.68519
PAS_chr3_1241	gi|238032011|emb|FN392321.1|	-	1823199	1824091	1824015-1824076	17	589.016
PAS_chr4_0061	gi|238033210|emb|FN392322.1|	-	123273	123556	123454-123521	325	17.9559
PAS_chr4_0102	gi|238033210|emb|FN392322.1|	+	202831	204344	203033-203316	9752	17.8697
PAS_chr4_0106	gi|238033210|emb|FN392322.1|	+	209322	209875	209614-209665	122	207.096
PAS_chr4_0115	gi|238033210|emb|FN392322.1|	+	225640	226181	225658-225713	2582	80.3571
PAS_chr4_0148	gi|238033210|emb|FN392322.1|	-	291782	293203	293119-293172	44	31.8519
PAS_chr4_0155	gi|238033210|emb|FN392322.1|	-	307555	308204	308089-308144	632	66.5179
PAS_chr4_0165	gi|238033210|emb|FN392322.1|	+	328243	328905	328289-328339	191	19.2941
PAS_chr4_0201	gi|238033210|emb|FN392322.1|	-	409081	411134	409461-409900	2276	23.4932
PAS_chr4_0207	gi|238033210|emb|FN392322.1|	+	422754	423426	423076-423127	212	4.09615
PAS_chr4_0246	gi|238033210|emb|FN392322.1|	+	501177	502241	501191-501406	1762	25.2593
PAS_chr4_0271	gi|238033210|emb|FN392322.1|	+	545401	546785	545442-545497	1081	25.625
PAS_chr4_0282	gi|238033210|emb|FN392322.1|	-	568021	570396	570280-570336	76	6.87719
PAS_chr4_0283	gi|238033210|emb|FN392322.1|	-	570623	571264	571187-571249	613	11.8095
PAS_chr4_0290	gi|238033210|emb|FN392322.1|	+	581939	582364	581973-582029	196	84.1579
PAS_chr4_0293	gi|238033210|emb|FN392322.1|	-	583732	584934	584825-584893	82	17.1739
PAS_chr4_0332	gi|238033210|emb|FN392322.1|	-	679567	681078	680941-680991	2	190.235
PAS_chr4_0377	gi|238033210|emb|FN392322.1|	+	755240	756677	755270-755321	115	38.9615
PAS_chr4_0388	gi|238033210|emb|FN392322.1|	-	777873	778434	778027-778177	601	13.2583
PAS_chr4_0393	gi|238033210|emb|FN392322.1|	-	787061	790457	790316-790418	45	29.8835
PAS_chr4_0414	gi|238033210|emb|FN392322.1|	+	816923	817508	816959-817100	11165	13.9155
PAS_chr4_0436	gi|238033210|emb|FN392322.1|	+	857861	858320	858169-858221	657	7
PAS_chr4_0437	gi|238033210|emb|FN392322.1|	-	858367	859317	859219-859269	73	33.9412
PAS_chr4_0444	gi|238033210|emb|FN392322.1|	-	874873	876019	875929-875980	14	36.0577
PAS_chr4_0456	gi|238033210|emb|FN392322.1|	-	892299	892938	892734-892917	104	615.527
PAS_chr4_0457	gi|238033210|emb|FN392322.1|	+	893527	896079	893566-893631	227	35.1364
PAS_chr4_0505	gi|238033210|emb|FN392322.1|	-	989732	990643	990554-990615	709	1877.24
PAS_chr4_0556	gi|238033210|emb|FN392322.1|	+	1090065	1090996	1090194-1090252	5	124.424
PAS_chr4_0580	gi|238033210|emb|FN392322.1|	+	1133964	1135117	1133988-1134043	68	105.946
PAS_chr4_0607	gi|238033210|emb|FN392322.1|	+	1185547	1185942	1185565-1185619	233	84.8
PAS_chr4_0607	gi|238033210|emb|FN392322.1|	+	1185547	1185942	1185751-1185836	3133	38.8953
PAS_chr4_0625	gi|238033210|emb|FN392322.1|	+	1216825	1218449	1216850-1216902	14	42.9811
PAS_chr4_0650	gi|238033210|emb|FN392322.1|	-	1261398	1261904	1261797-1261847	835	11.3529
PAS_chr4_0659	gi|238033210|emb|FN392322.1|	+	1276014	1276891	1276025-1276086	12	7.5
PAS_chr4_0672	gi|238033210|emb|FN392322.1|	+	1299338	1299640	1299371-1299451	1293	70.1481
PAS_chr4_0748	gi|238033210|emb|FN392322.1|	-	1422765	1423051	1422924-1422991	133	26.3529
PAS_chr4_0749	gi|238033210|emb|FN392322.1|	+	1423191	1424090	1423241-1423306	4	14.0909
PAS_chr4_0764	gi|238033210|emb|FN392322.1|	-	1451286	1452761	1452695-1452748	119	2.53704
PAS_chr4_0775	gi|238033210|emb|FN392322.1|	+	1471787	1472477	1471809-1471863	42	19.7273
PAS_chr4_0776	gi|238033210|emb|FN392322.1|	-	1472544	1473348	1473191-1473263	1182	38.5479
PAS_chr4_0798	gi|238033210|emb|FN392322.1|	+	1513629	1516527	1513662-1513713	44	6.23077
PAS_chr4_0810	gi|238033210|emb|FN392322.1|	+	1533974	1535210	1533989-1534046	3	434.138
PAS_chr4_0884	gi|238033210|emb|FN392322.1|	+	1658287	1658583	1658378-1658428	5493	343.745
PAS_chr4_0892	gi|238033210|emb|FN392322.1|	+	1676498	1676844	1676516-1676577	511	132.71
PAS_chr4_0939	gi|238033210|emb|FN392322.1|	-	567012	567831	567636-567693	948	39.7241

## Sheet: A5SS
3) events of alternative 5' splice site
Genes	Contig	Strand	Start	End	Event			Junction reads
		strand	start	end	constitutive exon	extended exon	constitutive exon	Crossovering two constitutive exons	Crossovering extended exon and constitutive exon
PAS_chr1-1_0205	gi|238029138|emb|FN392319.1|	-	954946	955348	955206-955348	955162-955348	954946-955153	806	10
PAS_chr1-4_0265	gi|238029138|emb|FN392319.1|	-	1887617	1888426	1888418-1888426	1888399-1888426	1887617-1888351	369	7
PAS_chr3_0184	gi|238032011|emb|FN392321.1|	-	377187	378769	377467-378769	377422-378769	377187-377362	48	64
PAS_chr4_0061	gi|238033210|emb|FN392322.1|	-	123273	123556	123522-123556	123513-123556	123273-123453	325	3

## Sheet: A3SS
4) events of alternative 3' splice site
Genes	Contig	Strand	Start	End	Event			Junction reads
		strand	start	end	constitutive exon	extended exon	constitutive exon	Crossovering two constitutive exons	Crossovering extended exon and constitutive exon
PAS_chr3_0214	gi|238032011|emb|FN392321.1|	+	425378	426386	425528-426386	425449-426386	425378-425391	413	15
PAS_chr3_0353	gi|238032011|emb|FN392321.1|	-	697676	698075	697676-697865	697676-697883	697909-698075	1565	10
